# Supplementary material for: Comprehensive Identification of Mitochondrial Pseudogenes (NUMTs) in the Human Telomere-to-Telomere Reference Genome
Source: Genes (Basel). 2023 Nov 17;14(11):2092. doi: 10.3390/genes14112092 (PMC10671835; doi:10.3390/genes14112092)
Supplement: Supplementary file 1 [file genes-14-02092-s001.zip]

Archive with 7 entries (6 files):
- Sup_files/
- Sup_files/File_S1.Accession number of 120k sequences.txt
- Sup_files/File_S2.NUMTs in three reference genomes.xlsx
- Sup_files/File_S3.Summary of mtDNA-like short segments.tsv
- Sup_files/File_S4.Mito-blacklist identified by ATAC-seq.xlsx
- Sup_files/File_S5.NUMTs-Blacklist.xlsx
- Sup_files/Table S1-S3.xlsx
