# Supplementary material for: Comprehensive Identification of Mitochondrial Pseudogenes (NUMTs) in the Human Telomere-to-Telomere Reference Genome
Source: Genes (Basel). 2023 Nov 17;14(11):2092. doi: 10.3390/genes14112092 (PMC10671835; doi:10.3390/genes14112092)
Supplement: Supplementary file 1 [file genes-14-02092-s001.zip › Sup_files/File_S1.Accession number of 120k sequences.txt]

NC_012920.1(rCRS)
AB055387.1
AB626609.1
AB626610.1
AF346963.1
AF346964.1
AF346965.1
AF346966.1
AF346967.1
AF346968.1
AF346969.1
AF346970.1
AF346971.1
AF346972.1
AF346973.1
AF346974.1
AF346975.1
AF346976.1
AF346977.1
AF346978.1
AF346979.1
AF346980.1
AF346981.1
AF346982.1
AF346983.1
AF346984.1
AF346985.1
AF346986.1
AF346987.1
AF346988.1
AF346989.1
AF346990.1
AF346991.1
AF346992.1
AF346993.1
AF346994.1
AF346995.1
AF346996.1
AF346997.1
AF346998.1
AF346999.1
AF347000.1
AF347001.1
AF347002.1
AF347003.1
AF347004.1
AF347005.1
AF347006.1
AF347007.1
AF347008.1
AF347009.1
AF347010.1
AF347011.1
AF347012.1
AF347013.1
AF347014.1
AF347015.1
AF381981.1
AF381982.1
AF381983.1
AF381984.2
AF381985.1
AF381986.2
AF381987.1
AF381988.1
AF381989.1
AF381990.1
AF381991.1
AF381992.2
AF381993.1
AF381994.2
AF381995.1
AF381996.2
AF381997.1
AF381998.1
AF381999.2
AF382000.1
AF382001.1
AF382002.1
AF382003.2
AF382004.1
AF382005.1
AF382006.1
AF382007.2
AF382008.3
AF382009.2
AF382010.2
AF382011.1
AF382012.1
AF382013.1
AJ842744.1
AJ842745.1
AJ842746.1
AJ842747.1
AJ842748.1
AJ842749.1
AJ842750.1
AJ842751.1
AM263177.1
AM263178.1
AM263179.1
AM263180.1
AM263181.1
AM263182.1
AM263183.1
AM263184.1
AM263185.1
AM263186.1
AM263187.1
AM263188.1
AM263189.1
AM263190.1
AM263191.1
AM711903.1
AM711904.1
AP008249.1
AP008250.1
AP008251.1
AP008252.1
AP008253.1
AP008254.1
AP008255.1
AP008256.1
AP008257.1
AP008258.1
AP008259.1
AP008260.1
AP008261.1
AP008262.1
AP008263.1
AP008264.1
AP008265.1
AP008266.1
AP008267.1
AP008268.1
AP008269.1
AP008270.1
AP008271.1
AP008272.1
AP008273.1
AP008274.1
AP008275.1
AP008276.1
AP008277.1
AP008278.1
AP008279.1
AP008280.1
AP008281.1
AP008282.1
AP008283.1
AP008284.1
AP008285.1
AP008286.1
AP008287.1
AP008288.1
AP008289.1
AP008290.1
AP008291.1
AP008292.1
AP008293.1
AP008294.1
AP008295.1
AP008296.1
AP008297.1
AP008298.1
AP008299.1
AP008300.1
AP008301.1
AP008302.1
AP008303.1
AP008304.1
AP008305.1
AP008306.1
AP008307.1
AP008308.1
AP008309.1
AP008310.1
AP008311.1
AP008312.1
AP008313.1
AP008314.1
AP008315.1
AP008316.1
AP008317.1
AP008318.1
AP008319.1
AP008320.1
AP008321.1
AP008322.1
AP008323.1
AP008325.1
AP008327.1
AP008328.1
AP008329.1
AP008330.1
AP008331.1
AP008332.1
AP008333.1
AP008334.1
AP008335.1
AP008336.1
AP008337.1
AP008338.1
AP008339.1
AP008340.1
AP008341.1
AP008342.1
AP008343.1
AP008344.1
AP008345.1
AP008346.1
AP008347.1
AP008348.1
AP008349.1
AP008350.1
AP008351.1
AP008352.1
AP008353.1
AP008354.1
AP008355.1
AP008356.1
AP008357.1
AP008358.1
AP008359.1
AP008360.1
AP008361.1
AP008362.1
AP008363.1
AP008364.1
AP008365.1
AP008366.1
AP008367.1
AP008368.1
AP008369.1
AP008370.1
AP008371.1
AP008372.1
AP008373.1
AP008374.1
AP008375.1
AP008376.1
AP008377.1
AP008378.1
AP008379.1
AP008380.1
AP008381.1
AP008382.1
AP008383.1
AP008384.1
AP008385.1
AP008386.1
AP008387.1
AP008388.1
AP008389.1
AP008390.1
AP008391.1
AP008392.1
AP008393.1
AP008394.1
AP008395.1
AP008396.1
AP008397.1
AP008398.1
AP008400.1
AP008401.1
AP008402.1
AP008403.1
AP008404.1
AP008405.1
AP008406.1
AP008407.1
AP008408.1
AP008409.1
AP008410.1
AP008411.1
AP008412.1
AP008414.1
AP008415.1
AP008416.1
AP008417.1
AP008418.1
AP008419.1
AP008420.1
AP008421.1
AP008422.1
AP008423.1
AP008424.1
AP008425.1
AP008426.1
AP008427.1
AP008428.1
AP008429.1
AP008430.1
AP008431.1
AP008432.1
AP008433.1
AP008434.1
AP008435.1
AP008436.1
AP008437.1
AP008438.1
AP008439.1
AP008440.1
AP008441.1
AP008442.1
AP008443.1
AP008444.1
AP008445.1
AP008446.1
AP008447.1
AP008448.1
AP008449.1
AP008450.1
AP008451.1
AP008452.1
AP008453.1
AP008455.1
AP008456.1
AP008457.1
AP008458.1
AP008459.1
AP008460.1
AP008461.1
AP008462.1
AP008463.1
AP008464.1
AP008465.1
AP008466.1
AP008467.1
AP008468.1
AP008469.1
AP008470.1
AP008471.1
AP008472.1
AP008473.1
AP008474.1
AP008475.1
AP008476.1
AP008477.1
AP008478.1
AP008479.1
AP008480.1
AP008481.1
AP008482.1
AP008483.1
AP008484.1
AP008485.1
AP008486.1
AP008487.1
AP008488.1
AP008489.1
AP008490.1
AP008492.1
AP008493.1
AP008494.1
AP008495.1
AP008496.1
AP008497.1
AP008498.1
AP008499.1
AP008500.1
AP008501.1
AP008502.1
AP008503.1
AP008504.1
AP008505.1
AP008507.1
AP008508.1
AP008509.1
AP008510.1
AP008511.1
AP008512.1
AP008513.1
AP008514.1
AP008515.1
AP008516.1
AP008517.1
AP008518.1
AP008519.1
AP008520.1
AP008521.1
AP008522.1
AP008523.1
AP008524.1
AP008525.1
AP008526.1
AP008527.1
AP008528.1
AP008529.1
AP008530.1
AP008531.1
AP008532.1
AP008533.1
AP008534.1
AP008535.1
AP008536.1
AP008537.1
AP008538.1
AP008539.1
AP008540.1
AP008541.1
AP008542.1
AP008543.1
AP008544.1
AP008545.1
AP008546.1
AP008547.1
AP008548.1
AP008549.1
AP008550.1
AP008551.1
AP008552.1
AP008553.1
AP008554.1
AP008555.1
AP008556.1
AP008557.1
AP008558.1
AP008559.1
AP008560.1
AP008561.1
AP008562.1
AP008563.1
AP008564.1
AP008565.1
AP008566.1
AP008567.1
AP008568.1
AP008569.1
AP008570.1
AP008571.1
AP008572.1
AP008575.1
AP008577.1
AP008578.1
AP008579.1
AP008580.1
AP008581.1
AP008582.1
AP008583.1
AP008584.1
AP008585.1
AP008586.1
AP008587.1
AP008588.1
AP008589.1
AP008590.1
AP008591.1
AP008592.1
AP008594.1
AP008595.1
AP008596.1
AP008597.1
AP008598.1
AP008599.1
AP008600.1
AP008601.1
AP008602.1
AP008603.1
AP008604.1
AP008605.1
AP008606.1
AP008607.1
AP008608.1
AP008609.1
AP008610.1
AP008611.1
AP008612.1
AP008613.1
AP008614.1
AP008616.1
AP008617.1
AP008618.1
AP008619.1
AP008620.1
AP008621.1
AP008624.1
AP008625.1
AP008626.1
AP008627.1
AP008628.1
AP008629.1
AP008630.1
AP008631.1
AP008633.1
AP008634.1
AP008635.1
AP008636.1
AP008637.1
AP008638.1
AP008639.1
AP008641.1
AP008642.1
AP008643.1
AP008644.1
AP008645.1
AP008646.1
AP008647.1
AP008648.1
AP008649.1
AP008650.1
AP008651.1
AP008652.1
AP008653.1
AP008654.1
AP008655.1
AP008656.1
AP008657.1
AP008658.1
AP008659.1
AP008660.1
AP008661.1
AP008662.1
AP008663.1
AP008664.1
AP008665.1
AP008666.1
AP008667.1
AP008668.1
AP008669.1
AP008671.1
AP008672.1
AP008673.1
AP008674.1
AP008675.1
AP008676.1
AP008677.1
AP008678.1
AP008679.1
AP008680.1
AP008681.1
AP008682.1
AP008683.1
AP008684.1
AP008686.1
AP008687.1
AP008688.1
AP008689.1
AP008690.1
AP008691.1
AP008692.1
AP008693.1
AP008694.1
AP008696.1
AP008698.1
AP008699.1
AP008700.1
AP008701.1
AP008702.1
AP008703.1
AP008704.1
AP008705.1
AP008706.1
AP008707.1
AP008708.1
AP008709.1
AP008710.1
AP008711.1
AP008712.1
AP008713.1
AP008714.1
AP008715.1
AP008716.1
AP008717.1
AP008718.1
AP008719.1
AP008720.1
AP008721.1
AP008722.1
AP008723.1
AP008725.1
AP008726.1
AP008727.1
AP008728.1
AP008729.1
AP008730.1
AP008731.1
AP008732.1
AP008733.1
AP008734.1
AP008736.1
AP008737.1
AP008738.1
AP008739.1
AP008740.1
AP008741.1
AP008742.1
AP008743.1
AP008744.1
AP008745.1
AP008747.1
AP008750.1
AP008751.1
AP008752.1
AP008753.1
AP008754.1
AP008755.1
AP008756.1
AP008757.1
AP008758.1
AP008759.1
AP008760.1
AP008761.1
AP008763.1
AP008764.1
AP008765.1
AP008767.1
AP008768.1
AP008769.1
AP008771.1
AP008772.1
AP008773.1
AP008774.1
AP008775.1
AP008776.1
AP008777.1
AP008778.1
AP008779.1
AP008780.1
AP008781.1
AP008782.1
AP008783.1
AP008784.1
AP008785.1
AP008786.1
AP008788.1
AP008789.1
AP008790.1
AP008791.1
AP008792.1
AP008793.1
AP008794.1
AP008795.1
AP008796.1
AP008797.1
AP008798.1
AP008799.1
AP008800.1
AP008801.1
AP008802.1
AP008803.1
AP008804.1
AP008805.1
AP008806.1
AP008807.1
AP008808.1
AP008809.1
AP008810.1
AP008811.1
AP008813.1
AP008815.1
AP008816.1
AP008817.1
AP008818.1
AP008819.1
AP008820.1
AP008821.1
AP008822.1
AP008823.1
AP008825.1
AP008826.1
AP008827.1
AP008828.1
AP008829.1
AP008830.1
AP008831.1
AP008832.1
AP008833.1
AP008834.1
AP008835.1
AP008836.1
AP008837.1
AP008838.1
AP008839.1
AP008840.1
AP008841.1
AP008842.1
AP008843.1
AP008844.1
AP008845.1
AP008846.1
AP008847.1
AP008848.1
AP008849.1
AP008850.1
AP008851.1
AP008852.1
AP008853.1
AP008854.1
AP008855.1
AP008856.1
AP008859.1
AP008860.1
AP008861.1
AP008862.1
AP008863.1
AP008864.1
AP008865.1
AP008866.1
AP008868.1
AP008870.1
AP008871.1
AP008872.1
AP008873.1
AP008874.1
AP008875.1
AP008876.1
AP008877.1
AP008878.1
AP008879.1
AP008880.1
AP008881.1
AP008882.1
AP008884.1
AP008885.1
AP008886.1
AP008887.1
AP008888.1
AP008889.1
AP008890.1
AP008891.1
AP008892.1
AP008893.1
AP008894.1
AP008895.1
AP008896.1
AP008897.1
AP008898.1
AP008899.1
AP008900.1
AP008901.1
AP008902.1
AP008903.1
AP008904.1
AP008905.1
AP008906.1
AP008907.1
AP008908.1
AP008909.1
AP008910.1
AP008911.1
AP008912.1
AP008913.1
AP008914.1
AP008915.1
AP008916.1
AP008917.1
AP008919.1
AP008920.1
AP009419.1
AP009420.1
AP009421.1
AP009422.1
AP009423.1
AP009424.1
AP009425.1
AP009426.1
AP009427.1
AP009428.1
AP009431.1
AP009432.1
AP009433.1
AP009434.1
AP009435.1
AP009436.1
AP009437.1
AP009438.1
AP009439.1
AP009440.1
AP009441.1
AP009442.1
AP009443.1
AP009444.1
AP009445.1
AP009446.1
AP009447.1
AP009448.1
AP009449.1
AP009450.1
AP009451.1
AP009452.1
AP009453.1
AP009454.1
AP009456.1
AP009457.1
AP009458.1
AP009459.1
AP009461.1
AP009462.1
AP009463.1
AP009464.1
AP009465.1
AP009466.1
AP009468.1
AP009469.1
AP009470.1
AP009471.1
AP009473.1
AP009474.1
AP009475.1
AP010661.1
AP010662.1
AP010663.1
AP010664.1
AP010665.1
AP010666.1
AP010667.1
AP010668.1
AP010669.1
AP010670.1
AP010671.1
AP010672.1
AP010673.1
AP010674.1
AP010675.1
AP010677.1
AP010680.1
AP010681.1
AP010683.1
AP010684.1
AP010685.1
AP010686.1
AP010687.1
AP010688.1
AP010689.1
AP010690.1
AP010691.1
AP010692.1
AP010694.1
AP010695.1
AP010696.1
AP010697.1
AP010698.1
AP010699.1
AP010700.1
AP010701.1
AP010702.1
AP010703.1
AP010704.1
AP010705.1
AP010708.1
AP010709.1
AP010710.1
AP010711.1
AP010712.1
AP010713.1
AP010714.1
AP010715.1
AP010716.1
AP010718.1
AP010719.1
AP010720.1
AP010721.1
AP010722.1
AP010723.1
AP010724.1
AP010725.1
AP010726.1
AP010727.1
AP010728.1
AP010730.1
AP010731.1
AP010732.1
AP010733.1
AP010734.1
AP010735.1
AP010736.1
AP010737.1
AP010738.1
AP010739.1
AP010741.1
AP010742.1
AP010743.1
AP010744.1
AP010745.1
AP010746.1
AP010747.1
AP010748.1
AP010749.1
AP010752.1
AP010754.1
AP010755.1
AP010757.1
AP010758.1
AP010760.1
AP010761.1
AP010763.1
AP010764.1
AP010765.1
AP010767.1
AP010768.1
AP010769.1
AP010770.1
AP010771.1
AP010772.1
AP010824.1
AP010825.1
AP010826.1
AP010827.1
AP010828.1
AP010829.1
AP010831.1
AP010832.1
AP010833.1
AP010834.1
AP010835.1
AP010836.1
AP010837.1
AP010970.1
AP010971.1
AP010972.1
AP010973.1
AP010974.1
AP010975.1
AP010976.1
AP010977.1
AP010978.1
AP010979.1
AP010980.1
AP010981.1
AP010982.1
AP010983.1
AP010984.1
AP010985.1
AP010986.1
AP010987.1
AP010988.1
AP010989.1
AP010990.1
AP010991.1
AP010992.1
AP010993.1
AP010994.1
AP010995.1
AP010996.1
AP010998.1
AP010999.1
AP011000.1
AP011001.1
AP011002.1
AP011003.1
AP011004.1
AP011005.1
AP011006.1
AP011007.1
AP011009.1
AP011010.1
AP011012.1
AP011014.1
AP011016.1
AP011019.1
AP011020.1
AP011021.1
AP011022.1
AP011023.1
AP011025.1
AP011026.1
AP011027.1
AP011028.1
AP011030.1
AP011031.1
AP011032.1
AP011033.1
AP011034.1
AP011035.1
AP011036.1
AP011037.1
AP011039.1
AP011040.1
AP011041.1
AP011043.1
AP011045.1
AP011046.1
AP011047.1
AP011048.1
AP011049.1
AP011050.1
AP011051.1
AP011052.1
AP011053.1
AP011054.1
AP011056.1
AP011057.1
AP011058.1
AP011059.1
AP012346.1
AP012347.1
AP012349.1
AP012352.1
AP012353.1
AP012354.1
AP012356.1
AP012357.1
AP012360.1
AP012361.1
AP012363.1
AP012364.1
AP012365.1
AP012367.1
AP012368.1
AP012369.1
AP012370.1
AP012371.1
AP012372.1
AP012374.1
AP012375.1
AP012377.1
AP012379.1
AP012381.1
AP012383.1
AP012392.1
AP012393.1
AP012394.1
AP012400.1
AP012407.1
AP012410.1
AP012413.1
AP012414.1
AP012415.1
AP012416.1
AP012417.1
AP012418.1
AP012419.1
AP012420.1
AP012421.1
AP012422.1
AP012423.1
AP012424.1
AP012425.1
AP012426.1
AP012430.1
AP013108.1
AP013109.1
AP013110.1
AP013113.1
AP013114.1
AP013115.1
AP013116.1
AP013118.1
AP013119.1
AP013120.1
AP013122.1
AP013123.1
AP013124.1
AP013125.1
AP013126.1
AP013127.1
AP013128.1
AP013129.1
AP013130.1
AP013132.1
AP013133.1
AP013134.1
AP013136.1
AP013137.1
AP013138.1
AP013140.1
AP013141.1
AP013142.1
AP013143.1
AP013144.1
AP013145.1
AP013146.1
AP013148.1
AP013150.1
AP013151.1
AP013152.1
AP013153.1
AP013154.1
AP013155.1
AP013156.1
AP013157.1
AP013158.1
AP013159.1
AP013160.1
AP013161.1
AP013162.1
AP013163.1
AP013164.1
AP013166.1
AP013167.1
AP013168.1
AP013169.1
AP013170.1
AP013171.1
AP013172.1
AP013173.1
AP013174.1
AP013175.1
AP013176.1
AP013178.1
AP013179.1
AP013180.1
AP013181.1
AP013182.1
AP013184.1
AP013185.1
AP013186.1
AP013187.1
AP013188.1
AP013189.1
AP013190.1
AP013191.1
AP013192.1
AP013193.1
AP013194.1
AP013195.1
AP013196.1
AP013197.1
AP013198.1
AP013199.1
AP013200.1
AP013201.1
AP013202.1
AP013203.1
AP013204.1
AP013205.1
AP013206.1
AP013207.1
AP013208.1
AP013209.1
AP013210.1
AP013211.1
AP013212.1
AP013213.1
AP013214.1
AP013215.1
AP013216.1
AP013217.1
AP013218.1
AP013219.1
AP013220.1
AP013221.1
AP013222.1
AP013223.1
AP013224.1
AP013225.1
AP013226.1
AP013227.1
AP013228.1
AP013230.1
AP013232.1
AP013233.1
AP013234.1
AP013235.1
AP013236.1
AP013237.1
AP013238.1
AP013239.1
AP013241.1
AP013242.1
AP013243.1
AP013244.1
AP013245.1
AP013246.1
AP013247.1
AP013248.1
AP013249.1
AP013251.1
AP013252.1
AP013253.1
AP013254.1
AP013255.1
AP013256.1
AP013257.1
AP013258.1
AP013259.1
AP013260.1
AP013261.1
AP013262.1
AP013263.1
AP013265.1
AP013266.1
AP013267.1
AP013268.1
AP013269.1
AP013270.1
AP013271.1
AP013272.1
AP013273.1
AP013274.1
AP013275.1
AP013276.1
AP013277.1
AP013278.1
AP013279.1
AP013280.1
AP013281.1
AP013282.1
AP013284.1
AP013285.1
AP013286.1
AP013287.1
AP013288.1
AP013289.1
AP013290.1
AP013291.1
AP013292.1
AP023485.1
AY195745.2
AY195746.2
AY195747.2
AY195748.1
AY195749.2
AY195750.1
AY195751.1
AY195752.2
AY195753.2
AY195754.2
AY195755.2
AY195756.2
AY195757.1
AY195758.2
AY195759.2
AY195760.2
AY195761.1
AY195762.2
AY195763.2
AY195764.1
AY195765.2
AY195766.1
AY195767.2
AY195768.2
AY195769.2
AY195770.2
AY195771.1
AY195772.2
AY195773.1
AY195774.2
AY195775.2
AY195776.2
AY195777.1
AY195778.2
AY195779.2
AY195780.1
AY195781.2
AY195782.2
AY195783.2
AY195784.2
AY195785.2
AY195786.2
AY195787.1
AY195788.2
AY195789.2
AY195790.2
AY195791.2
AY195792.2
AY245555.1
AY255133.1
AY255134.2
AY255135.1
AY255136.2
AY255137.1
AY255138.1
AY255139.1
AY255140.1
AY255141.1
AY255142.1
AY255143.1
AY255144.1
AY255145.1
AY255146.1
AY255147.1
AY255148.1
AY255149.1
AY255150.1
AY255151.1
AY255152.1
AY255153.1
AY255154.1
AY255155.1
AY255156.1
AY255157.1
AY255158.1
AY255159.1
AY255160.1
AY255161.1
AY255162.1
AY255163.1
AY255164.1
AY255165.1
AY255166.1
AY255167.1
AY255168.1
AY255169.1
AY255170.1
AY255171.1
AY255172.1
AY255173.1
AY255174.1
AY255175.1
AY255176.1
AY255177.1
AY255178.2
AY255179.1
AY255180.1
AY275527.2
AY275528.1
AY275529.1
AY275530.1
AY275531.2
AY275532.2
AY275533.2
AY275534.1
AY275535.2
AY275536.3
AY275537.2
AY289051.1
AY289052.1
AY289053.1
AY289054.1
AY289055.1
AY289056.1
AY289057.1
AY289058.1
AY289059.1
AY289060.1
AY289061.1
AY289062.1
AY289063.1
AY289064.1
AY289065.1
AY289066.1
AY289067.1
AY289068.1
AY289069.1
AY289070.1
AY289071.1
AY289072.1
AY289073.1
AY289074.1
AY289075.1
AY289076.1
AY289077.1
AY289078.1
AY289079.1
AY289080.1
AY289081.1
AY289082.1
AY289083.1
AY289084.1
AY289085.1
AY289086.1
AY289087.1
AY289088.1
AY289089.1
AY289090.1
AY289091.1
AY289092.1
AY289093.1
AY289094.1
AY289095.1
AY289096.1
AY289097.1
AY289098.1
AY289099.1
AY289100.1
AY289101.1
AY289102.1
AY339402.1
AY339404.1
AY339405.1
AY339406.1
AY339407.1
AY339409.2
AY339410.2
AY339411.1
AY339412.1
AY339413.1
AY339417.1
AY339418.1
AY339420.1
AY339421.1
AY339422.1
AY339423.1
AY339424.1
AY339426.1
AY339427.1
AY339428.1
AY339429.1
AY339430.1
AY339431.1
AY339432.1
AY339433.1
AY339434.1
AY339435.1
AY339437.1
AY339438.1
AY339439.1
AY339440.1
AY339441.1
AY339443.1
AY339444.1
AY339445.1
AY339446.1
AY339447.1
AY339450.1
AY339451.1
AY339452.1
AY339455.1
AY339456.1
AY339457.1
AY339458.1
AY339459.1
AY339460.2
AY339461.2
AY339462.2
AY339463.2
AY339464.2
AY339465.2
AY339466.2
AY339467.2
AY339471.1
AY339472.2
AY339473.2
AY339474.2
AY339475.2
AY339476.2
AY339477.2
AY339478.2
AY339479.2
AY339489.2
AY339490.2
AY339491.2
AY339492.2
AY339493.2
AY339494.2
AY339495.2
AY339496.2
AY339497.2
AY339498.1
AY339499.1
AY339500.1
AY339501.1
AY339502.1
AY339503.2
AY339504.2
AY339505.1
AY339506.2
AY339507.2
AY339508.2
AY339509.2
AY339510.2
AY339511.2
AY339513.2
AY339514.1
AY339515.1
AY339518.1
AY339522.2
AY339523.1
AY339524.1
AY339526.1
AY339527.1
AY339528.1
AY339529.2
AY339530.1
AY339531.1
AY339532.1
AY339533.1
AY339534.1
AY339535.1
AY339536.1
AY339537.1
AY339538.1
AY339542.1
AY339543.1
AY339544.1
AY339545.1
AY339546.1
AY339547.1
AY339548.1
AY339549.1
AY339550.1
AY339551.1
AY339554.2
AY339555.2
AY339556.2
AY339557.2
AY339558.2
AY339560.2
AY339561.2
AY339563.2
AY339564.2
AY339565.2
AY339566.1
AY339567.1
AY339568.1
AY339569.1
AY339570.1
AY339571.1
AY339572.1
AY339573.1
AY339575.1
AY339576.1
AY339577.1
AY339578.1
AY339579.1
AY339580.1
AY339581.2
AY339582.1
AY339583.1
AY339584.1
AY339585.1
AY339586.1
AY339587.1
AY339588.1
AY339589.1
AY339590.1
AY339591.1
AY339593.1
AY495090.1
AY495091.1
AY495093.1
AY495094.1
AY495095.1
AY495096.1
AY495098.1
AY495099.1
AY495100.1
AY495101.1
AY495102.1
AY495103.1
AY495104.1
AY495105.2
AY495106.2
AY495107.1
AY495108.1
AY495109.1
AY495110.1
AY495112.1
AY495113.1
AY495114.1
AY495115.1
AY495116.1
AY495117.1
AY495118.1
AY495119.1
AY495120.1
AY495121.1
AY495122.1
AY495123.2
AY495124.1
AY495125.1
AY495126.1
AY495127.2
AY495128.2
AY495129.1
AY495130.1
AY495131.1
AY495132.1
AY495133.1
AY495134.1
AY495135.1
AY495136.1
AY495137.1
AY495138.1
AY495139.1
AY495140.1
AY495141.1
AY495142.1
AY495144.1
AY495145.2
AY495146.1
AY495147.1
AY495148.1
AY495149.1
AY495150.1
AY495151.1
AY495152.1
AY495153.1
AY495154.1
AY495155.1
AY495156.2
AY495157.1
AY495158.1
AY495159.1
AY495160.1
AY495163.1
AY495165.1
AY495166.1
AY495167.1
AY495168.1
AY495169.1
AY495170.1
AY495171.1
AY495172.1
AY495173.1
AY495174.1
AY495175.1
AY495176.1
AY495177.1
AY495178.1
AY495179.1
AY495180.1
AY495183.1
AY495184.1
AY495185.1
AY495186.1
AY495187.1
AY495188.1
AY495189.1
AY495190.1
AY495191.1
AY495192.1
AY495193.1
AY495195.1
AY495196.1
AY495197.1
AY495198.1
AY495199.1
AY495201.1
AY495202.1
AY495203.1
AY495204.1
AY495205.1
AY495206.1
AY495207.1
AY495208.1
AY495209.1
AY495210.1
AY495211.1
AY495212.1
AY495213.1
AY495214.1
AY495215.1
AY495218.1
AY495219.1
AY495220.1
AY495221.1
AY495222.1
AY495223.1
AY495224.1
AY495225.1
AY495226.1
AY495227.1
AY495229.1
AY495231.1
AY495232.1
AY495233.1
AY495234.1
AY495235.1
AY495236.1
AY495237.1
AY495238.1
AY495239.1
AY495241.1
AY495242.1
AY495243.1
AY495245.1
AY495246.1
AY495247.1
AY495249.1
AY495250.1
AY495251.1
AY495252.1
AY495253.1
AY495254.1
AY495256.1
AY495257.1
AY495258.1
AY495260.1
AY495261.1
AY495262.1
AY495264.1
AY495265.1
AY495266.1
AY495267.1
AY495268.1
AY495269.1
AY495270.1
AY495271.1
AY495272.1
AY495273.1
AY495274.1
AY495275.1
AY495276.1
AY495277.1
AY495278.1
AY495280.1
AY495281.1
AY495282.1
AY495283.1
AY495284.1
AY495285.1
AY495286.1
AY495287.1
AY495288.1
AY495290.1
AY495291.1
AY495292.1
AY495293.1
AY495294.1
AY495295.1
AY495296.1
AY495297.1
AY495298.1
AY495299.1
AY495300.1
AY495301.1
AY495302.1
AY495303.1
AY495304.1
AY495305.1
AY495306.1
AY495307.1
AY495308.1
AY495309.1
AY495310.1
AY495311.1
AY495312.1
AY495313.1
AY495314.1
AY495316.1
AY495317.1
AY495318.1
AY495319.1
AY495320.1
AY495321.1
AY495322.1
AY495323.1
AY495324.1
AY495325.1
AY495326.1
AY495327.1
AY495328.1
AY495329.1
AY495330.1
AY519484.2
AY519485.2
AY519486.1
AY519487.2
AY519488.1
AY519489.2
AY519490.2
AY519491.2
AY519492.2
AY519493.2
AY519494.2
AY519495.2
AY519496.2
AY519497.2
AY570524.1
AY570525.2
AY570526.1
AY615359.1
AY615360.2
AY615361.1
AY665667.1
AY713976.1
AY713977.1
AY713978.1
AY713979.1
AY713980.1
AY713981.1
AY713982.1
AY713983.1
AY713985.1
AY713986.1
AY713987.1
AY713988.1
AY713989.1
AY713990.1
AY713991.1
AY713992.1
AY713993.1
AY713994.1
AY713995.1
AY713996.1
AY713997.1
AY713998.1
AY713999.1
AY714000.1
AY714001.1
AY714002.1
AY714003.1
AY714004.1
AY714005.1
AY714006.1
AY714007.1
AY714008.1
AY714009.1
AY714010.1
AY714011.1
AY714012.1
AY714013.1
AY714014.1
AY714015.1
AY714016.1
AY714017.1
AY714018.1
AY714019.1
AY714020.1
AY714021.1
AY714022.1
AY714023.1
AY714024.1
AY714025.1
AY714026.1
AY714027.1
AY714028.1
AY714029.1
AY714030.1
AY714031.1
AY714032.1
AY714033.1
AY714034.1
AY714035.1
AY714036.1
AY714037.1
AY714038.1
AY714039.1
AY714040.1
AY714041.1
AY714042.1
AY714043.1
AY714044.1
AY714045.1
AY714046.1
AY714047.1
AY714048.1
AY714049.1
AY714050.1
AY738940.1
AY738941.1
AY738942.1
AY738943.1
AY738944.1
AY738945.1
AY738946.1
AY738947.1
AY738948.1
AY738949.1
AY738950.1
AY738951.1
AY738952.1
AY738953.1
AY738954.1
AY738955.1
AY738956.1
AY738957.1
AY738958.1
AY738959.1
AY738960.1
AY738961.1
AY738963.1
AY738964.1
AY738965.1
AY738966.1
AY738967.1
AY738968.1
AY738969.1
AY738970.1
AY738971.1
AY738972.1
AY738973.1
AY738974.1
AY738975.1
AY738977.1
AY738978.1
AY738979.1
AY738980.1
AY738981.1
AY738982.1
AY738983.1
AY738984.1
AY738985.1
AY738986.1
AY738987.1
AY738988.1
AY738989.1
AY738990.1
AY738991.1
AY738992.1
AY738993.1
AY738994.1
AY738995.1
AY738996.1
AY738997.1
AY738998.1
AY738999.1
AY739000.1
AY739001.1
AY882379.1
AY882380.1
AY882381.1
AY882382.1
AY882383.1
AY882384.1
AY882385.2
AY882386.1
AY882387.1
AY882388.1
AY882389.1
AY882390.1
AY882391.2
AY882392.1
AY882393.1
AY882394.1
AY882395.1
AY882396.1
AY882397.1
AY882398.1
AY882399.1
AY882400.1
AY882401.1
AY882402.1
AY882404.1
AY882405.1
AY882406.1
AY882407.1
AY882408.1
AY882409.1
AY882410.1
AY882411.1
AY882412.1
AY882413.1
AY882414.1
AY882415.1
AY882416.1
AY882417.1
AY922253.1
AY922254.1
AY922255.1
AY922256.1
AY922257.1
AY922258.1
AY922259.1
AY922261.1
AY922262.1
AY922263.1
AY922264.1
AY922265.1
AY922266.1
AY922267.1
AY922268.1
AY922269.1
AY922270.1
AY922271.1
AY922272.1
AY922273.1
AY922274.1
AY922275.1
AY922276.1
AY922277.1
AY922278.1
AY922279.1
AY922280.1
AY922281.1
AY922283.1
AY922284.1
AY922285.1
AY922286.1
AY922287.1
AY922288.1
AY922289.1
AY922290.1
AY922291.1
AY922292.1
AY922293.1
AY922294.1
AY922295.1
AY922296.1
AY922297.1
AY922298.1
AY922299.1
AY922300.1
AY922301.1
AY922302.1
AY922303.1
AY922304.1
AY922305.1
AY922306.1
AY922307.1
AY922308.1
AY950286.1
AY950287.1
AY950289.2
AY950290.1
AY950291.2
AY950293.2
AY950294.2
AY950296.2
AY950297.2
AY950298.2
AY950299.2
AY956412.1
AY956413.2
AY956414.1
AY963572.1
AY963573.2
AY963574.2
AY963575.2
AY963577.2
AY963578.2
AY963579.3
AY963580.2
AY963581.2
AY963582.2
AY963584.2
AY963585.2
AY963586.3
AY972053.1
CM001971.1
CM003113.1
CM003244.1
CM003277.1
CM003500.1
CM003501.1
CM003747.1
CM003766.1
CM023663.1
CM028481.1
CM032116.2
CM037827.1
CM045179.1
CP068254.1
D38112.1
DQ137398.1
DQ137399.1
DQ137400.1
DQ137401.1
DQ137402.1
DQ137403.1
DQ137404.1
DQ137405.1
DQ137406.1
DQ137407.1
DQ137408.1
DQ137409.1
DQ137410.1
DQ137411.1
DQ149511.1
DQ149515.1
DQ156208.1
DQ156209.1
DQ156210.1
DQ156211.1
DQ156212.1
DQ156213.1
DQ156214.1
DQ200801.1
DQ200802.1
DQ200803.1
DQ200804.1
DQ200805.1
DQ246811.1
DQ246812.1
DQ246813.1
DQ246814.1
DQ246815.1
DQ246816.1
DQ246817.1
DQ246818.1
DQ246819.1
DQ246820.1
DQ246821.1
DQ246822.1
DQ246823.1
DQ246824.1
DQ246825.1
DQ246826.1
DQ246827.1
DQ246828.1
DQ246829.1
DQ246831.1
DQ246832.1
DQ272107.1
DQ272108.1
DQ272109.1
DQ272110.1
DQ272111.1
DQ272112.1
DQ272113.1
DQ272114.1
DQ272115.1
DQ272116.1
DQ272117.1
DQ272118.1
DQ272119.1
DQ272120.1
DQ272121.1
DQ272122.1
DQ272124.1
DQ272125.2
DQ272126.1
DQ282387.1
DQ282388.1
DQ282389.1
DQ282390.1
DQ282391.1
DQ282392.1
DQ282393.1
DQ282394.1
DQ282395.1
DQ282396.1
DQ282398.1
DQ282400.1
DQ282401.1
DQ282402.1
DQ282403.1
DQ282404.1
DQ282406.1
DQ282408.1
DQ282409.1
DQ282411.1
DQ282412.1
DQ282413.1
DQ282417.1
DQ282418.1
DQ282419.1
DQ282420.1
DQ282421.1
DQ282422.1
DQ282423.1
DQ282424.1
DQ282425.1
DQ282426.1
DQ282428.1
DQ282429.1
DQ282430.1
DQ282431.1
DQ282432.1
DQ282433.1
DQ282434.1
DQ282435.1
DQ282436.1
DQ282437.1
DQ282438.1
DQ282439.1
DQ282440.1
DQ282441.1
DQ282442.1
DQ282443.1
DQ282444.1
DQ282445.1
DQ282446.1
DQ282447.1
DQ282448.1
DQ282449.1
DQ282453.1
DQ282459.1
DQ282460.1
DQ282461.1
DQ282462.1
DQ282463.1
DQ282464.1
DQ282465.1
DQ282466.1
DQ282468.1
DQ282469.1
DQ282470.1
DQ282472.1
DQ282473.1
DQ282475.1
DQ282476.1
DQ282477.1
DQ282478.1
DQ282479.1
DQ282480.1
DQ282482.1
DQ282483.1
DQ282484.1
DQ282485.1
DQ282486.1
DQ282487.1
DQ282488.1
DQ282491.1
DQ282493.1
DQ282494.1
DQ282495.1
DQ282503.1
DQ282505.1
DQ282507.1
DQ282508.1
DQ282509.1
DQ301789.1
DQ301790.1
DQ301791.1
DQ301792.1
DQ301793.1
DQ301794.1
DQ301795.1
DQ301796.1
DQ301797.1
DQ301798.1
DQ301799.1
DQ301800.1
DQ301803.1
DQ301804.1
DQ301805.1
DQ301806.1
DQ301807.1
DQ301808.1
DQ301809.1
DQ301810.1
DQ301811.1
DQ301812.1
DQ301813.1
DQ301814.1
DQ301815.1
DQ301816.1
DQ301817.1
DQ301818.1
DQ304897.1
DQ304899.1
DQ304900.1
DQ304901.1
DQ304902.1
DQ304903.1
DQ304904.1
DQ304905.1
DQ304906.1
DQ304907.1
DQ304908.1
DQ304909.1
DQ304911.1
DQ304912.1
DQ304913.1
DQ304914.1
DQ304915.1
DQ304916.1
DQ304918.1
DQ304919.1
DQ304920.1
DQ304921.1
DQ304922.1
DQ304923.1
DQ304924.1
DQ304925.1
DQ304926.1
DQ304927.1
DQ304928.1
DQ304929.1
DQ304930.1
DQ304931.1
DQ304932.1
DQ304933.1
DQ304934.1
DQ304935.1
DQ304936.1
DQ304937.1
DQ304938.1
DQ304939.1
DQ304940.1
DQ304941.1
DQ304942.1
DQ304943.1
DQ304944.1
DQ304945.1
DQ304946.1
DQ304948.1
DQ304949.1
DQ304950.1
DQ304951.1
DQ304952.1
DQ304953.1
DQ304954.1
DQ304955.1
DQ304956.1
DQ304957.1
DQ304958.1
DQ304959.1
DQ304960.1
DQ304961.1
DQ304962.1
DQ304963.1
DQ304965.1
DQ304966.1
DQ304967.1
DQ304968.1
DQ304969.1
DQ304970.1
DQ304971.1
DQ304972.1
DQ304973.1
DQ304974.1
DQ304975.1
DQ304976.1
DQ304977.1
DQ304978.1
DQ304979.1
DQ304981.1
DQ304982.1
DQ304984.1
DQ304985.1
DQ304986.1
DQ304987.1
DQ304988.1
DQ304989.1
DQ304990.1
DQ304991.1
DQ304993.1
DQ304994.1
DQ304995.1
DQ304996.1
DQ304997.1
DQ304998.1
DQ304999.1
DQ305000.1
DQ305001.1
DQ305002.1
DQ305003.1
DQ305005.1
DQ305006.1
DQ305007.1
DQ305008.1
DQ305009.1
DQ305010.1
DQ305011.1
DQ305012.1
DQ305013.1
DQ305014.1
DQ305016.1
DQ305017.1
DQ305018.1
DQ305019.1
DQ305020.1
DQ305021.1
DQ305022.1
DQ305023.1
DQ305024.1
DQ305025.1
DQ305026.1
DQ305027.1
DQ305028.1
DQ305029.1
DQ305030.1
DQ305031.1
DQ305032.1
DQ305033.1
DQ305034.1
DQ305035.1
DQ305036.1
DQ306709.1
DQ341058.1
DQ341059.1
DQ341060.1
DQ341061.1
DQ341062.1
DQ341063.1
DQ341064.1
DQ341065.1
DQ341066.1
DQ341067.1
DQ341068.2
DQ341069.1
DQ341070.1
DQ341071.1
DQ341072.1
DQ341073.1
DQ341074.1
DQ341075.1
DQ341076.1
DQ341077.1
DQ341078.1
DQ341079.1
DQ341080.1
DQ341081.1
DQ341082.1
DQ341083.1
DQ341085.1
DQ341087.1
DQ341088.1
DQ341089.1
DQ341090.1
DQ358973.2
DQ358974.2
DQ358975.2
DQ358976.2
DQ358977.2
DQ372868.1
DQ372869.1
DQ372870.1
DQ372871.1
DQ372872.1
DQ372873.1
DQ372874.1
DQ372875.1
DQ372876.1
DQ372877.1
DQ372878.1
DQ372879.1
DQ372880.1
DQ372881.1
DQ372882.1
DQ372883.1
DQ372884.1
DQ372885.1
DQ372886.1
DQ372887.1
DQ377992.1
DQ404440.3
DQ404441.3
DQ404442.3
DQ404443.3
DQ404444.3
DQ404445.3
DQ404446.3
DQ404447.3
DQ408672.2
DQ408673.2
DQ408674.2
DQ408675.2
DQ408676.2
DQ408677.2
DQ408678.2
DQ408679.2
DQ408680.2
DQ418488.1
DQ437577.1
DQ462232.1
DQ462233.1
DQ462234.1
DQ473537.1
DQ513521.1
DQ513522.1
DQ519035.1
DQ523619.1
DQ523620.1
DQ523621.1
DQ523622.1
DQ523623.1
DQ523624.1
DQ523625.1
DQ523626.1
DQ523627.1
DQ523628.1
DQ523629.1
DQ523630.1
DQ523631.1
DQ523632.1
DQ523634.1
DQ523635.1
DQ523636.1
DQ523637.1
DQ523638.1
DQ523639.1
DQ523640.1
DQ523642.1
DQ523643.1
DQ523644.1
DQ523645.1
DQ523646.1
DQ523647.1
DQ523648.1
DQ523649.1
DQ523650.1
DQ523653.1
DQ523654.1
DQ523655.1
DQ523657.1
DQ523659.1
DQ523661.1
DQ523662.1
DQ523663.1
DQ523665.1
DQ523666.1
DQ523667.1
DQ523670.1
DQ523671.1
DQ523672.1
DQ523673.1
DQ523675.1
DQ523676.1
DQ523677.1
DQ523678.1
DQ523679.1
DQ658411.1
DQ661681.1
DQ779925.1
DQ779926.1
DQ779927.1
DQ779928.1
DQ779929.1
DQ779930.1
DQ779931.1
DQ779932.1
DQ781338.1
DQ785296.1
DQ787109.1
DQ826448.1
DQ830736.2
DQ834253.1
DQ834254.1
DQ834255.1
DQ834256.1
DQ834257.1
DQ834258.1
DQ834259.1
DQ834260.1
DQ834261.1
DQ856316.1
DQ856317.1
DQ862536.1
DQ862537.1
DQ902694.1
DQ902695.1
DQ902696.1
DQ902697.1
DQ902702.1
DQ902706.1
DQ902707.1
DQ902708.1
DQ902709.1
DQ902710.1
DQ902711.1
DQ904234.1
DQ904235.1
DQ904236.1
DQ904237.1
DQ904238.1
DQ904239.1
DQ904240.1
DQ904241.1
DQ904242.1
DQ904330.1
DQ981465.1
DQ981466.1
DQ981467.1
DQ981468.1
DQ981469.1
DQ981470.1
DQ981471.1
DQ981472.1
DQ981473.1
DQ981474.1
DQ981475.1
EF060262.1
EF060263.1
EF060264.1
EF060265.1
EF060313.1
EF060314.1
EF060315.1
EF060316.1
EF060317.1
EF060318.1
EF060319.1
EF060320.1
EF060321.1
EF060322.1
EF060323.1
EF060324.1
EF060325.1
EF060326.1
EF060327.1
EF060328.1
EF060329.1
EF060330.1
EF060331.1
EF060332.1
EF060333.1
EF060334.1
EF060335.1
EF060336.1
EF060337.1
EF060338.1
EF060339.1
EF060340.1
EF060341.1
EF060342.1
EF060343.1
EF060344.1
EF060345.1
EF060346.1
EF060347.1
EF060348.1
EF060349.1
EF060350.1
EF060351.1
EF060352.1
EF060353.1
EF060354.1
EF060355.1
EF060356.1
EF060357.1
EF060358.1
EF060359.1
EF060360.1
EF060361.1
EF060362.1
EF060363.1
EF060364.2
EF061144.1
EF061145.1
EF061146.1
EF061147.1
EF061148.1
EF061149.1
EF061150.2
EF061151.1
EF061152.1
EF061153.1
EF061154.1
EF061155.1
EF061156.1
EF061157.1
EF061158.1
EF061159.1
EF064317.1
EF064318.1
EF064319.1
EF064320.1
EF064321.1
EF064322.1
EF064323.1
EF064324.1
EF064325.1
EF064326.1
EF064327.1
EF064328.1
EF064329.1
EF064330.1
EF064331.1
EF064332.1
EF064333.1
EF064334.1
EF064335.1
EF064336.1
EF064338.1
EF064339.1
EF064340.1
EF064341.1
EF064342.1
EF064343.1
EF064344.1
EF079873.1
EF079874.1
EF079875.1
EF079876.1
EF093535.1
EF093536.1
EF093537.1
EF093538.1
EF093539.1
EF093540.1
EF093541.1
EF093542.1
EF093544.1
EF093545.1
EF093546.1
EF093547.1
EF093548.1
EF093549.1
EF093550.1
EF093551.1
EF093552.1
EF093553.1
EF093554.1
EF093555.1
EF093556.1
EF093557.1
EF093558.1
EF114270.1
EF114273.1
EF114276.1
EF114278.1
EF114279.1
EF114282.1
EF114285.1
EF114286.1
EF114288.1
EF153771.1
EF153772.1
EF153773.1
EF153774.1
EF153775.1
EF153776.1
EF153777.1
EF153778.1
EF153779.1
EF153780.1
EF153781.1
EF153782.1
EF153783.1
EF153784.1
EF153785.1
EF153786.1
EF153787.1
EF153788.1
EF153789.1
EF153790.1
EF153791.1
EF153792.1
EF153793.1
EF153794.1
EF153796.1
EF153797.1
EF153798.1
EF153799.1
EF153800.1
EF153801.1
EF153802.1
EF153803.1
EF153804.1
EF153805.1
EF153806.1
EF153807.1
EF153808.1
EF153809.1
EF153810.1
EF153811.1
EF153812.1
EF153813.1
EF153814.1
EF153816.1
EF153817.1
EF153818.1
EF153819.1
EF153820.1
EF153821.1
EF153822.1
EF153823.1
EF153824.1
EF153825.1
EF153826.1
EF153827.1
EF153828.1
EF153829.1
EF153831.1
EF153833.1
EF177405.1
EF177406.1
EF177407.1
EF177408.1
EF177409.1
EF177410.1
EF177411.1
EF177412.1
EF177413.1
EF177414.1
EF177415.1
EF177416.1
EF177417.1
EF177418.1
EF177419.1
EF177420.1
EF177421.1
EF177422.1
EF177423.1
EF177424.1
EF177425.1
EF177426.1
EF177427.1
EF177428.1
EF177429.1
EF177430.1
EF177431.1
EF177432.1
EF177433.1
EF177434.1
EF177435.1
EF177436.1
EF177437.1
EF177438.1
EF177439.1
EF177440.1
EF177441.1
EF177442.1
EF177443.1
EF177444.1
EF177445.1
EF177446.1
EF177447.1
EF184580.1
EF184581.1
EF184582.1
EF184583.1
EF184584.1
EF184585.1
EF184586.1
EF184587.1
EF184588.1
EF184589.1
EF184591.1
EF184592.1
EF184593.1
EF184594.1
EF184595.1
EF184596.1
EF184597.1
EF184598.1
EF184599.1
EF184600.1
EF184601.1
EF184602.1
EF184603.1
EF184604.1
EF184605.1
EF184606.1
EF184607.1
EF184608.1
EF184609.1
EF184610.1
EF184611.1
EF184612.1
EF184613.1
EF184614.1
EF184615.1
EF184616.1
EF184617.1
EF184618.1
EF184619.1
EF184620.1
EF184621.1
EF184622.1
EF184623.1
EF184624.1
EF184625.1
EF184626.1
EF184627.1
EF184628.1
EF184629.1
EF184630.1
EF184631.1
EF184632.1
EF184633.1
EF184634.1
EF184635.1
EF184636.1
EF184637.1
EF184638.1
EF184639.1
EF184640.1
EF184641.1
EF185793.1
EF185794.1
EF185795.1
EF185796.1
EF185797.1
EF185798.1
EF185799.1
EF185800.1
EF185801.1
EF185802.1
EF185803.1
EF185804.1
EF185805.1
EF185806.1
EF185807.1
EF185808.1
EF185809.1
EF185810.1
EF185811.1
EF185812.1
EF185813.1
EF185814.1
EF185815.1
EF185816.1
EF222232.1
EF222233.1
EF222234.1
EF222235.1
EF222236.1
EF222237.1
EF222238.1
EF222239.1
EF222240.1
EF222241.1
EF222242.1
EF222243.1
EF222244.1
EF222245.1
EF222246.1
EF222247.1
EF222248.1
EF222249.1
EF222250.1
EF222251.1
EF222252.1
EF222253.1
EF363133.1
EF363686.1
EF376015.1
EF396958.1
EF397558.1
EF397559.1
EF397560.1
EF397561.1
EF397562.1
EF397754.2
EF408656.1
EF417833.1
EF418606.1
EF418607.1
EF419890.1
EF419891.1
EF420249.1
EF420250.1
EF420876.1
EF420877.1
EF420985.1
EF428259.1
EF429133.1
EF429136.1
EF429139.1
EF446784.1
EF449506.1
EF449507.1
EF452293.1
EF452294.1
EF452295.2
EF458167.1
EF459669.1
EF459670.1
EF464682.1
EF471977.1
EF485042.1
EF486517.1
EF486518.1
EF486519.1
EF488201.1
EF491001.1
EF491002.1
EF493867.1
EF495214.1
EF495215.1
EF495216.1
EF495217.1
EF495218.1
EF495219.1
EF495220.1
EF495221.1
EF495222.1
EF506486.1
EF526076.1
EF528162.2
EF532800.1
EF545566.1
EF556148.1
EF556149.1
EF556150.1
EF556151.1
EF556152.1
EF556153.1
EF556154.1
EF556155.1
EF556156.1
EF556157.1
EF556158.1
EF556159.1
EF556160.1
EF556161.1
EF556162.1
EF556163.1
EF556164.1
EF556165.1
EF556166.1
EF556167.1
EF556168.1
EF556169.1
EF556170.1
EF556171.1
EF556172.1
EF556173.1
EF556174.1
EF556175.1
EF556176.1
EF556177.1
EF556178.1
EF556179.1
EF556181.1
EF556182.1
EF556183.1
EF556184.1
EF556185.1
EF556186.1
EF556187.1
EF556188.1
EF556189.1
EF556190.1
EF556191.1
EF556192.1
EF556193.1
EF556194.1
EF556195.1
EF556196.1
EF581833.1
EF583175.1
EF583176.1
EF583177.1
EF583179.1
EF609012.1
EF609013.1
EF609014.1
EF609015.1
EF645646.1
EF648602.1
EF649971.1
EF652811.1
EF660912.1
EF660913.1
EF660914.1
EF660915.1
EF660916.1
EF660917.1
EF660918.1
EF660919.1
EF660920.1
EF660921.1
EF660922.1
EF660923.1
EF660924.1
EF660925.1
EF660926.1
EF660927.1
EF660928.1
EF660929.1
EF660930.1
EF660931.1
EF660932.1
EF660933.1
EF660934.1
EF660935.1
EF660936.1
EF660937.1
EF660938.1
EF660939.1
EF660940.1
EF660941.1
EF660942.1
EF660943.1
EF660944.1
EF660945.1
EF660946.1
EF660947.1
EF660948.1
EF660949.1
EF660950.1
EF660951.1
EF660952.1
EF660953.1
EF660954.1
EF660955.1
EF660956.1
EF660957.1
EF660958.1
EF660959.1
EF660960.1
EF660961.1
EF660962.1
EF660963.1
EF660964.1
EF660965.1
EF660966.1
EF660967.1
EF660968.1
EF660969.1
EF660971.1
EF660973.1
EF660974.1
EF660975.1
EF660977.1
EF660978.1
EF660981.1
EF660982.1
EF660983.1
EF660985.1
EF660986.1
EF660987.1
EF660993.1
EF660994.1
EF660995.1
EF661000.1
EF661003.1
EF661004.1
EF661005.1
EF661006.1
EF661007.1
EF661008.1
EF661009.1
EF661010.1
EF661011.1
EF692533.1
EU007835.1
EU007836.1
EU007837.1
EU007838.1
EU007839.1
EU007840.1
EU007841.1
EU007842.1
EU007843.1
EU007846.1
EU007847.1
EU007848.1
EU007849.1
EU007850.1
EU007851.1
EU007852.1
EU007853.1
EU007854.1
EU007855.1
EU007856.1
EU007857.1
EU007858.1
EU007859.1
EU007860.1
EU007861.1
EU007862.1
EU007863.1
EU007864.1
EU007865.1
EU007866.1
EU007867.1
EU007868.1
EU007869.1
EU007870.1
EU007871.1
EU007872.1
EU007873.1
EU007874.1
EU007875.1
EU007876.1
EU007877.1
EU007878.1
EU007879.1
EU007880.1
EU007881.1
EU007882.1
EU007883.1
EU007884.1
EU007885.1
EU007886.1
EU007887.1
EU007888.1
EU007889.1
EU007890.1
EU007891.1
EU007892.1
EU007893.1
EU007894.1
EU007895.1
EU049814.1
EU051827.1
EU052289.1
EU057183.1
EU073969.1
EU073970.1
EU073971.1
EU074158.1
EU075305.1
EU075306.1
EU080974.1
EU086510.1
EU089746.1
EU089747.1
EU091245.1
EU092658.1
EU092659.1
EU092660.1
EU092661.1
EU092662.1
EU092663.1
EU092664.1
EU092665.1
EU092666.1
EU092667.1
EU092668.1
EU092669.1
EU092670.1
EU092671.1
EU092672.1
EU092673.1
EU092674.1
EU092675.1
EU092676.1
EU092677.1
EU092678.1
EU092679.1
EU092680.1
EU092681.1
EU092682.1
EU092683.1
EU092684.1
EU092685.1
EU092686.1
EU092687.1
EU092688.1
EU092689.1
EU092690.1
EU092691.1
EU092692.1
EU092693.1
EU092694.1
EU092695.1
EU092696.1
EU092697.1
EU092698.1
EU092699.1
EU092700.1
EU092701.1
EU092702.1
EU092703.1
EU092704.1
EU092705.1
EU092706.1
EU092707.1
EU092708.1
EU092709.1
EU092710.1
EU092711.1
EU092712.1
EU092713.1
EU092714.1
EU092715.1
EU092716.1
EU092717.1
EU092718.1
EU092719.1
EU092720.1
EU092721.1
EU092722.1
EU092723.1
EU092724.1
EU092725.1
EU092726.1
EU092727.1
EU092728.1
EU092729.1
EU092730.1
EU092731.1
EU092732.1
EU092733.1
EU092734.1
EU092735.1
EU092736.1
EU092737.1
EU092738.1
EU092739.1
EU092740.1
EU092741.1
EU092742.1
EU092743.1
EU092744.1
EU092745.1
EU092746.1
EU092747.1
EU092748.1
EU092749.1
EU092750.1
EU092751.1
EU092752.1
EU092753.1
EU092754.1
EU092755.1
EU092756.1
EU092758.1
EU092759.1
EU092760.1
EU092761.1
EU092762.1
EU092763.1
EU092764.1
EU092765.1
EU092766.1
EU092767.1
EU092768.1
EU092769.1
EU092770.1
EU092771.1
EU092772.1
EU092773.1
EU092774.1
EU092775.1
EU092776.1
EU092777.1
EU092778.1
EU092779.1
EU092780.1
EU092781.1
EU092782.1
EU092783.1
EU092784.1
EU092786.1
EU092787.1
EU092788.1
EU092789.1
EU092790.1
EU092791.1
EU092792.1
EU092793.1
EU092794.1
EU092795.1
EU092796.1
EU092797.1
EU092798.1
EU092799.1
EU092801.1
EU092802.1
EU092804.1
EU092805.1
EU092806.1
EU092807.1
EU092808.1
EU092809.1
EU092811.1
EU092812.1
EU092813.1
EU092814.1
EU092815.1
EU092816.1
EU092817.1
EU092818.1
EU092819.1
EU092820.1
EU092821.1
EU092822.1
EU092823.1
EU092824.1
EU092825.1
EU092826.1
EU092827.1
EU092828.1
EU092829.1
EU092830.1
EU092831.1
EU092832.1
EU092833.1
EU092834.1
EU092835.1
EU092836.1
EU092837.1
EU092838.1
EU092839.1
EU092840.1
EU092841.1
EU092842.1
EU092843.1
EU092844.1
EU092845.1
EU092846.1
EU092847.1
EU092848.1
EU092849.1
EU092851.1
EU092852.1
EU092853.1
EU092854.1
EU092855.1
EU092856.1
EU092857.1
EU092858.1
EU092859.1
EU092860.1
EU092861.1
EU092862.1
EU092863.1
EU092864.1
EU092865.1
EU092866.1
EU092867.1
EU092868.1
EU092869.1
EU092870.1
EU092872.1
EU092873.1
EU092874.1
EU092876.1
EU092877.1
EU092878.1
EU092879.1
EU092881.1
EU092882.1
EU092883.1
EU092884.1
EU092886.1
EU092887.1
EU092888.1
EU092889.1
EU092890.1
EU092891.1
EU092892.1
EU092893.1
EU092894.1
EU092895.1
EU092896.1
EU092897.1
EU092898.1
EU092899.1
EU092900.1
EU092901.1
EU092902.1
EU092903.1
EU092904.1
EU092905.1
EU092906.1
EU092907.1
EU092908.1
EU092911.1
EU092912.1
EU092913.1
EU092914.1
EU092915.1
EU092916.1
EU092917.1
EU092918.1
EU092919.1
EU092920.1
EU092921.1
EU092922.1
EU092923.1
EU092925.1
EU092926.1
EU092927.1
EU092928.1
EU092930.1
EU092931.1
EU092932.1
EU092933.1
EU092934.1
EU092935.1
EU092936.1
EU092937.1
EU092938.1
EU092939.1
EU092940.1
EU092941.1
EU092942.1
EU092943.1
EU092944.1
EU092945.1
EU092946.1
EU092947.1
EU092948.1
EU092949.1
EU092950.1
EU092951.1
EU092952.1
EU092953.1
EU092954.1
EU092955.1
EU092956.1
EU092958.1
EU092959.1
EU092960.1
EU092961.1
EU092962.1
EU092963.1
EU092964.1
EU092965.1
EU092966.1
EU095194.1
EU095195.1
EU095196.1
EU095197.1
EU095198.1
EU095199.1
EU095200.1
EU095201.1
EU095202.1
EU095203.1
EU095204.1
EU095205.1
EU095206.1
EU095207.1
EU095208.1
EU095209.1
EU095210.1
EU095211.1
EU095212.1
EU095213.1
EU095214.1
EU095215.1
EU095216.1
EU095217.1
EU095218.1
EU095219.1
EU095220.1
EU095221.1
EU095222.1
EU095223.1
EU095224.1
EU095225.1
EU095226.1
EU095227.1
EU095228.1
EU095229.1
EU095230.1
EU095231.1
EU095232.1
EU095233.1
EU095234.1
EU095235.1
EU095236.1
EU095238.1
EU095239.1
EU095240.1
EU095241.1
EU095242.1
EU095243.1
EU095244.1
EU095245.1
EU095246.1
EU095247.1
EU095248.1
EU095249.1
EU095250.1
EU095251.1
EU095526.1
EU095527.1
EU095528.1
EU095529.1
EU095530.1
EU095531.1
EU095532.1
EU095533.1
EU095535.2
EU095536.1
EU095537.1
EU095538.1
EU095539.1
EU095542.1
EU095543.1
EU095544.1
EU095545.2
EU095546.1
EU095547.1
EU095548.2
EU095549.1
EU095550.1
EU095552.1
EU124886.1
EU130551.1
EU130562.1
EU130564.1
EU130575.2
EU130681.1
EU130942.1
EU131366.1
EU135972.1
EU135973.1
EU140330.1
EU140332.1
EU140744.1
EU140898.1
EU148452.1
EU148486.1
EU150187.1
EU151466.1
EU151864.1
EU154342.1
EU155191.1
EU156036.2
EU157918.1
EU157923.1
EU170362.1
EU182656.1
EU200235.1
EU200237.1
EU200347.1
EU200759.1
EU200760.1
EU200761.1
EU200762.1
EU200763.1
EU200764.1
EU200765.1
EU200766.1
EU215455.1
EU215517.1
EU219349.1
EU219920.1
EU219921.1
EU232008.1
EU233277.1
EU233278.1
EU233797.1
EU239477.1
EU244000.1
EU256375.1
EU257638.1
EU258890.1
EU259093.1
EU259094.1
EU262720.1
EU262984.1
EU273476.1
EU273477.1
EU273478.1
EU273479.1
EU273480.1
EU273481.1
EU273482.1
EU273483.1
EU273484.1
EU273485.1
EU273486.1
EU273488.1
EU273489.1
EU273490.1
EU273491.1
EU273492.1
EU273493.1
EU273494.1
EU273496.1
EU273497.1
EU273499.1
EU273500.1
EU273501.1
EU273502.1
EU282416.1
EU284177.1
EU284179.1
EU284180.1
EU284181.1
EU284668.1
EU294321.1
EU294322.1
EU294323.1
EU327891.1
EU327973.1
EU327986.1
EU328539.1
EU330213.1
EU330412.1
EU330890.1
EU334872.1
EU344156.1
EU367993.1
EU367994.1
EU367995.1
EU369376.1
EU369395.1
EU370982.1
EU372627.1
EU372628.1
EU372630.1
EU372659.1
EU400619.1
EU428195.1
EU428753.1
EU428754.1
EU431080.2
EU431081.1
EU431082.1
EU431083.1
EU431084.1
EU431085.1
EU431086.1
EU431087.1
EU431088.1
EU431089.1
EU439939.1
EU440736.1
EU443443.1
EU443444.1
EU443445.1
EU443446.1
EU443447.1
EU443449.1
EU443450.1
EU443454.1
EU443455.1
EU443456.1
EU443457.1
EU443458.1
EU443459.1
EU443460.1
EU443462.1
EU443463.1
EU443466.1
EU443467.1
EU443468.1
EU443470.1
EU443471.1
EU443472.1
EU443473.1
EU443474.1
EU443475.1
EU443476.1
EU443477.1
EU443478.1
EU443479.1
EU443480.1
EU443481.1
EU443482.1
EU443483.1
EU443484.1
EU443486.1
EU443487.1
EU443488.1
EU443489.1
EU443490.1
EU443491.1
EU443492.1
EU443493.1
EU443494.1
EU443495.1
EU443496.1
EU443497.1
EU443498.1
EU443499.1
EU443501.1
EU443502.1
EU443503.1
EU443504.1
EU443505.1
EU443506.1
EU443507.1
EU443508.1
EU443509.1
EU443511.1
EU443512.1
EU443513.1
EU443605.2
EU444119.1
EU445683.2
EU445684.2
EU445685.2
EU445688.2
EU482303.1
EU482304.1
EU482305.1
EU482306.1
EU482307.1
EU482308.1
EU482309.1
EU482310.1
EU482311.1
EU482312.1
EU482313.1
EU482314.1
EU482315.1
EU482316.1
EU482318.1
EU482319.1
EU482320.1
EU482321.1
EU482322.1
EU482323.1
EU482324.1
EU482325.1
EU482326.1
EU482328.1
EU482329.1
EU482331.1
EU482332.1
EU482333.1
EU482334.1
EU482335.1
EU482336.1
EU482337.1
EU482338.1
EU482341.1
EU482342.1
EU482343.1
EU482344.1
EU482345.1
EU482346.1
EU482347.1
EU482348.1
EU482349.1
EU482351.1
EU482354.1
EU482356.1
EU482357.1
EU482358.1
EU482359.1
EU482360.1
EU482361.1
EU482362.1
EU482363.1
EU482364.1
EU482365.1
EU482366.1
EU482367.1
EU482368.1
EU482369.1
EU482370.1
EU482371.1
EU482372.1
EU482373.1
EU482374.2
EU482375.1
EU482376.1
EU482377.1
EU482378.1
EU482379.1
EU482380.1
EU482383.1
EU482384.1
EU482385.1
EU482386.1
EU490797.1
EU492455.1
EU494628.1
EU515252.1
EU523125.1
EU523127.1
EU523128.1
EU543281.1
EU545415.2
EU545416.2
EU545417.2
EU545418.2
EU545419.2
EU545420.1
EU545421.2
EU545422.1
EU545423.2
EU545424.1
EU545425.2
EU545426.2
EU545427.2
EU545428.2
EU545429.2
EU545430.2
EU545431.2
EU545432.2
EU545433.2
EU545434.2
EU545435.1
EU545436.1
EU545437.1
EU545438.2
EU545439.1
EU545440.2
EU545441.1
EU545442.2
EU545443.1
EU545444.2
EU545445.1
EU545446.2
EU545447.1
EU545448.2
EU545449.1
EU545450.2
EU545451.3
EU545452.1
EU545453.3
EU545454.1
EU545455.3
EU545457.1
EU545458.3
EU545459.3
EU545460.3
EU545461.3
EU545462.3
EU545463.3
EU545464.2
EU545465.2
EU545470.1
EU545471.1
EU547188.2
EU555475.1
EU558385.1
EU558696.1
EU564849.1
EU564850.1
EU564851.1
EU567326.1
EU567452.1
EU567453.1
EU567454.1
EU567455.1
EU567456.1
EU568371.1
EU570213.1
EU570217.1
EU571946.1
EU573192.2
EU594543.1
EU597486.1
EU597487.1
EU597488.1
EU597489.1
EU597490.1
EU597491.1
EU597492.1
EU597493.1
EU597494.1
EU597495.1
EU597496.1
EU597497.1
EU597498.1
EU597499.1
EU597500.1
EU597501.1
EU597502.1
EU597503.1
EU597504.1
EU597505.1
EU597506.1
EU597507.1
EU597508.1
EU597509.1
EU597510.1
EU597511.1
EU597512.1
EU597513.1
EU597514.1
EU597515.1
EU597516.1
EU597517.1
EU597518.1
EU597519.1
EU597520.1
EU597521.1
EU597522.1
EU597523.1
EU597524.1
EU597525.1
EU597526.1
EU597527.1
EU597528.1
EU597529.1
EU597530.1
EU597531.1
EU597532.1
EU597533.1
EU597534.1
EU597535.1
EU597536.1
EU597537.1
EU597538.1
EU597539.1
EU597540.1
EU597541.1
EU597542.1
EU597543.1
EU597544.1
EU597545.1
EU597546.1
EU597547.1
EU597548.1
EU597549.1
EU597550.1
EU597551.1
EU597552.1
EU597553.1
EU597554.1
EU597555.1
EU597556.1
EU597558.1
EU597559.1
EU597560.1
EU597561.1
EU597562.1
EU597563.1
EU597564.1
EU597565.1
EU597566.1
EU597567.1
EU597568.1
EU597569.1
EU597570.1
EU597571.1
EU597572.1
EU597573.1
EU597574.1
EU597575.1
EU597576.1
EU597577.1
EU597578.1
EU597579.1
EU597580.1
EU600318.1
EU600319.1
EU600320.1
EU600321.1
EU600322.1
EU600323.1
EU600324.1
EU600325.1
EU600326.1
EU600327.1
EU600328.1
EU600329.1
EU600330.1
EU600331.1
EU600332.1
EU600333.1
EU600334.1
EU600335.1
EU600336.1
EU600337.1
EU600338.1
EU600339.1
EU600340.1
EU600341.1
EU600342.1
EU600343.1
EU600344.1
EU600345.1
EU600346.1
EU600347.1
EU600348.1
EU600349.1
EU600350.1
EU600351.1
EU600352.1
EU600353.1
EU600354.1
EU600355.1
EU600356.1
EU600357.1
EU600358.1
EU600359.1
EU600360.1
EU600361.1
EU600362.1
EU600363.1
EU600364.1
EU600365.1
EU600366.1
EU600367.1
EU600368.1
EU600370.1
EU603401.1
EU603402.1
EU616625.1
EU616820.1
EU617323.1
EU621708.1
EU623472.1
EU636711.1
EU660537.1
EU660538.1
EU660539.1
EU660542.1
EU660545.1
EU660546.1
EU660547.1
EU660548.1
EU660552.1
EU660553.1
EU660557.1
EU660570.1
EU664585.1
EU664586.1
EU669888.1
EU669889.1
EU670874.1
EU673448.1
EU675299.1
EU675941.1
EU677385.1
EU677386.1
EU677423.1
EU677425.1
EU677750.2
EU677845.1
EU682394.2
EU682506.2
EU683970.1
EU684000.1
EU684448.1
EU687746.1
EU692798.1
EU694173.1
EU694385.1
EU698951.1
EU700086.1
EU703624.1
EU714270.1
EU714298.1
EU714299.1
EU714300.1
EU715237.1
EU715287.1
EU716647.1
EU718789.1
EU719115.2
EU719211.1
EU721734.1
EU725608.2
EU725611.2
EU725618.2
EU725621.2
EU742148.1
EU742149.1
EU742150.1
EU742151.1
EU742152.1
EU742153.1
EU742154.1
EU742156.1
EU742159.1
EU742161.1
EU742162.1
EU742163.1
EU744541.2
EU744542.1
EU744586.1
EU746658.1
EU747355.1
EU747356.1
EU753433.1
EU760854.1
EU768844.1
EU770202.1
EU770310.1
EU779660.1
EU780223.1
EU784076.1
EU787451.1
EU795361.1
EU807741.1
EU807742.1
EU810403.1
EU825946.1
EU828637.1
EU828638.1
EU828774.1
EU849002.1
EU849091.2
EU855118.1
EU862197.1
EU862198.1
EU869314.1
EU884127.1
EU910091.1
EU914954.1
EU915472.1
EU915473.1
EU915477.1
EU915478.1
EU915479.1
EU919746.1
EU926147.1
EU926618.1
EU926621.1
EU926622.2
EU931680.1
EU935433.1
EU935434.1
EU935435.1
EU935438.1
EU935439.1
EU935440.1
EU935442.1
EU935443.1
EU935444.1
EU935449.1
EU935450.1
EU935451.1
EU935455.1
EU935456.1
EU935457.1
EU935458.1
EU935460.1
EU935461.1
EU935463.1
EU935465.1
EU935845.1
EU979418.1
EU979542.1
EU980593.1
FJ004804.1
FJ004805.1
FJ004806.1
FJ004807.1
FJ004808.1
FJ004810.1
FJ004811.1
FJ004812.1
FJ004813.1
FJ004814.1
FJ004815.1
FJ004816.1
FJ004817.1
FJ004818.1
FJ004819.1
FJ004820.1
FJ004821.1
FJ004822.1
FJ004823.1
FJ004824.1
FJ004825.1
FJ004826.1
FJ004827.1
FJ004828.1
FJ004829.2
FJ004830.1
FJ004831.1
FJ004832.1
FJ004833.1
FJ004834.1
FJ004835.1
FJ004836.1
FJ004837.1
FJ004838.1
FJ008043.1
FJ015040.1
FJ147307.1
FJ147308.1
FJ147309.1
FJ147310.1
FJ147311.1
FJ147312.1
FJ147313.1
FJ147314.1
FJ147315.1
FJ147316.1
FJ147317.1
FJ147318.1
FJ147319.1
FJ147320.1
FJ147321.1
FJ147322.1
FJ156761.1
FJ157838.1
FJ157841.1
FJ157842.1
FJ157843.1
FJ157846.1
FJ157847.1
FJ157848.1
FJ157849.1
FJ161702.1
FJ168712.1
FJ168713.1
FJ168715.1
FJ168716.1
FJ168717.1
FJ168718.1
FJ168719.1
FJ168720.1
FJ168721.1
FJ168722.1
FJ168723.1
FJ168724.1
FJ168725.1
FJ168726.1
FJ168727.1
FJ168728.1
FJ168729.1
FJ168730.1
FJ168731.1
FJ168733.1
FJ168734.1
FJ168735.1
FJ168736.1
FJ168737.1
FJ168738.1
FJ168739.1
FJ168740.1
FJ168741.1
FJ168742.1
FJ168743.1
FJ168744.1
FJ168745.1
FJ168746.1
FJ168747.1
FJ168748.1
FJ168749.1
FJ168750.1
FJ168751.1
FJ168752.1
FJ168753.1
FJ168754.1
FJ168755.1
FJ168756.1
FJ168757.1
FJ168758.1
FJ168759.1
FJ168760.1
FJ168761.1
FJ168762.1
FJ168763.1
FJ168764.1
FJ168765.1
FJ168766.1
FJ178379.1
FJ178380.1
FJ188715.1
FJ188716.1
FJ190383.1
FJ194437.1
FJ194438.1
FJ198214.1
FJ198215.1
FJ198216.1
FJ198217.1
FJ198218.1
FJ198219.1
FJ198220.1
FJ198221.1
FJ198222.1
FJ198223.1
FJ198224.1
FJ198225.1
FJ198226.1
FJ198227.1
FJ198228.1
FJ210721.1
FJ210914.1
FJ213450.1
FJ213765.1
FJ216960.1
FJ228403.1
FJ230891.1
FJ234984.1
FJ236978.1
FJ236979.1
FJ236980.1
FJ236981.1
FJ236982.1
FJ236983.1
FJ238053.1
FJ238094.1
FJ348151.1
FJ348153.1
FJ348154.1
FJ348156.1
FJ348157.1
FJ348159.1
FJ348161.1
FJ348162.1
FJ348166.1
FJ348170.1
FJ348171.1
FJ348172.1
FJ348173.1
FJ348174.1
FJ348175.1
FJ348176.1
FJ348177.1
FJ348178.1
FJ348179.1
FJ348180.1
FJ348181.1
FJ348182.1
FJ348183.1
FJ348184.1
FJ348185.1
FJ348186.1
FJ348188.1
FJ348189.1
FJ348190.1
FJ348192.1
FJ348193.1
FJ348194.1
FJ348196.1
FJ348197.1
FJ348198.1
FJ348199.1
FJ348202.1
FJ348203.1
FJ348204.1
FJ348205.1
FJ348206.1
FJ348207.1
FJ348208.1
FJ348209.1
FJ348210.1
FJ348212.1
FJ348213.1
FJ348214.1
FJ348216.1
FJ348217.1
FJ348218.1
FJ348219.1
FJ348220.1
FJ348221.1
FJ348222.1
FJ348224.1
FJ348225.1
FJ349555.1
FJ380056.1
FJ380210.1
FJ380211.1
FJ380212.1
FJ380213.1
FJ380214.1
FJ380215.1
FJ380216.1
FJ383174.1
FJ383175.1
FJ383176.1
FJ383177.1
FJ383179.1
FJ383180.1
FJ383181.1
FJ383182.1
FJ383183.1
FJ383184.1
FJ383185.1
FJ383186.1
FJ383187.1
FJ383188.1
FJ383189.1
FJ383190.1
FJ383191.1
FJ383192.1
FJ383194.1
FJ383195.1
FJ383196.1
FJ383197.1
FJ383198.1
FJ383199.1
FJ383200.1
FJ383201.1
FJ383204.1
FJ383205.1
FJ383206.1
FJ383207.1
FJ383208.1
FJ383209.1
FJ383210.1
FJ383212.1
FJ383213.1
FJ383217.1
FJ383218.1
FJ383219.1
FJ383220.1
FJ383223.1
FJ383224.1
FJ383225.1
FJ383227.1
FJ383228.1
FJ383229.1
FJ383230.1
FJ383233.1
FJ383234.1
FJ383237.1
FJ383238.1
FJ383239.1
FJ383240.1
FJ383241.1
FJ383243.1
FJ383244.1
FJ383245.1
FJ383246.1
FJ383247.1
FJ383248.1
FJ383249.1
FJ383251.1
FJ383252.1
FJ383255.1
FJ383256.1
FJ383257.1
FJ383267.1
FJ383272.1
FJ383273.1
FJ383275.1
FJ383276.1
FJ383278.1
FJ383279.1
FJ383280.1
FJ383281.1
FJ383283.1
FJ383284.1
FJ383285.1
FJ383286.1
FJ383287.1
FJ383288.1
FJ383289.1
FJ383291.1
FJ383292.1
FJ383293.1
FJ383294.1
FJ383295.1
FJ383296.1
FJ383297.1
FJ383300.1
FJ383301.1
FJ383302.1
FJ383303.1
FJ383304.1
FJ383305.1
FJ383306.1
FJ383308.1
FJ383309.1
FJ383310.1
FJ383311.1
FJ383314.1
FJ383315.1
FJ383316.1
FJ383319.1
FJ383320.1
FJ383321.1
FJ383322.1
FJ383323.1
FJ383324.1
FJ383325.1
FJ383326.1
FJ383327.1
FJ383331.1
FJ383332.1
FJ383333.1
FJ383334.1
FJ383335.1
FJ383336.1
FJ383337.1
FJ383338.1
FJ383339.1
FJ383346.1
FJ383351.1
FJ383352.1
FJ383353.1
FJ383355.1
FJ383357.1
FJ383358.1
FJ383359.1
FJ383360.1
FJ383361.1
FJ383362.1
FJ383363.1
FJ383364.1
FJ383365.1
FJ383366.1
FJ383368.1
FJ383369.1
FJ383370.1
FJ383372.1
FJ383373.1
FJ383374.1
FJ383375.1
FJ383376.1
FJ383377.1
FJ383378.1
FJ383379.1
FJ383380.1
FJ383381.1
FJ383382.1
FJ383383.1
FJ383384.1
FJ383386.1
FJ383391.1
FJ383392.1
FJ383393.1
FJ383394.1
FJ383395.1
FJ383396.1
FJ383397.1
FJ383398.1
FJ383401.1
FJ383402.1
FJ383403.1
FJ383404.1
FJ383405.1
FJ383406.1
FJ383407.1
FJ383409.1
FJ383410.1
FJ383411.1
FJ383412.1
FJ383413.1
FJ383414.1
FJ383415.1
FJ383416.1
FJ383417.1
FJ383419.1
FJ383421.1
FJ383422.1
FJ383423.1
FJ383424.1
FJ383425.1
FJ383426.1
FJ383427.1
FJ383428.1
FJ383430.1
FJ383431.1
FJ383432.1
FJ383433.1
FJ383434.1
FJ383435.1
FJ383436.1
FJ383437.1
FJ383438.1
FJ383439.1
FJ383441.1
FJ383442.1
FJ383443.1
FJ383447.1
FJ383449.1
FJ383455.1
FJ383456.1
FJ383457.1
FJ383459.1
FJ383460.1
FJ383461.1
FJ383462.1
FJ383464.1
FJ383465.1
FJ383468.1
FJ383470.1
FJ383471.1
FJ383476.1
FJ383482.1
FJ383486.1
FJ383487.1
FJ383488.1
FJ383489.1
FJ383490.1
FJ383491.1
FJ383492.1
FJ383493.1
FJ383494.1
FJ383495.1
FJ383496.1
FJ383497.1
FJ383498.1
FJ383499.1
FJ383500.1
FJ383501.1
FJ383502.1
FJ383503.1
FJ383504.1
FJ383505.1
FJ383506.1
FJ383507.1
FJ383509.1
FJ383510.1
FJ383511.1
FJ383512.1
FJ383513.1
FJ383514.1
FJ383518.1
FJ383519.1
FJ383523.1
FJ383526.1
FJ383527.1
FJ383528.1
FJ383529.1
FJ383530.1
FJ383531.1
FJ383532.1
FJ383534.1
FJ383536.1
FJ383537.1
FJ383541.1
FJ383542.1
FJ383543.1
FJ383544.1
FJ383545.1
FJ383546.1
FJ383547.1
FJ383550.1
FJ383551.1
FJ383552.1
FJ383553.1
FJ383554.1
FJ383555.1
FJ383556.1
FJ383557.1
FJ383558.1
FJ383559.1
FJ383560.1
FJ383561.1
FJ383563.1
FJ383564.1
FJ383566.1
FJ383567.1
FJ383568.1
FJ383569.1
FJ383571.1
FJ383572.1
FJ383574.1
FJ383575.1
FJ383576.1
FJ383577.1
FJ383580.1
FJ383581.1
FJ383583.1
FJ383588.1
FJ383589.1
FJ383590.1
FJ383591.1
FJ383592.1
FJ383593.1
FJ383594.1
FJ383595.1
FJ383596.1
FJ383597.1
FJ383598.1
FJ383599.1
FJ383600.1
FJ383601.1
FJ383602.1
FJ383603.1
FJ383605.1
FJ383606.1
FJ383607.1
FJ383610.1
FJ383611.1
FJ383612.1
FJ383614.1
FJ383615.1
FJ383616.1
FJ383618.1
FJ383619.1
FJ383620.1
FJ383621.1
FJ383622.1
FJ383624.1
FJ383625.1
FJ383626.1
FJ383627.1
FJ383628.1
FJ383629.1
FJ383630.1
FJ383631.1
FJ383634.1
FJ383635.1
FJ383636.1
FJ383637.1
FJ383639.1
FJ383641.1
FJ383642.1
FJ383644.1
FJ383645.1
FJ383646.1
FJ383647.1
FJ383648.1
FJ383649.1
FJ383650.1
FJ383651.1
FJ383652.1
FJ383653.1
FJ383654.1
FJ383655.1
FJ383656.1
FJ383657.1
FJ383658.1
FJ383660.1
FJ383661.1
FJ383662.1
FJ383663.1
FJ383664.1
FJ383665.1
FJ383667.1
FJ383668.1
FJ383670.1
FJ383671.1
FJ383673.1
FJ383674.1
FJ383675.1
FJ383676.1
FJ383677.1
FJ383678.1
FJ383679.1
FJ383680.1
FJ383681.1
FJ383682.1
FJ383683.1
FJ383684.1
FJ383685.1
FJ383686.1
FJ383687.1
FJ383688.1
FJ383689.1
FJ383690.1
FJ383692.1
FJ383693.1
FJ383694.1
FJ383695.1
FJ383696.1
FJ383698.1
FJ383701.1
FJ383702.1
FJ383703.1
FJ383704.1
FJ383705.1
FJ383706.1
FJ383707.1
FJ383708.1
FJ383709.1
FJ383710.1
FJ383711.1
FJ383712.1
FJ383713.1
FJ383714.1
FJ383715.1
FJ383716.1
FJ383717.1
FJ383718.1
FJ383719.1
FJ383720.1
FJ383722.1
FJ383723.1
FJ383724.1
FJ383726.1
FJ383733.1
FJ383734.1
FJ383735.1
FJ383736.1
FJ383737.1
FJ383738.1
FJ383742.1
FJ383743.1
FJ383744.1
FJ383745.1
FJ383746.1
FJ383747.1
FJ383748.1
FJ383749.1
FJ383750.1
FJ383751.1
FJ383752.1
FJ383754.1
FJ383755.1
FJ383756.1
FJ383757.1
FJ383758.1
FJ383759.1
FJ383760.1
FJ383761.1
FJ383762.1
FJ383763.1
FJ383764.1
FJ383765.1
FJ383766.1
FJ383767.1
FJ383768.1
FJ383769.1
FJ383770.1
FJ383771.1
FJ383772.1
FJ383773.1
FJ383774.1
FJ383778.1
FJ383779.1
FJ383780.1
FJ383781.1
FJ383782.1
FJ383784.1
FJ383787.1
FJ383790.1
FJ383791.1
FJ383792.1
FJ383793.1
FJ383794.1
FJ383795.1
FJ383803.1
FJ383804.1
FJ383807.1
FJ383808.1
FJ383809.1
FJ383811.1
FJ383812.1
FJ383813.1
FJ383814.1
FJ384431.1
FJ384432.1
FJ384433.1
FJ384434.1
FJ384435.1
FJ384437.1
FJ384438.1
FJ384439.1
FJ384440.1
FJ415605.1
FJ428235.1
FJ428236.1
FJ430150.1
FJ434454.1
FJ441666.2
FJ442938.1
FJ442939.1
FJ445407.1
FJ445408.2
FJ445409.1
FJ447985.1
FJ449571.1
FJ449703.2
FJ457949.1
FJ460520.1
FJ460521.1
FJ460522.1
FJ460523.1
FJ460524.1
FJ460525.1
FJ460526.1
FJ460527.1
FJ460528.1
FJ460529.1
FJ460530.1
FJ460531.1
FJ460532.1
FJ460533.1
FJ460534.1
FJ460535.1
FJ460536.1
FJ460537.1
FJ460538.1
FJ460539.1
FJ460540.1
FJ460541.1
FJ460542.1
FJ460543.1
FJ460544.1
FJ460545.1
FJ460546.1
FJ460547.2
FJ460548.1
FJ460549.1
FJ460550.1
FJ460551.1
FJ460552.1
FJ460557.1
FJ460558.1
FJ460559.1
FJ460560.1
FJ460561.1
FJ460562.1
FJ461348.1
FJ464462.1
FJ467940.1
FJ467941.1
FJ467942.1
FJ467943.1
FJ467944.1
FJ467945.1
FJ467946.1
FJ467947.1
FJ467948.1
FJ467949.1
FJ467950.1
FJ467951.1
FJ467952.2
FJ467953.1
FJ467954.1
FJ467955.1
FJ467956.1
FJ467957.1
FJ467964.1
FJ467965.1
FJ467966.1
FJ467968.1
FJ467970.1
FJ467971.1
FJ467972.1
FJ467973.1
FJ467974.1
FJ467975.1
FJ467976.1
FJ467977.1
FJ467978.1
FJ467979.1
FJ467980.1
FJ467981.1
FJ467982.1
FJ467983.1
FJ467984.1
FJ467985.1
FJ467987.1
FJ467989.1
FJ467993.2
FJ472633.1
FJ472839.1
FJ473381.1
FJ480957.1
FJ481647.1
FJ490554.1
FJ492878.1
FJ493500.1
FJ493501.1
FJ493502.1
FJ493503.1
FJ493504.1
FJ493505.1
FJ493506.1
FJ493507.1
FJ493508.1
FJ493509.1
FJ493510.1
FJ493511.1
FJ493513.1
FJ493514.1
FJ493515.1
FJ493516.1
FJ493517.1
FJ496869.1
FJ499471.1
FJ499472.1
FJ499497.1
FJ502349.1
FJ527772.2
FJ527777.2
FJ527778.2
FJ527779.2
FJ538285.1
FJ543101.1
FJ543102.1
FJ543103.1
FJ543104.1
FJ543105.1
FJ543390.1
FJ544230.1
FJ544231.1
FJ544232.1
FJ544233.1
FJ544234.1
FJ544235.1
FJ544236.2
FJ544237.1
FJ544238.1
FJ544239.1
FJ544240.1
FJ544241.1
FJ544242.1
FJ544243.1
FJ560455.1
FJ560912.1
FJ573258.1
FJ603099.1
FJ605154.2
FJ608581.1
FJ625845.1
FJ625846.1
FJ625847.1
FJ625848.1
FJ625849.1
FJ625850.1
FJ625851.1
FJ625852.1
FJ625853.1
FJ625854.1
FJ625855.1
FJ625856.1
FJ625857.1
FJ625858.1
FJ625859.1
FJ625860.1
FJ644290.1
FJ652065.1
FJ656214.1
FJ656215.1
FJ668389.1
FJ695219.1
FJ705060.1
FJ705809.1
FJ711758.1
FJ711775.1
FJ713600.1
FJ713601.1
FJ713602.1
FJ719302.1
FJ719303.1
FJ719304.1
FJ719305.1
FJ719306.1
FJ719307.1
FJ743691.1
FJ748704.1
FJ748705.1
FJ748706.1
FJ748707.1
FJ748708.1
FJ748709.1
FJ748710.1
FJ748711.1
FJ748712.1
FJ748713.1
FJ748714.1
FJ748715.1
FJ748716.1
FJ748717.1
FJ748718.1
FJ748719.1
FJ748720.1
FJ748721.1
FJ748722.1
FJ748723.1
FJ748724.1
FJ748725.1
FJ748726.1
FJ748727.1
FJ748728.1
FJ748729.1
FJ748730.1
FJ748731.1
FJ748732.1
FJ748733.1
FJ748734.1
FJ748735.1
FJ748736.1
FJ748737.1
FJ748738.1
FJ748739.1
FJ748740.1
FJ748741.1
FJ748742.1
FJ748743.1
FJ748744.1
FJ748745.1
FJ748746.1
FJ748747.1
FJ748748.1
FJ748749.1
FJ748750.1
FJ748751.1
FJ748752.1
FJ748753.1
FJ748754.1
FJ748756.1
FJ748757.1
FJ748758.1
FJ748759.1
FJ767910.1
FJ767911.1
FJ767912.1
FJ769771.1
FJ770940.1
FJ770941.1
FJ770942.1
FJ770943.1
FJ770944.1
FJ770945.1
FJ770946.1
FJ770947.1
FJ770948.2
FJ770949.1
FJ770950.1
FJ770951.1
FJ770952.1
FJ770953.1
FJ770954.1
FJ770955.1
FJ770956.1
FJ770957.1
FJ770958.1
FJ770959.1
FJ770960.1
FJ770961.1
FJ770962.1
FJ770963.1
FJ770964.1
FJ770965.1
FJ770966.1
FJ770967.1
FJ770968.1
FJ770969.1
FJ770970.1
FJ770971.1
FJ775667.1
FJ788098.1
FJ794473.1
FJ794693.1
FJ800808.1
FJ801039.1
FJ821289.1
FJ825753.1
FJ828532.1
FJ842614.1
FJ858266.1
FJ858802.1
FJ858877.1
FJ858878.1
FJ858879.1
FJ858880.1
FJ858881.1
FJ858882.1
FJ858883.1
FJ858884.1
FJ858885.1
FJ858886.1
FJ858887.1
FJ858888.1
FJ858889.1
FJ865502.1
FJ865560.1
FJ866786.1
FJ878777.2
FJ887848.1
FJ911909.1
FJ916904.1
FJ917552.1
FJ938288.1
FJ940865.1
FJ944094.1
FJ951438.1
FJ951439.1
FJ951441.1
FJ951442.1
FJ951443.1
FJ951444.1
FJ951445.1
FJ951447.1
FJ951448.1
FJ951449.1
FJ951450.1
FJ951451.1
FJ951452.1
FJ951453.1
FJ951454.1
FJ951456.1
FJ951457.1
FJ951458.1
FJ951459.1
FJ951460.1
FJ951461.1
FJ951462.1
FJ951463.1
FJ951464.1
FJ951465.1
FJ951466.1
FJ951467.1
FJ951468.1
FJ951469.1
FJ951470.1
FJ951471.1
FJ951472.1
FJ951474.1
FJ951475.1
FJ951477.1
FJ951478.1
FJ951479.1
FJ951480.1
FJ951481.1
FJ951482.1
FJ951483.1
FJ951484.1
FJ951485.1
FJ951486.1
FJ951487.1
FJ951488.1
FJ951489.1
FJ951490.1
FJ951491.1
FJ951492.1
FJ951493.1
FJ951494.1
FJ951495.1
FJ951496.1
FJ951497.1
FJ951498.1
FJ951499.1
FJ951500.1
FJ951501.1
FJ951502.1
FJ951503.1
FJ951504.1
FJ951505.1
FJ951506.1
FJ951507.1
FJ951508.1
FJ951510.1
FJ951512.1
FJ951513.1
FJ951514.1
FJ951515.1
FJ951517.1
FJ951518.1
FJ951519.1
FJ951520.1
FJ951521.1
FJ951522.1
FJ951523.1
FJ951524.1
FJ951525.1
FJ951526.1
FJ951527.1
FJ951528.1
FJ951529.1
FJ951530.1
FJ951531.1
FJ951532.1
FJ951533.1
FJ951534.1
FJ951535.1
FJ951536.1
FJ951537.1
FJ951538.1
FJ951539.1
FJ951540.1
FJ951541.1
FJ951542.1
FJ951543.1
FJ951544.1
FJ951546.1
FJ951547.1
FJ951548.1
FJ951549.1
FJ951550.1
FJ951551.1
FJ951552.1
FJ951553.1
FJ951554.1
FJ951555.1
FJ951556.1
FJ951557.1
FJ951558.1
FJ951559.1
FJ951562.1
FJ951563.1
FJ951564.1
FJ951565.1
FJ951566.1
FJ951568.1
FJ951569.1
FJ951570.1
FJ951572.1
FJ951573.1
FJ951576.1
FJ951577.1
FJ951578.1
FJ951579.1
FJ951580.1
FJ951581.1
FJ951582.1
FJ951584.1
FJ951585.1
FJ951586.1
FJ951587.1
FJ951588.1
FJ951589.1
FJ951590.1
FJ951591.1
FJ951592.1
FJ951593.1
FJ951594.1
FJ951595.1
FJ951596.1
FJ951599.1
FJ951600.1
FJ951601.1
FJ951602.1
FJ951604.1
FJ951605.1
FJ951606.1
FJ951607.1
FJ951610.1
FJ951611.1
FJ951612.1
FJ951613.1
FJ951614.1
FJ951615.1
FJ951616.1
FJ966243.1
FJ966912.1
FJ968772.2
FJ968773.2
FJ968774.2
FJ968775.2
FJ968795.1
FJ968796.1
FJ969382.1
FJ969383.1
FJ979865.1
FJ984932.1
FJ985851.1
FJ986465.1
FJ999540.1
FN600416.1
GQ119007.1
GQ119008.1
GQ119009.1
GQ119010.1
GQ119011.1
GQ119012.1
GQ119013.1
GQ119014.1
GQ119015.1
GQ119016.1
GQ119017.1
GQ119018.1
GQ119019.1
GQ119020.1
GQ119021.1
GQ119022.1
GQ119023.1
GQ119024.1
GQ119025.1
GQ119026.1
GQ119027.1
GQ119028.1
GQ119029.1
GQ119030.1
GQ119031.1
GQ119032.1
GQ119033.1
GQ119034.1
GQ119035.1
GQ119036.1
GQ119037.1
GQ119038.1
GQ119039.1
GQ119040.1
GQ119041.1
GQ119042.1
GQ119043.1
GQ119044.1
GQ119045.1
GQ119046.1
GQ119047.1
GQ129143.1
GQ129144.1
GQ129145.1
GQ129146.1
GQ129147.1
GQ129148.1
GQ129149.1
GQ129150.1
GQ129152.1
GQ129154.1
GQ129155.1
GQ129156.1
GQ129157.1
GQ129158.1
GQ129159.1
GQ129160.1
GQ129161.1
GQ129162.1
GQ129163.1
GQ129164.1
GQ129165.1
GQ129166.1
GQ129167.1
GQ129168.1
GQ129170.1
GQ129171.1
GQ129172.1
GQ129173.1
GQ129174.1
GQ129175.1
GQ129176.2
GQ129177.1
GQ129178.1
GQ129179.1
GQ129180.1
GQ129181.1
GQ129182.1
GQ132188.1
GQ149510.1
GQ149695.1
GQ150344.1
GQ153528.1
GQ165466.1
GQ168843.1
GQ175058.1
GQ176284.1
GQ200588.1
GQ200592.2
GQ202273.1
GQ214520.2
GQ214521.3
GQ214522.3
GQ214523.3
GQ214524.2
GQ214525.1
GQ214526.2
GQ214527.2
GQ228844.1
GQ231312.1
GQ249257.1
GQ272387.1
GQ281051.1
GQ301863.1
GQ301864.1
GQ301865.1
GQ301866.1
GQ301867.1
GQ301868.1
GQ301869.1
GQ301870.1
GQ301871.1
GQ301872.1
GQ301873.1
GQ301874.1
GQ301875.1
GQ301876.1
GQ301877.1
GQ301878.1
GQ301879.1
GQ301880.1
GQ301881.1
GQ301882.1
GQ301883.1
GQ301884.1
GQ301885.1
GQ301886.1
GQ301887.1
GQ304741.1
GQ304742.1
GQ304743.1
GQ304744.1
GQ304745.1
GQ304746.1
GQ304747.1
GQ304748.1
GQ332765.1
GQ334692.1
GQ334714.1
GQ337536.1
GQ337537.1
GQ337538.1
GQ337539.1
GQ337540.1
GQ337541.1
GQ337542.1
GQ337543.1
GQ337544.1
GQ337545.1
GQ337546.1
GQ337547.1
GQ337548.1
GQ337549.1
GQ337550.1
GQ337551.1
GQ337552.1
GQ337553.1
GQ337554.1
GQ337555.1
GQ337556.1
GQ337557.1
GQ337558.1
GQ337559.1
GQ337560.1
GQ337561.1
GQ337562.1
GQ337563.1
GQ337564.1
GQ337565.1
GQ337566.1
GQ337567.1
GQ337568.1
GQ337569.1
GQ337570.1
GQ337571.1
GQ337572.1
GQ337573.1
GQ337574.1
GQ337575.1
GQ337576.1
GQ337577.1
GQ337578.1
GQ337579.1
GQ337580.1
GQ337581.1
GQ337582.1
GQ337583.1
GQ337584.1
GQ337585.1
GQ337586.1
GQ337587.1
GQ337588.1
GQ337589.1
GQ337590.1
GQ337591.1
GQ337592.1
GQ337593.1
GQ337594.1
GQ337595.1
GQ337596.1
GQ337597.1
GQ337598.1
GQ337599.1
GQ337600.1
GQ337601.1
GQ337602.1
GQ337603.1
GQ337604.1
GQ337605.1
GQ337606.1
GQ337607.1
GQ337608.1
GQ337609.1
GQ337610.1
GQ337611.1
GQ337612.1
GQ337613.1
GQ337614.1
GQ337615.1
GQ337616.1
GQ337617.1
GQ337618.1
GQ337620.1
GQ337621.1
GQ337622.1
GQ337623.1
GQ337624.1
GQ337625.1
GQ337626.1
GQ337627.1
GQ337628.1
GQ337629.1
GQ337630.1
GQ337631.1
GQ337632.1
GQ337633.1
GQ337634.1
GQ337635.1
GQ337636.1
GQ337637.1
GQ337638.1
GQ337639.1
GQ337640.1
GQ337641.1
GQ337642.1
GQ337643.1
GQ337644.1
GQ337645.1
GQ337646.1
GQ337647.1
GQ337648.1
GQ337649.1
GQ337650.1
GQ337651.1
GQ337652.1
GQ337654.1
GQ337655.1
GQ337656.1
GQ337657.1
GQ337658.1
GQ337659.1
GQ337660.1
GQ337662.1
GQ337663.1
GQ337664.1
GQ337665.1
GQ337666.1
GQ337667.1
GQ337668.1
GQ337669.1
GQ337670.1
GQ337671.1
GQ337672.1
GQ337673.1
GQ337674.1
GQ337675.1
GQ337676.1
GQ337677.1
GQ337678.1
GQ337679.1
GQ337680.1
GQ337681.1
GQ337682.1
GQ337683.1
GQ337684.1
GQ337685.1
GQ337686.1
GQ337687.1
GQ337688.1
GQ337689.1
GQ337690.1
GQ352635.1
GQ352636.1
GQ360037.1
GQ368895.1
GQ369957.1
GQ376202.1
GQ377749.1
GQ377757.1
GQ389777.1
GQ389778.1
GQ389779.1
GQ398480.2
GQ398487.2
GQ404809.1
GQ422375.1
GQ472310.1
GQ478574.1
GQ478575.1
GQ853199.1
GQ853200.1
GQ859272.1
GQ888707.1
GQ888723.1
GQ888724.1
GQ888725.1
GQ888726.1
GQ888727.1
GQ888728.1
GQ888729.1
GQ888730.1
GQ888731.1
GQ891609.1
GQ891610.1
GQ891611.1
GQ891612.1
GQ891613.1
GQ891957.1
GQ895140.1
GQ895141.1
GQ895142.1
GQ895143.1
GQ895144.1
GQ895145.1
GQ895146.1
GQ895147.1
GQ895148.1
GQ895149.1
GQ895150.1
GQ895151.1
GQ895152.1
GQ895153.1
GQ895154.1
GQ895155.1
GQ895156.1
GQ895157.1
GQ895158.1
GQ895159.1
GQ895160.1
GQ895161.1
GQ895162.1
GQ895163.1
GQ895164.1
GQ895165.1
GQ895166.1
GQ895167.1
GQ895168.1
GQ895169.1
GQ895170.1
GQ902958.1
GQ983055.1
GQ983056.1
GQ983057.1
GQ983058.1
GQ983060.1
GQ983061.1
GQ983062.1
GQ983063.1
GQ983064.1
GQ983065.1
GQ983066.1
GQ983067.1
GQ983068.1
GQ983069.1
GQ983070.1
GQ983071.1
GQ983072.2
GQ983073.1
GQ983074.1
GQ983075.1
GQ983076.1
GQ983077.1
GQ983078.1
GQ983079.1
GQ983080.1
GQ983082.1
GQ983083.1
GQ983084.1
GQ983087.1
GQ983088.1
GQ983089.1
GQ983090.1
GQ983091.1
GQ983092.1
GQ983093.1
GQ983095.1
GQ983096.1
GQ983097.1
GQ983098.1
GQ983099.1
GQ983100.2
GQ983101.1
GQ983102.1
GQ983103.1
GQ983104.1
GQ983105.1
GQ983106.1
GQ983107.1
GQ983108.1
GQ983109.1
GQ983110.1
GQ999958.1
GQ999959.1
GQ999960.1
GQ999961.1
GQ999962.1
GQ999963.1
GU002155.1
GU004258.1
GU004259.2
GU012633.1
GU012637.1
GU014563.1
GU014564.1
GU014565.1
GU014566.1
GU014567.1
GU014568.1
GU014569.1
GU045487.1
GU048747.1
GU056815.1
GU065327.1
GU122975.1
GU122976.1
GU122978.1
GU122979.1
GU122981.1
GU122982.1
GU122983.1
GU122984.1
GU122985.1
GU122986.1
GU122987.1
GU122989.1
GU122990.1
GU122991.1
GU122992.1
GU122993.1
GU122994.1
GU122995.1
GU122996.1
GU122997.1
GU122998.1
GU122999.1
GU123000.1
GU123001.1
GU123002.1
GU123004.1
GU123005.1
GU123006.1
GU123007.1
GU123010.1
GU123011.1
GU123012.1
GU123013.1
GU123014.1
GU123016.1
GU123017.1
GU123018.1
GU123019.1
GU123020.1
GU123021.1
GU123022.1
GU123023.1
GU123024.1
GU123025.1
GU123026.1
GU123027.1
GU123028.1
GU123029.1
GU123030.1
GU123031.1
GU123032.1
GU123033.1
GU123034.1
GU123035.1
GU123036.1
GU123037.1
GU123038.1
GU123039.1
GU123040.1
GU123041.1
GU123042.1
GU123043.1
GU123044.1
GU123045.1
GU123046.1
GU123047.1
GU147938.1
GU170815.1
GU170816.1
GU170817.1
GU170818.1
GU170819.1
GU170820.1
GU170821.1
GU181350.1
GU183768.1
GU191795.1
GU198193.1
GU206811.1
GU207871.1
GU213236.1
GU213237.1
GU213238.1
GU213239.1
GU213240.1
GU213241.1
GU213242.1
GU213243.1
GU213244.1
GU213245.1
GU213246.1
GU213247.1
GU213248.1
GU213249.1
GU213250.1
GU213251.1
GU213252.1
GU213253.1
GU213254.1
GU213255.1
GU213256.1
GU213257.1
GU213258.1
GU213259.1
GU215075.1
GU218692.1
GU228506.1
GU244374.1
GU251090.1
GU252762.1
GU266613.1
GU289555.1
GU290206.1
GU290207.1
GU290208.1
GU290209.1
GU290210.1
GU290211.1
GU290212.1
GU290213.1
GU290214.1
GU290215.1
GU290216.1
GU294854.1
GU295448.1
GU295665.1
GU296541.1
GU296542.1
GU296543.1
GU296544.1
GU296545.1
GU296546.1
GU296547.1
GU296548.1
GU296549.1
GU296550.1
GU296551.1
GU296552.1
GU296553.1
GU296554.1
GU296555.1
GU296556.1
GU296557.1
GU296558.1
GU296559.1
GU296560.1
GU296561.1
GU296562.1
GU296563.1
GU296565.1
GU296566.1
GU296567.1
GU296568.1
GU296569.1
GU296570.1
GU296571.1
GU296572.1
GU296573.1
GU296574.1
GU296575.1
GU296576.1
GU296578.1
GU296579.1
GU296580.1
GU296582.1
GU296583.1
GU296584.1
GU296586.1
GU296587.1
GU296588.1
GU296589.1
GU296590.1
GU296591.1
GU296592.1
GU296593.1
GU296594.1
GU296595.1
GU296596.1
GU296597.1
GU296598.1
GU296599.1
GU296600.1
GU296601.1
GU296602.1
GU296603.1
GU296604.1
GU296606.1
GU296607.1
GU296608.1
GU296609.1
GU296610.1
GU296611.1
GU296612.1
GU296614.1
GU296615.1
GU296617.1
GU296618.1
GU296619.1
GU296620.1
GU296621.1
GU296622.1
GU296623.1
GU296624.1
GU296625.1
GU296627.1
GU296628.1
GU296629.1
GU296630.1
GU296631.1
GU296633.1
GU296634.1
GU296636.1
GU296637.1
GU296638.1
GU296639.1
GU296640.1
GU296641.1
GU296642.1
GU296643.1
GU296644.1
GU296645.1
GU296646.1
GU296647.1
GU296648.1
GU296649.1
GU296650.1
GU296651.1
GU296652.1
GU296654.1
GU296655.1
GU296656.1
GU296657.1
GU299344.1
GU320211.1
GU323604.1
GU327373.1
GU332639.1
GU361766.1
GU361772.1
GU362081.1
GU362082.1
GU365880.1
GU365881.1
GU366066.1
GU371909.1
GU371910.1
GU371930.1
GU372881.1
GU377081.1
GU377082.1
GU377083.1
GU377084.1
GU377085.1
GU377086.1
GU377087.1
GU377088.1
GU377089.1
GU377090.1
GU390313.1
GU391321.1
GU392048.1
GU392049.1
GU392050.1
GU392051.1
GU392054.1
GU392056.1
GU392057.1
GU392058.1
GU392060.1
GU392063.1
GU392066.1
GU392069.1
GU392070.1
GU392072.1
GU392075.1
GU392078.1
GU392081.1
GU392082.1
GU392084.1
GU392087.1
GU392088.1
GU392089.1
GU392090.1
GU392093.1
GU392094.1
GU392096.1
GU392099.1
GU392102.1
GU392104.1
GU392106.1
GU433197.1
GU433215.1
GU451313.1
GU455378.1
GU455415.1
GU455416.1
GU455417.1
GU455418.1
GU455419.1
GU455420.1
GU455421.1
GU455422.1
GU459066.1
GU461664.1
GU471242.1
GU471243.1
GU471244.1
GU480001.1
GU480002.1
GU480003.1
GU480004.1
GU480005.1
GU480006.1
GU480007.1
GU480008.1
GU480009.1
GU480010.1
GU480011.1
GU480012.1
GU480013.1
GU480014.1
GU480015.1
GU480016.1
GU480017.1
GU480018.1
GU480019.1
GU480020.1
GU480021.1
GU553285.1
GU562438.1
GU565218.1
GU565530.1
GU569076.1
GU585491.1
GU590993.1
GU592019.1
GU592020.1
GU592021.1
GU592022.1
GU592023.1
GU592024.1
GU592025.1
GU592026.1
GU592027.1
GU592028.1
GU592029.1
GU592030.1
GU592031.1
GU592032.1
GU592033.1
GU592034.1
GU592035.1
GU592036.1
GU592037.1
GU592038.1
GU592039.1
GU592040.1
GU592041.1
GU592042.1
GU592044.1
GU592045.1
GU592046.1
GU592047.1
GU592048.1
GU592216.1
GU592217.1
GU592218.1
GU592219.1
GU593980.1
GU646872.1
GU722598.1
GU722600.1
GU722601.1
GU722602.1
GU724771.1
GU726895.1
GU727822.1
GU727823.1
GU733719.1
GU733722.1
GU733723.1
GU733724.1
GU733725.1
GU733726.1
GU733727.1
GU733728.1
GU733729.1
GU733732.1
GU733733.1
GU733734.1
GU733735.1
GU733736.1
GU733737.1
GU733738.1
GU733739.1
GU733740.1
GU733741.1
GU733742.1
GU733743.1
GU733744.1
GU733746.1
GU733747.1
GU733748.1
GU733749.1
GU733750.1
GU733751.1
GU733752.1
GU733754.1
GU733755.1
GU733756.1
GU733757.1
GU733758.1
GU733759.1
GU733761.1
GU733762.1
GU733763.1
GU733764.1
GU733766.1
GU733767.1
GU733768.1
GU733769.1
GU733770.1
GU733771.1
GU733772.1
GU733773.1
GU733774.1
GU733775.1
GU733776.1
GU733777.1
GU733778.1
GU733780.1
GU733781.1
GU733782.1
GU733783.1
GU733784.1
GU733785.1
GU733786.1
GU733787.1
GU733788.1
GU733789.1
GU733790.1
GU733791.1
GU733792.1
GU733794.1
GU733795.1
GU733796.1
GU733797.1
GU733798.1
GU733799.1
GU733800.1
GU733801.1
GU733802.1
GU733803.1
GU733804.1
GU733805.1
GU733806.1
GU733807.1
GU733808.1
GU733809.1
GU733810.1
GU733811.1
GU733812.1
GU733813.1
GU733814.1
GU733815.1
GU733816.1
GU733817.1
GU733818.1
GU733819.1
GU733820.1
GU733822.1
GU733823.1
GU733824.1
GU733825.1
GU733826.1
GU797136.1
GU797476.1
GU797785.1
GU797829.1
GU799583.1
GU808335.1
GU810005.1
GU810006.1
GU810007.1
GU810008.1
GU810009.1
GU810010.1
GU810011.1
GU810012.1
GU810014.1
GU810015.1
GU810016.1
GU810017.1
GU810018.1
GU810021.1
GU810022.1
GU810023.1
GU810024.1
GU810025.1
GU810029.1
GU810030.1
GU810031.1
GU810034.1
GU810035.1
GU810037.1
GU810038.1
GU810039.1
GU810045.1
GU810048.1
GU810051.1
GU810055.1
GU810056.1
GU810057.1
GU810058.1
GU810059.1
GU810060.1
GU810061.1
GU810062.1
GU810066.1
GU810069.1
GU810070.1
GU810072.1
GU810073.1
GU810074.1
GU810075.1
GU810076.1
GU810077.1
GU810078.1
GU811147.1
GU812901.1
GU812902.1
GU815340.1
GU817015.1
GU827698.1
GU828018.1
GU903055.1
GU903056.1
GU903270.1
GU906781.1
GU932663.1
GU936107.1
GU944473.1
GU944474.1
GU944475.1
GU945542.1
GU945543.1
GU945760.1
GU949563.1
GU949564.1
GU967378.1
GU971379.1
GU977214.1
GU980957.1
GU981676.1
GU984044.1
GU990521.3
GU997135.1
GU997629.1
HE576978.1
HE576979.1
HE576983.1
HM000002.1
HM000084.1
HM003111.1
HM003577.1
HM008694.1
HM008695.1
HM013484.1
HM015668.1
HM016082.1
HM019517.1
HM021152.1
HM021760.1
HM026752.1
HM027898.1
HM027912.1
HM030499.1
HM030500.1
HM030501.1
HM030502.1
HM030503.1
HM030504.1
HM030505.1
HM030506.1
HM030507.1
HM030508.1
HM030509.1
HM030510.1
HM030511.1
HM030512.1
HM030513.1
HM030514.1
HM030515.1
HM030516.1
HM030517.1
HM030518.1
HM030519.1
HM030520.1
HM030521.1
HM030522.1
HM030523.1
HM030524.1
HM030525.1
HM030526.1
HM030527.1
HM030528.1
HM030529.1
HM030530.1
HM030531.1
HM030532.1
HM030533.1
HM030534.1
HM030535.1
HM030536.1
HM030537.1
HM030538.1
HM030539.1
HM030540.1
HM030541.1
HM030542.1
HM030543.1
HM030544.1
HM030545.1
HM030546.1
HM030547.1
HM030548.1
HM031133.1
HM032895.1
HM034304.1
HM034305.1
HM034770.1
HM036529.1
HM036530.1
HM036531.1
HM036532.1
HM036533.1
HM036534.1
HM036535.1
HM036536.1
HM036537.1
HM036538.1
HM036539.1
HM036540.1
HM036541.1
HM036542.1
HM036547.1
HM036548.1
HM036549.1
HM036550.1
HM036551.1
HM036552.1
HM036553.1
HM036554.1
HM036555.1
HM036556.1
HM036557.1
HM036558.1
HM036559.1
HM036560.1
HM036561.1
HM036562.1
HM036563.1
HM036564.1
HM036565.1
HM036566.1
HM036567.1
HM036568.1
HM036571.1
HM036572.1
HM036573.1
HM036574.1
HM036575.1
HM036576.1
HM036577.1
HM036578.1
HM041971.1
HM041972.1
HM043706.1
HM043711.1
HM044301.1
HM044302.1
HM044854.1
HM044855.1
HM044856.1
HM045846.1
HM046248.1
HM047061.1
HM050402.1
HM054058.1
HM055613.1
HM057816.1
HM060309.1
HM100712.1
HM101136.1
HM101252.1
HM101563.1
HM103354.1
HM103355.1
HM103356.2
HM103357.1
HM103358.1
HM103359.1
HM103360.1
HM103361.1
HM103362.1
HM103363.1
HM107306.1
HM107307.1
HM107308.1
HM107309.1
HM107311.1
HM107312.1
HM107313.1
HM107314.1
HM107315.1
HM107316.1
HM107317.1
HM107318.1
HM107319.1
HM107320.1
HM107321.1
HM107322.1
HM107323.1
HM107324.1
HM107325.1
HM107326.1
HM107327.1
HM107328.1
HM107329.1
HM107330.1
HM107331.1
HM107332.1
HM107333.1
HM107334.1
HM107335.1
HM107336.1
HM107337.1
HM107338.1
HM107339.1
HM107340.1
HM107341.1
HM107342.1
HM107343.1
HM107344.1
HM107346.1
HM107347.1
HM107348.1
HM107349.1
HM107350.1
HM107351.1
HM107352.1
HM107353.1
HM107354.1
HM107355.1
HM107356.1
HM107357.1
HM107358.1
HM107359.1
HM107360.1
HM107361.1
HM107362.1
HM107363.1
HM107364.1
HM107365.1
HM107366.1
HM107367.1
HM107368.1
HM113490.1
HM116534.1
HM119592.1
HM122274.1
HM124476.1
HM125971.1
HM134923.1
HM142902.1
HM144108.1
HM149346.1
HM153527.1
HM153528.1
HM153529.1
HM153530.1
HM156672.1
HM156673.1
HM156674.1
HM156675.1
HM156676.1
HM156677.1
HM156678.1
HM156679.1
HM156680.1
HM156681.1
HM156682.1
HM156683.1
HM156684.1
HM156685.1
HM156686.1
HM156687.1
HM156688.1
HM156689.1
HM156690.1
HM156691.1
HM156692.1
HM156693.1
HM156694.1
HM156695.1
HM156696.1
HM159445.1
HM161643.1
HM171270.1
HM171271.1
HM171273.1
HM171274.1
HM171275.1
HM171277.1
HM171278.1
HM171279.1
HM171294.1
HM171295.1
HM173090.1
HM184912.1
HM185203.1
HM185204.1
HM185205.1
HM185206.1
HM185207.1
HM185208.1
HM185210.1
HM185212.1
HM185213.1
HM185214.1
HM185215.1
HM185216.1
HM185217.1
HM185218.1
HM185219.1
HM185220.1
HM185221.1
HM185223.1
HM185224.1
HM185225.1
HM185227.1
HM185228.1
HM185229.1
HM185230.1
HM185231.1
HM185232.1
HM185233.1
HM185234.1
HM185235.1
HM185236.1
HM185237.1
HM185238.1
HM185239.1
HM185240.1
HM185241.1
HM185242.1
HM185243.1
HM185244.1
HM185245.1
HM185246.1
HM185247.1
HM185248.1
HM185249.1
HM185250.1
HM185251.1
HM185252.1
HM185253.1
HM185254.1
HM185255.1
HM185256.1
HM185257.1
HM185258.1
HM185259.1
HM185260.1
HM185261.1
HM185262.1
HM185263.1
HM185264.1
HM185265.1
HM185266.1
HM185267.1
HM185268.1
HM185269.1
HM185270.1
HM185271.1
HM185272.1
HM185273.1
HM194602.1
HM228422.1
HM229344.1
HM236190.1
HM238197.1
HM238198.1
HM238199.1
HM238200.1
HM238201.1
HM238202.1
HM238203.1
HM238204.1
HM238205.1
HM238206.1
HM238207.1
HM238208.1
HM238209.1
HM238210.1
HM238211.1
HM238214.1
HM238215.1
HM238216.1
HM238217.1
HM238218.1
HM241417.1
HM245922.1
HM246245.1
HM345949.1
HM346881.1
HM346882.1
HM346883.1
HM346884.1
HM346885.1
HM346886.1
HM346887.1
HM346888.1
HM346889.1
HM346890.1
HM346891.1
HM346892.1
HM346893.1
HM346894.1
HM346895.1
HM346896.1
HM346897.1
HM346898.1
HM346899.1
HM346900.1
HM346901.1
HM346902.1
HM346903.1
HM346904.1
HM346905.1
HM346906.1
HM346907.1
HM346908.1
HM346909.1
HM346910.1
HM346911.1
HM346912.1
HM346913.1
HM346914.1
HM346915.1
HM346916.1
HM346917.1
HM346918.1
HM346919.1
HM346920.1
HM346921.1
HM346922.1
HM346923.1
HM346924.1
HM346925.1
HM346926.1
HM346927.1
HM346928.1
HM346929.1
HM346930.1
HM346931.1
HM346932.1
HM346933.1
HM346934.1
HM346935.1
HM346936.1
HM347343.1
HM347598.1
HM352797.1
HM355887.1
HM357813.1
HM357814.1
HM357815.1
HM357816.1
HM357817.1
HM357818.1
HM357819.1
HM357820.1
HM357821.1
HM357822.1
HM370047.1
HM370114.1
HM436814.1
HM436815.1
HM436816.1
HM436817.1
HM436818.1
HM436819.1
HM436820.1
HM448049.1
HM453049.1
HM453206.1
HM453712.1
HM454265.1
HM460791.1
HM460792.1
HM460793.1
HM460794.1
HM460795.1
HM460796.1
HM460797.1
HM462218.1
HM470002.1
HM474856.1
HM488738.1
HM490393.1
HM535647.1
HM536179.1
HM560726.1
HM565771.1
HM569227.1
HM569228.1
HM570048.1
HM575425.2
HM575427.1
HM583750.1
HM589042.1
HM589043.1
HM589044.1
HM589047.1
HM589048.1
HM589049.1
HM590366.1
HM590825.1
HM590878.1
HM594675.1
HM594676.1
HM596644.1
HM596645.1
HM596646.1
HM596647.1
HM596648.1
HM596649.1
HM596650.1
HM596651.1
HM596652.1
HM596653.1
HM596654.1
HM596655.1
HM596656.1
HM596658.1
HM596659.1
HM596660.1
HM596662.1
HM596663.1
HM596664.1
HM596665.1
HM596666.1
HM596667.1
HM596668.1
HM596669.1
HM596670.1
HM596671.1
HM596672.1
HM596673.1
HM596674.1
HM596675.1
HM596677.1
HM596678.1
HM596679.1
HM596680.1
HM596681.1
HM596682.1
HM596683.1
HM596684.1
HM596685.1
HM596686.1
HM596687.1
HM596688.1
HM596689.1
HM596690.1
HM596691.1
HM596693.1
HM596694.1
HM596695.1
HM596696.1
HM596697.1
HM596698.1
HM596699.1
HM596700.1
HM596701.1
HM596702.1
HM596703.1
HM596704.1
HM596705.1
HM596708.1
HM596710.1
HM596711.1
HM596712.1
HM596713.1
HM596714.1
HM596715.1
HM596745.1
HM598686.1
HM600785.1
HM622671.1
HM625678.1
HM625679.1
HM625680.1
HM625681.1
HM625682.1
HM625683.1
HM625684.1
HM625685.1
HM625686.1
HM625687.1
HM625688.1
HM625689.1
HM625690.1
HM625691.1
HM625692.1
HM625693.1
HM625694.1
HM625695.1
HM625696.1
HM625697.1
HM625698.1
HM625699.1
HM625700.1
HM625701.1
HM625702.1
HM625703.1
HM625704.1
HM625705.1
HM625706.1
HM625707.1
HM625708.1
HM625709.1
HM625710.1
HM625711.1
HM627319.1
HM627754.1
HM628905.1
HM636799.1
HM636849.1
HM765456.1
HM765457.1
HM765458.1
HM765459.1
HM765460.1
HM765461.1
HM765462.1
HM765463.1
HM765464.1
HM765465.1
HM765466.1
HM765467.1
HM765468.1
HM765470.1
HM765471.1
HM765473.1
HM765474.1
HM765475.1
HM771113.1
HM771114.1
HM771115.1
HM771116.1
HM771117.1
HM771118.1
HM771119.1
HM771120.1
HM771121.1
HM771122.1
HM771123.1
HM771124.1
HM771125.1
HM771126.1
HM771127.1
HM771128.1
HM771129.1
HM771130.1
HM771131.1
HM771133.1
HM771134.1
HM771135.1
HM771136.1
HM771137.1
HM771139.1
HM771140.1
HM771141.1
HM771142.1
HM771143.1
HM771144.1
HM771145.1
HM771146.1
HM771147.1
HM771148.1
HM771149.1
HM771150.1
HM771151.1
HM771152.1
HM771153.1
HM771154.1
HM771155.1
HM771156.1
HM771157.1
HM771158.1
HM771159.1
HM771160.1
HM771161.1
HM771162.1
HM771163.1
HM771164.1
HM771165.1
HM771166.1
HM771167.1
HM771168.1
HM771169.1
HM771170.1
HM771171.1
HM771172.1
HM771173.1
HM771174.1
HM771175.1
HM771176.1
HM771177.1
HM771178.1
HM771179.1
HM771180.1
HM771181.1
HM771182.1
HM771183.1
HM771184.1
HM771185.1
HM771186.1
HM771188.1
HM771189.1
HM771190.1
HM771191.1
HM771192.1
HM771193.1
HM771194.1
HM771195.1
HM771196.1
HM771197.1
HM771198.1
HM771199.1
HM771200.1
HM771201.1
HM771202.1
HM771203.1
HM771204.1
HM771205.1
HM771206.1
HM771207.1
HM771208.1
HM771209.1
HM771210.1
HM771211.1
HM771212.1
HM771213.1
HM771214.1
HM771215.1
HM771216.1
HM771217.1
HM771218.1
HM771219.1
HM771220.1
HM771221.1
HM771222.1
HM771224.1
HM771225.1
HM771226.1
HM771227.1
HM771228.1
HM771229.1
HM771231.1
HM771232.1
HM771233.1
HM775494.1
HM775495.1
HM775953.1
HM775970.1
HM775971.1
HM775986.1
HM775995.1
HM776018.1
HM776579.1
HM776585.1
HM776708.1
HM776709.1
HM776710.1
HM776711.1
HM776712.1
HM776713.1
HM776714.1
HM776715.1
HM776716.1
HM776717.1
HM804481.1
HM804482.1
HM804483.1
HM804484.1
HM804486.1
HM804487.1
HM851442.1
HM852756.1
HM852757.1
HM852758.1
HM852759.1
HM852760.1
HM852761.1
HM852762.1
HM852763.1
HM852764.1
HM852765.1
HM852766.1
HM852767.1
HM852768.1
HM852769.1
HM852770.1
HM852771.1
HM852772.1
HM852773.1
HM852774.1
HM852775.1
HM852776.1
HM852777.1
HM852778.1
HM852779.1
HM852780.1
HM852781.1
HM852782.1
HM852783.1
HM852784.1
HM852785.1
HM852786.1
HM852787.1
HM852788.1
HM852789.1
HM852790.1
HM852791.1
HM852792.1
HM852793.1
HM852794.1
HM852795.1
HM852796.1
HM852797.1
HM852798.1
HM852799.1
HM852800.1
HM852801.1
HM852802.1
HM852803.1
HM852804.1
HM852805.1
HM852806.1
HM852807.1
HM852808.1
HM852809.1
HM852810.1
HM852811.1
HM852812.1
HM852813.1
HM852814.1
HM852815.1
HM852816.1
HM852817.1
HM852818.1
HM852819.1
HM852820.1
HM852821.1
HM852822.1
HM852823.1
HM852824.1
HM852825.1
HM852826.1
HM852827.1
HM852828.1
HM852829.1
HM852830.1
HM852831.1
HM852832.1
HM852833.1
HM852834.1
HM852835.1
HM852836.1
HM852837.1
HM852838.1
HM852839.1
HM852840.1
HM852841.1
HM852842.1
HM852843.1
HM852844.1
HM852845.1
HM852846.1
HM852847.1
HM852848.1
HM852849.1
HM852850.1
HM852851.1
HM852852.1
HM852853.1
HM852854.1
HM852855.1
HM852856.1
HM852857.1
HM852858.1
HM852859.1
HM852860.1
HM852861.1
HM852862.1
HM852863.1
HM852864.1
HM852867.1
HM852868.1
HM852869.1
HM852870.1
HM852871.1
HM852872.1
HM852873.1
HM852874.1
HM852875.1
HM852876.1
HM852877.1
HM852878.1
HM852879.1
HM852880.1
HM852881.1
HM852882.1
HM852883.1
HM852884.1
HM852885.1
HM852886.1
HM852887.1
HM852888.1
HM852889.1
HM852890.1
HM852891.1
HM852892.1
HM852893.1
HM852895.1
HM852896.1
HM852897.1
HM852898.1
HM852899.1
HM852900.1
HM852901.1
HM852902.1
HM856584.1
HM856621.1
HM991709.1
HM992836.1
HM996895.1
HM998901.1
HQ000094.1
HQ012049.1
HQ012050.1
HQ012051.1
HQ012052.1
HQ012053.1
HQ012054.1
HQ012055.1
HQ012056.1
HQ012057.1
HQ012058.1
HQ012059.1
HQ012060.1
HQ012061.1
HQ012062.1
HQ012063.1
HQ012064.1
HQ012065.1
HQ012066.1
HQ012067.1
HQ012068.1
HQ012069.1
HQ012070.1
HQ012071.1
HQ012072.1
HQ012073.1
HQ012074.1
HQ012075.1
HQ012076.1
HQ012077.1
HQ012078.1
HQ012079.1
HQ012080.1
HQ012081.1
HQ012082.1
HQ012083.1
HQ012084.1
HQ012085.1
HQ012086.1
HQ012087.1
HQ012088.1
HQ012089.1
HQ012090.1
HQ012091.1
HQ012092.1
HQ012093.1
HQ012094.1
HQ012095.1
HQ012096.1
HQ012097.1
HQ012098.1
HQ012099.1
HQ012100.1
HQ012101.1
HQ012102.1
HQ012103.1
HQ012104.1
HQ012105.1
HQ012106.1
HQ012107.1
HQ012108.1
HQ012109.1
HQ012110.1
HQ012111.1
HQ012112.1
HQ012113.1
HQ012114.1
HQ012115.1
HQ012116.1
HQ012117.1
HQ012118.1
HQ012119.1
HQ012120.1
HQ012121.1
HQ012122.1
HQ012123.1
HQ012124.1
HQ012125.1
HQ012126.1
HQ012127.1
HQ012128.1
HQ012129.1
HQ012130.1
HQ012131.1
HQ012132.1
HQ012133.1
HQ012134.1
HQ012135.1
HQ012136.1
HQ012137.1
HQ012138.1
HQ012139.1
HQ012140.1
HQ012141.1
HQ012142.1
HQ012143.1
HQ012144.1
HQ012145.1
HQ012146.1
HQ012147.1
HQ012148.1
HQ012149.1
HQ012150.1
HQ012151.1
HQ012152.1
HQ012153.1
HQ012154.1
HQ012155.1
HQ012156.1
HQ012157.1
HQ012158.1
HQ012159.1
HQ012160.1
HQ012161.1
HQ012162.1
HQ012163.1
HQ012164.1
HQ012165.1
HQ012166.1
HQ012167.1
HQ012168.1
HQ012169.1
HQ012170.1
HQ012171.1
HQ012172.1
HQ012173.1
HQ012174.1
HQ012175.1
HQ012176.1
HQ012177.1
HQ012178.1
HQ012179.1
HQ012180.1
HQ012181.1
HQ012182.1
HQ012183.1
HQ012184.1
HQ012185.1
HQ012186.1
HQ012187.1
HQ012188.1
HQ012189.1
HQ012190.1
HQ012191.1
HQ012192.1
HQ012193.1
HQ012194.1
HQ012195.1
HQ012196.1
HQ012197.1
HQ012198.1
HQ012199.1
HQ012200.1
HQ012201.1
HQ012202.1
HQ012203.1
HQ012204.1
HQ012205.1
HQ012206.1
HQ012207.1
HQ012208.1
HQ012209.1
HQ012210.1
HQ012211.1
HQ012212.1
HQ012213.1
HQ012214.1
HQ012215.1
HQ012216.1
HQ012217.1
HQ012219.1
HQ012220.1
HQ012221.1
HQ012222.1
HQ012223.1
HQ012224.1
HQ012225.1
HQ012226.1
HQ012227.1
HQ012228.1
HQ012229.1
HQ012230.1
HQ012231.1
HQ012232.1
HQ012233.1
HQ012234.1
HQ012235.1
HQ012236.1
HQ012239.1
HQ012240.1
HQ012241.1
HQ012242.1
HQ012243.1
HQ012244.1
HQ012245.1
HQ012246.1
HQ012247.1
HQ012248.1
HQ012249.1
HQ012250.1
HQ012251.1
HQ012252.1
HQ012253.1
HQ012254.1
HQ012255.1
HQ012256.1
HQ012257.1
HQ012258.1
HQ012259.1
HQ012261.1
HQ012262.1
HQ012263.1
HQ015160.1
HQ022823.1
HQ108165.1
HQ108344.1
HQ112361.1
HQ113226.2
HQ114015.1
HQ153103.1
HQ153430.1
HQ154118.1
HQ154135.1
HQ157971.1
HQ157972.1
HQ157973.1
HQ157974.1
HQ157975.1
HQ157976.1
HQ157977.1
HQ157978.1
HQ157979.1
HQ157980.1
HQ157981.1
HQ157982.1
HQ157983.1
HQ157984.1
HQ161773.1
HQ166708.1
HQ167735.1
HQ174210.1
HQ176413.1
HQ184065.1
HQ189135.1
HQ190906.1
HQ198250.1
HQ213857.1
HQ218053.1
HQ219084.1
HQ221886.1
HQ231912.1
HQ234333.1
HQ234355.1
HQ246214.1
HQ257369.1
HQ257449.1
HQ259121.1
HQ260970.1
HQ260971.1
HQ260972.1
HQ260973.1
HQ260985.1
HQ267514.1
HQ268504.1
HQ284163.1
HQ286322.1
HQ286323.1
HQ286324.1
HQ286325.1
HQ286589.1
HQ286590.1
HQ287727.1
HQ287872.1
HQ287873.1
HQ287874.1
HQ287875.1
HQ287876.1
HQ287877.1
HQ287878.1
HQ287879.1
HQ287880.1
HQ287881.1
HQ287882.1
HQ287883.1
HQ287884.1
HQ287885.1
HQ287886.1
HQ287887.1
HQ287889.1
HQ287890.1
HQ287891.1
HQ287892.1
HQ287893.1
HQ287894.1
HQ287895.1
HQ287896.1
HQ287897.1
HQ287898.1
HQ291839.1
HQ315686.1
HQ315687.1
HQ325737.1
HQ325738.1
HQ325739.1
HQ326985.1
HQ336048.1
HQ336051.1
HQ336334.1
HQ336422.1
HQ336423.1
HQ336424.1
HQ342147.1
HQ384171.1
HQ384172.1
HQ384173.1
HQ384174.1
HQ384175.1
HQ384176.1
HQ384178.1
HQ384179.1
HQ384180.1
HQ384181.1
HQ384182.1
HQ384183.1
HQ384185.1
HQ384186.1
HQ384187.1
HQ384189.1
HQ384190.1
HQ384191.1
HQ384192.1
HQ384193.1
HQ384194.1
HQ384195.1
HQ384196.1
HQ384197.1
HQ384198.1
HQ384199.1
HQ384200.1
HQ384201.1
HQ384202.1
HQ384203.1
HQ384204.1
HQ384205.1
HQ384206.1
HQ384207.1
HQ384208.1
HQ384209.1
HQ384210.1
HQ384211.1
HQ384212.1
HQ384213.1
HQ384214.1
HQ384215.1
HQ398201.1
HQ399469.1
HQ400746.1
HQ404665.1
HQ405756.1
HQ405768.1
HQ412622.1
HQ413154.1
HQ413155.1
HQ418462.1
HQ420832.1
HQ423397.1
HQ424014.1
HQ424846.1
HQ425328.1
HQ425645.1
HQ435319.1
HQ435320.1
HQ435872.1
HQ436101.1
HQ436102.1
HQ436348.1
HQ436412.1
HQ438683.1
HQ438684.1
HQ438685.1
HQ438686.1
HQ438688.1
HQ454119.1
HQ456226.1
HQ529295.1
HQ538515.1
HQ538516.1
HQ541751.1
HQ543056.1
HQ585390.1
HQ586011.1
HQ588357.1
HQ588904.1
HQ591466.1
HQ592783.1
HQ593806.2
HQ593807.3
HQ593808.1
HQ593809.1
HQ593810.3
HQ593811.1
HQ593812.2
HQ593813.2
HQ593814.2
HQ602771.1
HQ610202.1
HQ610932.1
HQ610933.1
HQ610934.1
HQ610935.1
HQ610936.1
HQ610937.1
HQ610938.1
HQ610939.1
HQ610940.1
HQ610941.1
HQ610943.1
HQ610944.1
HQ610945.1
HQ610946.1
HQ610947.1
HQ610948.1
HQ610949.1
HQ610950.1
HQ610951.1
HQ610952.1
HQ610953.1
HQ610954.1
HQ610955.1
HQ610956.1
HQ610957.1
HQ610958.1
HQ610959.1
HQ610960.1
HQ610961.1
HQ610962.1
HQ610963.1
HQ610964.1
HQ610965.1
HQ610966.1
HQ610967.1
HQ610968.1
HQ610969.1
HQ610970.1
HQ610971.1
HQ610972.1
HQ610973.1
HQ610974.1
HQ610975.1
HQ610976.1
HQ610977.1
HQ610978.1
HQ610979.1
HQ610980.1
HQ610981.1
HQ610982.1
HQ610983.1
HQ610984.1
HQ610985.1
HQ610986.1
HQ610987.1
HQ610988.1
HQ610989.1
HQ610990.1
HQ610991.1
HQ610992.1
HQ610993.1
HQ615879.1
HQ615882.1
HQ637410.1
HQ637485.1
HQ638221.1
HQ645111.1
HQ645963.1
HQ651676.1
HQ651677.1
HQ651678.1
HQ651679.1
HQ651680.1
HQ651681.1
HQ651683.1
HQ651684.1
HQ651686.1
HQ651688.1
HQ651689.1
HQ651692.1
HQ651693.1
HQ651694.1
HQ651695.1
HQ651696.1
HQ651697.1
HQ651699.1
HQ651700.1
HQ651702.1
HQ651703.1
HQ651704.1
HQ651705.1
HQ651707.1
HQ651708.1
HQ651709.1
HQ651710.1
HQ651711.1
HQ651712.1
HQ651713.1
HQ651714.1
HQ657208.1
HQ658132.1
HQ658133.1
HQ658354.1
HQ658454.1
HQ658464.1
HQ658465.1
HQ658466.1
HQ658472.1
HQ658474.1
HQ658476.1
HQ658477.1
HQ658478.1
HQ658480.1
HQ658481.1
HQ658482.1
HQ658573.1
HQ658607.1
HQ658608.1
HQ658628.1
HQ658736.1
HQ658738.1
HQ659667.1
HQ659684.1
HQ659686.1
HQ659687.1
HQ659688.1
HQ659689.1
HQ659690.1
HQ659692.1
HQ659693.1
HQ659698.1
HQ659700.1
HQ659701.1
HQ659703.1
HQ659769.1
HQ659848.1
HQ659870.1
HQ660082.1
HQ660225.1
HQ660228.1
HQ660704.1
HQ661100.1
HQ661844.1
HQ661845.1
HQ661871.1
HQ662225.1
HQ662520.1
HQ663853.1
HQ663876.1
HQ663877.1
HQ663878.1
HQ667350.1
HQ667351.1
HQ667591.1
HQ670226.1
HQ671205.1
HQ674629.1
HQ675032.1
HQ675033.1
HQ675034.1
HQ675035.1
HQ675036.1
HQ675038.1
HQ675039.1
HQ675040.1
HQ675041.1
HQ675042.1
HQ676806.1
HQ676807.1
HQ677568.1
HQ677712.1
HQ677908.1
HQ678685.1
HQ681883.1
HQ681884.1
HQ686079.1
HQ695930.1
HQ696458.1
HQ696459.1
HQ696491.1
HQ698266.1
HQ698894.1
HQ699438.1
HQ699439.1
HQ700378.2
HQ700839.1
HQ700841.1
HQ700842.1
HQ700844.1
HQ700845.1
HQ700846.1
HQ700847.1
HQ700848.1
HQ700849.1
HQ700850.1
HQ700853.1
HQ700854.1
HQ700855.1
HQ700856.1
HQ700857.1
HQ700865.1
HQ700870.1
HQ700871.1
HQ700872.1
HQ704899.1
HQ707396.1
HQ709100.1
HQ709108.1
HQ709168.1
HQ711364.1
HQ713443.1
HQ713444.1
HQ713445.1
HQ713446.1
HQ713447.1
HQ713448.1
HQ713449.1
HQ713450.1
HQ713451.1
HQ713452.1
HQ714959.1
HQ718586.1
HQ724528.1
HQ727682.1
HQ729918.1
HQ730608.1
HQ839858.1
HQ839859.1
HQ839860.1
HQ839861.1
HQ840339.1
HQ840514.1
HQ840516.1
HQ840646.2
HQ841014.1
HQ842871.1
HQ843088.1
HQ843176.1
HQ843503.1
HQ843989.1
HQ844516.1
HQ844617.1
HQ848079.1
HQ850865.1
HQ860291.1
HQ864470.1
HQ873489.1
HQ873490.1
HQ873491.1
HQ873492.1
HQ873493.1
HQ873494.1
HQ873495.1
HQ873496.1
HQ873497.1
HQ873498.1
HQ873499.1
HQ873500.1
HQ873501.1
HQ873502.1
HQ873503.1
HQ873504.1
HQ873505.1
HQ873506.1
HQ873507.1
HQ873508.1
HQ873509.1
HQ873511.1
HQ873512.1
HQ873513.1
HQ873514.1
HQ873515.1
HQ873516.1
HQ873517.1
HQ873518.1
HQ873519.1
HQ873520.1
HQ873522.1
HQ873523.1
HQ873524.1
HQ873525.1
HQ873527.1
HQ873528.1
HQ873529.1
HQ873530.1
HQ873531.1
HQ873532.1
HQ873533.1
HQ873535.1
HQ873536.1
HQ873537.1
HQ873538.1
HQ873539.1
HQ873540.1
HQ873541.1
HQ873542.1
HQ873543.1
HQ873544.1
HQ873545.1
HQ873546.1
HQ873547.1
HQ873549.1
HQ873550.1
HQ873553.1
HQ873554.1
HQ873555.1
HQ873556.1
HQ873557.1
HQ873558.1
HQ873559.1
HQ873560.1
HQ873561.1
HQ873562.1
HQ873563.1
HQ873564.1
HQ873565.1
HQ873566.1
HQ873567.1
HQ873568.1
HQ873569.1
HQ875780.1
HQ876599.1
HQ877768.1
HQ877824.1
HQ880578.1
HQ907957.1
HQ907958.1
HQ908087.1
HQ912960.1
HQ914447.1
HQ914650.1
HQ917079.1
J01415.2
JF260932.1
JF260933.1
JF260934.1
JF260935.1
JF260936.1
JF260937.1
JF260938.1
JF260939.1
JF260940.1
JF260941.1
JF260942.1
JF260943.1
JF260944.1
JF260945.1
JF260946.1
JF260947.1
JF260948.1
JF260949.1
JF260950.1
JF260951.1
JF261632.1
JF262142.1
JF265069.1
JF265240.1
JF271009.1
JF271010.1
JF271011.1
JF271012.1
JF271013.1
JF271014.1
JF271015.1
JF275845.1
JF284816.1
JF284817.1
JF286633.1
JF286634.1
JF292900.1
JF298212.1
JF298814.1
JF303729.1
JF313325.1
JF316743.1
JF318958.1
JF320654.1
JF326185.1
JF330199.1
JF340114.1
JF343122.1
JF343123.1
JF419335.1
JF431049.1
JF431053.1
JF431059.1
JF431060.1
JF431061.1
JF431063.1
JF431064.1
JF431251.1
JF436855.1
JF436973.1
JF487827.1
JF489152.1
JF497777.1
JF499899.1
JF502419.1
JF509360.1
JF682349.1
JF700125.1
JF703252.1
JF707633.1
JF710373.1
JF717355.1
JF717356.1
JF717359.1
JF717361.1
JF734845.1
JF739535.1
JF739536.1
JF739537.1
JF739538.1
JF739539.1
JF739540.1
JF739541.1
JF739542.1
JF739543.1
JF742196.2
JF742197.1
JF742198.2
JF742199.1
JF742200.2
JF742201.1
JF742202.2
JF742203.1
JF742204.1
JF742205.2
JF742206.1
JF742207.1
JF742208.2
JF742209.2
JF742210.1
JF742211.1
JF742212.1
JF742213.1
JF742214.1
JF742215.1
JF742216.1
JF747026.1
JF790201.1
JF795008.1
JF795326.1
JF811749.1
JF812162.1
JF812166.1
JF812598.1
JF812599.1
JF813785.1
JF813786.1
JF819714.1
JF824812.2
JF824813.2
JF824814.2
JF824815.2
JF824816.2
JF824817.2
JF824818.2
JF824819.2
JF824820.2
JF824821.2
JF824822.2
JF824823.2
JF824824.2
JF824825.2
JF824826.2
JF824827.2
JF824828.2
JF824829.2
JF824830.2
JF824831.2
JF824832.2
JF824833.2
JF824834.2
JF824835.2
JF824836.2
JF824837.2
JF824838.2
JF824839.2
JF824840.2
JF824841.2
JF824842.2
JF824843.2
JF824844.2
JF824845.2
JF824846.2
JF824847.2
JF824848.2
JF824849.2
JF824850.2
JF824851.2
JF824852.2
JF824853.2
JF824854.2
JF824855.2
JF824856.2
JF824857.2
JF824858.2
JF824859.2
JF824860.2
JF824861.2
JF824862.2
JF824863.2
JF824864.2
JF824865.2
JF824866.2
JF824867.2
JF824868.2
JF824869.2
JF824870.2
JF824871.2
JF824872.2
JF824873.2
JF824874.2
JF824875.2
JF824876.2
JF824877.2
JF824878.2
JF824879.2
JF824880.2
JF824881.2
JF824882.2
JF824883.2
JF824884.2
JF824885.2
JF824886.2
JF824887.2
JF824888.2
JF824889.2
JF824890.2
JF824891.2
JF824892.2
JF824893.2
JF824894.2
JF824895.2
JF824896.2
JF824897.2
JF824898.2
JF824899.2
JF824900.2
JF824901.2
JF824902.2
JF824903.2
JF824904.2
JF824906.2
JF824908.2
JF824909.2
JF824910.2
JF824913.2
JF824915.2
JF824917.2
JF824924.2
JF824927.2
JF824929.2
JF824930.2
JF824931.2
JF824932.2
JF824935.2
JF824936.2
JF824937.2
JF824938.2
JF824939.2
JF824941.2
JF824944.2
JF824945.2
JF824948.2
JF824949.2
JF824952.2
JF824955.2
JF824956.2
JF824958.2
JF824962.2
JF824963.2
JF824964.2
JF824965.2
JF824967.2
JF824972.2
JF824974.2
JF824975.2
JF824976.2
JF824980.2
JF824981.2
JF824982.2
JF824985.2
JF824986.2
JF824987.2
JF824989.2
JF824990.2
JF824991.2
JF824992.2
JF824996.2
JF824997.2
JF825889.1
JF828090.1
JF829690.1
JF830105.1
JF830257.1
JF830642.1
JF831146.1
JF831421.1
JF831941.1
JF832384.1
JF833037.1
JF833038.1
JF833039.1
JF833040.1
JF833041.1
JF833269.1
JF836084.1
JF836809.1
JF837334.1
JF837819.1
JF891418.1
JF892552.1
JF893456.1
JF893457.1
JF896454.1
JF896797.1
JF896798.1
JF896799.1
JF896800.1
JF896801.1
JF900491.1
JF901940.1
JF902025.1
JF903810.1
JF903928.1
JF903929.1
JF903930.1
JF904739.1
JF904935.1
JF905566.1
JF905569.1
JF905570.1
JF906114.1
JF915700.1
JF921152.1
JF926125.1
JF927949.1
JF929200.1
JF929201.1
JF929909.1
JF929911.1
JF930639.1
JF930640.1
JF930649.1
JF937088.1
JF937089.1
JF937112.1
JF937679.1
JF937680.1
JF938916.1
JF939049.1
JF939816.1
JF940522.1
JF944823.1
JF946696.1
JF951723.1
JF957699.1
JF958082.1
JF958132.1
JF960209.1
JF960238.1
JF965448.1
JF968593.1
JF972483.1
JF975728.1
JF979131.1
JF979198.1
JF979199.1
JF979200.1
JF979201.1
JF979202.1
JF979203.1
JF979204.1
JF979205.1
JF979206.1
JF979209.1
JF979210.1
JF979211.1
JF980711.1
JN001929.1
JN001930.1
JN003634.1
JN003847.1
JN004135.1
JN004272.1
JN006760.1
JN006823.1
JN008723.1
JN009620.1
JN012468.1
JN020360.1
JN021256.1
JN024623.1
JN024624.1
JN024625.1
JN030346.1
JN032298.1
JN034044.1
JN034636.1
JN035224.1
JN035288.1
JN037468.1
JN037469.1
JN037470.1
JN038392.1
JN038393.1
JN048455.1
JN048461.1
JN048471.1
JN048933.1
JN051365.1
JN053060.1
JN083377.1
JN084060.1
JN084079.1
JN084084.1
JN084792.1
JN086562.1
JN086657.1
JN088539.1
JN089342.1
JN089380.1
JN100648.1
JN104727.1
JN105301.1
JN106183.1
JN107640.1
JN107813.1
JN112339.1
JN120787.1
JN122621.1
JN126047.1
JN127414.1
JN129423.1
JN133516.1
JN133517.1
JN202491.1
JN202493.1
JN202494.1
JN202547.1
JN202723.1
JN202724.1
JN202911.1
JN202912.1
JN203207.1
JN203494.1
JN207845.1
JN210894.1
JN212576.1
JN214391.1
JN214392.1
JN214393.1
JN214394.1
JN214395.1
JN214396.1
JN214397.1
JN214398.1
JN214399.1
JN214400.1
JN214402.1
JN214403.1
JN214404.1
JN214406.1
JN214407.1
JN214408.1
JN214409.1
JN214410.1
JN214411.1
JN214414.1
JN214417.1
JN214418.1
JN214419.1
JN214420.1
JN214421.1
JN214423.1
JN214424.1
JN214425.1
JN214427.1
JN214428.1
JN214429.1
JN214430.1
JN214431.1
JN214432.1
JN214433.1
JN214434.1
JN214436.1
JN214437.1
JN214438.1
JN214440.1
JN214441.1
JN214442.1
JN214443.1
JN214444.1
JN214446.1
JN214447.1
JN214448.1
JN214449.1
JN214450.1
JN214451.1
JN214452.1
JN214453.1
JN214454.1
JN214457.1
JN214458.1
JN214459.1
JN214460.1
JN214461.1
JN214462.1
JN214463.1
JN214464.1
JN214465.1
JN214466.1
JN214467.1
JN214468.1
JN214469.1
JN214470.1
JN214471.1
JN214472.1
JN214474.1
JN214475.1
JN214477.1
JN214478.1
JN214479.1
JN214480.1
JN224991.1
JN225464.1
JN225465.1
JN225466.1
JN225467.1
JN225468.1
JN226143.1
JN226144.1
JN226145.1
JN252308.1
JN253391.1
JN253392.1
JN253393.1
JN253394.1
JN253395.1
JN253396.1
JN253398.1
JN253399.1
JN253400.1
JN253401.1
JN253402.1
JN253403.1
JN253404.1
JN253405.1
JN253406.1
JN253407.1
JN253408.1
JN253409.1
JN253410.1
JN253411.1
JN253412.1
JN253413.1
JN253414.1
JN253415.1
JN253416.1
JN253417.1
JN253418.1
JN253419.1
JN253420.1
JN253421.1
JN253422.1
JN253423.1
JN253424.1
JN253426.1
JN253427.1
JN253428.1
JN253429.1
JN253430.1
JN253431.1
JN253432.1
JN253433.1
JN253434.1
JN253435.1
JN258704.1
JN315676.1
JN315800.1
JN315868.1
JN315888.1
JN375993.1
JN381503.1
JN381504.1
JN389783.1
JN392434.2
JN400598.1
JN409346.1
JN409387.1
JN412063.1
JN415470.1
JN415471.1
JN415472.1
JN415473.1
JN415474.1
JN415475.1
JN415476.1
JN415477.1
JN415478.1
JN415479.1
JN415480.1
JN415481.1
JN415482.1
JN415483.1
JN415484.1
JN419194.1
JN419250.1
JN540042.1
JN541065.1
JN544933.1
JN546585.1
JN559854.1
JN561091.1
JN561303.1
JN573371.1
JN580297.1
JN580298.1
JN580299.1
JN580300.1
JN580301.1
JN580302.1
JN580303.1
JN580304.1
JN580305.1
JN580307.1
JN580589.1
JN581636.1
JN581637.1
JN581638.1
JN581639.1
JN581640.1
JN581641.1
JN581642.1
JN581643.1
JN581644.1
JN581645.1
JN581646.1
JN581647.1
JN581648.1
JN581649.1
JN581650.1
JN581651.1
JN581652.1
JN581653.1
JN581654.1
JN581655.1
JN581656.1
JN581657.1
JN581658.1
JN581659.1
JN581660.1
JN581661.1
JN581662.1
JN583886.1
JN584175.1
JN601518.1
JN603188.1
JN603189.1
JN604117.1
JN604831.1
JN609592.1
JN620369.1
JN630630.1
JN630803.1
JN635298.1
JN635299.1
JN635300.1
JN635301.2
JN635302.1
JN635303.1
JN635304.1
JN635305.1
JN635306.1
JN639531.1
JN645818.1
JN645819.1
JN645820.1
JN645821.1
JN646688.1
JN646689.1
JN647925.1
JN647926.1
JN651417.1
JN655773.1
JN655774.1
JN655775.1
JN655776.1
JN655777.1
JN655778.1
JN655779.1
JN655780.1
JN655781.1
JN655782.1
JN655783.1
JN655784.1
JN655785.1
JN655786.1
JN655787.1
JN655788.1
JN655789.1
JN655790.1
JN655791.1
JN655792.1
JN655793.1
JN655794.1
JN655795.1
JN655796.1
JN655797.1
JN655798.1
JN655799.1
JN655800.1
JN655801.1
JN655802.1
JN655803.1
JN655804.1
JN655805.1
JN655806.1
JN655807.1
JN655808.1
JN655809.1
JN655810.1
JN655811.1
JN655812.1
JN655813.1
JN655814.1
JN655815.1
JN655816.1
JN655817.1
JN655818.1
JN655819.1
JN655820.1
JN655821.1
JN655822.1
JN655823.1
JN655824.1
JN655825.1
JN655826.1
JN655827.1
JN655828.1
JN655829.1
JN655830.1
JN655831.1
JN655832.1
JN655833.1
JN655834.1
JN655835.1
JN655836.1
JN655837.1
JN655838.1
JN655839.1
JN655840.1
JN655841.1
JN655842.1
JN657206.1
JN660158.1
JN663354.1
JN663830.1
JN674560.1
JN707685.1
JN712772.1
JN714123.1
JN794568.1
JN807313.1
JN807323.1
JN809915.1
JN810911.1
JN814516.1
JN819272.1
JN819535.1
JN828512.1
JN828961.1
JN834028.1
JN857009.1
JN857010.1
JN857011.1
JN857012.1
JN857013.1
JN857014.1
JN857015.1
JN857016.1
JN857017.1
JN857019.1
JN857020.1
JN857022.1
JN857023.1
JN857024.1
JN857026.1
JN857027.1
JN857028.1
JN857029.1
JN857030.1
JN857031.1
JN857032.1
JN857033.1
JN857034.1
JN857035.1
JN857036.1
JN857038.1
JN857039.1
JN857040.1
JN857041.1
JN857042.1
JN857043.1
JN857044.1
JN857045.1
JN857046.1
JN857047.1
JN857048.1
JN857049.1
JN857050.1
JN857051.1
JN857052.1
JN857053.1
JN857054.1
JN857055.1
JN857056.1
JN857057.1
JN857058.1
JN857059.1
JN857060.1
JN857061.1
JN857062.1
JN857063.1
JN858955.1
JN858956.1
JN866824.1
JN866825.1
JN867338.1
JN872374.1
JN872375.1
JN880467.1
JN887353.1
JN897373.1
JN897374.1
JN897375.1
JN899289.1
JN899290.1
JN899566.1
JN899603.1
JN903384.1
JN942526.1
JN966735.1
JN969086.1
JN969087.1
JN969984.1
JN982470.1
JN989561.1
JN990448.1
JQ002593.1
JQ013811.1
JQ014004.1
JQ025225.1
JQ027716.1
JQ028728.1
JQ031759.1
JQ031816.1
JQ044791.1
JQ044792.1
JQ044793.1
JQ044794.1
JQ044795.1
JQ044796.1
JQ044797.1
JQ044798.1
JQ044799.1
JQ044800.1
JQ044801.1
JQ044802.1
JQ044804.1
JQ044805.1
JQ044806.1
JQ044807.1
JQ044808.1
JQ044809.1
JQ044810.1
JQ044811.1
JQ044812.1
JQ044813.1
JQ044814.1
JQ044815.1
JQ044816.1
JQ044817.1
JQ044818.1
JQ044819.1
JQ044820.1
JQ044821.1
JQ044822.1
JQ044823.1
JQ044824.1
JQ044825.1
JQ044826.1
JQ044827.1
JQ044828.1
JQ044829.1
JQ044830.1
JQ044831.1
JQ044832.1
JQ044833.1
JQ044834.1
JQ044835.1
JQ044836.1
JQ044837.1
JQ044838.1
JQ044839.1
JQ044840.1
JQ044841.1
JQ044842.1
JQ044843.1
JQ044844.1
JQ044845.1
JQ044846.1
JQ044847.1
JQ044848.1
JQ044849.1
JQ044850.1
JQ044851.1
JQ044852.1
JQ044853.1
JQ044854.1
JQ044855.1
JQ044856.1
JQ044857.1
JQ044858.1
JQ044859.1
JQ044860.1
JQ044861.1
JQ044862.1
JQ044863.1
JQ044864.1
JQ044865.1
JQ044866.1
JQ044867.1
JQ044868.1
JQ044869.1
JQ044870.1
JQ044871.1
JQ044872.1
JQ044873.1
JQ044874.1
JQ044875.1
JQ044876.1
JQ044877.1
JQ044878.1
JQ044879.1
JQ044880.1
JQ044881.1
JQ044882.1
JQ044883.1
JQ044884.1
JQ044885.1
JQ044886.1
JQ044887.1
JQ044888.1
JQ044889.1
JQ044890.1
JQ044891.1
JQ044892.1
JQ044893.1
JQ044894.1
JQ044895.1
JQ044896.1
JQ044897.1
JQ044898.1
JQ044899.1
JQ044900.1
JQ044901.1
JQ044902.1
JQ044903.1
JQ044904.1
JQ044905.1
JQ044906.1
JQ044907.1
JQ044908.1
JQ044909.1
JQ044910.1
JQ044911.1
JQ044912.1
JQ044914.1
JQ044915.1
JQ044916.1
JQ044917.1
JQ044918.1
JQ044919.1
JQ044920.1
JQ044921.1
JQ044922.1
JQ044923.1
JQ044924.1
JQ044925.1
JQ044926.1
JQ044927.1
JQ044928.1
JQ044929.1
JQ044930.1
JQ044931.1
JQ044932.1
JQ044933.1
JQ044935.1
JQ044936.1
JQ044937.1
JQ044939.1
JQ044940.1
JQ044941.1
JQ044942.1
JQ044943.1
JQ044944.1
JQ044945.1
JQ044946.1
JQ044947.1
JQ044948.1
JQ044949.1
JQ044950.1
JQ044951.1
JQ044952.1
JQ044953.1
JQ044954.1
JQ044955.1
JQ044956.1
JQ044957.1
JQ044958.1
JQ044959.1
JQ044960.1
JQ044961.1
JQ044962.1
JQ044963.1
JQ044964.1
JQ044965.1
JQ044966.1
JQ044967.1
JQ044968.1
JQ044969.1
JQ044970.1
JQ044971.1
JQ044972.1
JQ044973.1
JQ044974.1
JQ044975.1
JQ044976.1
JQ044977.1
JQ044978.1
JQ044979.1
JQ044980.1
JQ044982.1
JQ044983.1
JQ044984.1
JQ044985.1
JQ044986.1
JQ044987.1
JQ044988.1
JQ044989.1
JQ044990.1
JQ044991.1
JQ044992.1
JQ044993.1
JQ044994.1
JQ044995.1
JQ044996.1
JQ044997.1
JQ044998.1
JQ045000.1
JQ045001.1
JQ045002.1
JQ045003.1
JQ045005.1
JQ045006.1
JQ045007.1
JQ045008.1
JQ045009.1
JQ045010.1
JQ045011.1
JQ045012.1
JQ045013.1
JQ045014.1
JQ045015.1
JQ045016.1
JQ045017.1
JQ045018.1
JQ045019.1
JQ045020.1
JQ045021.1
JQ045022.1
JQ045023.1
JQ045024.1
JQ045025.1
JQ045026.1
JQ045027.1
JQ045028.1
JQ045029.1
JQ045030.1
JQ045031.1
JQ045032.1
JQ045033.1
JQ045034.1
JQ045035.1
JQ045036.1
JQ045037.1
JQ045038.1
JQ045039.1
JQ045040.1
JQ045041.1
JQ045042.1
JQ045043.1
JQ045044.1
JQ045045.1
JQ045046.1
JQ045047.1
JQ045048.1
JQ045050.1
JQ045051.1
JQ045052.1
JQ045053.1
JQ045054.1
JQ045055.1
JQ045056.1
JQ045057.1
JQ045058.1
JQ045059.1
JQ045060.1
JQ045061.1
JQ045062.1
JQ045063.1
JQ045064.1
JQ045065.1
JQ045066.1
JQ045067.1
JQ045068.1
JQ045069.1
JQ045070.1
JQ045071.1
JQ045072.1
JQ045073.1
JQ045074.1
JQ045075.1
JQ045076.1
JQ045077.1
JQ045078.1
JQ045079.1
JQ045080.1
JQ045081.1
JQ045082.1
JQ045083.1
JQ045084.1
JQ045085.1
JQ045086.1
JQ045087.1
JQ045088.1
JQ045089.1
JQ045090.1
JQ045091.1
JQ045092.1
JQ045093.1
JQ045094.1
JQ045095.1
JQ045096.1
JQ045097.1
JQ045098.1
JQ045099.1
JQ045100.1
JQ045101.1
JQ045102.1
JQ045103.1
JQ045104.1
JQ045105.1
JQ045106.1
JQ045107.1
JQ045108.1
JQ045109.1
JQ045110.1
JQ045111.1
JQ045112.1
JQ045113.1
JQ045114.1
JQ045115.1
JQ045116.1
JQ045117.1
JQ045118.1
JQ045119.1
JQ045120.1
JQ045122.1
JQ045123.1
JQ045124.1
JQ045125.1
JQ045864.1
JQ046361.1
JQ048704.1
JQ064573.1
JQ065050.1
JQ074231.1
JQ074232.1
JQ086344.1
JQ228861.1
JQ235504.1
JQ245440.1
JQ245723.1
JQ245724.1
JQ245725.1
JQ245726.1
JQ245727.1
JQ245728.1
JQ245729.1
JQ245730.1
JQ245731.1
JQ245732.1
JQ245733.1
JQ245734.1
JQ245735.1
JQ245736.1
JQ245737.1
JQ245738.1
JQ245739.1
JQ245741.1
JQ245742.1
JQ245743.1
JQ245744.1
JQ245745.1
JQ245746.1
JQ245747.1
JQ245748.1
JQ245749.1
JQ245750.1
JQ245751.1
JQ245752.1
JQ245753.1
JQ245754.1
JQ245755.1
JQ245756.1
JQ245757.1
JQ245758.1
JQ245759.1
JQ245760.1
JQ245761.1
JQ245762.1
JQ245763.1
JQ245764.1
JQ245765.1
JQ245766.1
JQ245767.1
JQ245768.1
JQ245769.1
JQ245770.1
JQ245771.1
JQ245772.1
JQ245773.1
JQ245774.1
JQ245775.1
JQ245776.1
JQ245777.1
JQ245778.1
JQ245779.1
JQ245780.1
JQ245781.1
JQ245784.1
JQ245785.1
JQ245787.1
JQ245788.1
JQ245789.1
JQ245790.1
JQ245791.1
JQ245792.1
JQ245793.1
JQ245794.1
JQ245795.1
JQ245797.1
JQ245798.1
JQ245799.1
JQ245800.1
JQ245801.1
JQ245802.1
JQ245803.1
JQ245804.1
JQ245805.1
JQ245806.1
JQ245807.1
JQ247408.1
JQ249907.1
JQ253591.1
JQ272477.1
JQ290366.1
JQ308836.1
JQ324516.1
JQ324517.1
JQ324518.1
JQ324519.1
JQ324520.1
JQ324521.1
JQ324522.1
JQ324523.1
JQ324524.1
JQ324525.1
JQ324526.1
JQ324527.1
JQ324528.1
JQ324529.1
JQ324530.1
JQ324531.1
JQ324532.1
JQ324533.1
JQ324534.1
JQ324535.1
JQ324536.1
JQ324537.1
JQ324539.1
JQ324540.1
JQ324541.1
JQ324542.1
JQ324543.1
JQ324544.1
JQ324545.1
JQ324546.1
JQ324547.1
JQ324548.1
JQ324549.1
JQ324550.1
JQ324551.1
JQ324552.1
JQ324553.1
JQ324554.1
JQ324555.1
JQ324556.1
JQ324557.1
JQ324558.1
JQ324559.1
JQ324560.1
JQ324561.1
JQ324562.1
JQ324563.1
JQ324564.1
JQ324565.1
JQ324566.1
JQ324567.1
JQ324568.1
JQ324569.1
JQ324570.1
JQ324571.1
JQ324572.1
JQ324573.1
JQ324574.1
JQ324575.1
JQ324576.1
JQ324577.1
JQ324578.1
JQ324579.1
JQ324580.1
JQ324581.1
JQ324582.1
JQ324584.1
JQ324585.1
JQ324586.1
JQ324587.1
JQ324588.1
JQ324589.1
JQ324591.1
JQ324592.1
JQ324593.1
JQ324594.1
JQ324595.1
JQ324596.1
JQ324597.1
JQ324598.1
JQ324599.1
JQ324601.1
JQ324602.1
JQ324603.1
JQ324604.1
JQ324605.1
JQ324607.1
JQ324608.1
JQ324610.1
JQ324611.1
JQ324612.1
JQ324613.1
JQ324614.1
JQ324615.1
JQ324616.1
JQ324617.1
JQ324618.1
JQ324619.1
JQ324621.1
JQ324622.1
JQ324623.1
JQ324625.1
JQ324626.1
JQ324627.1
JQ324628.1
JQ324629.1
JQ324630.1
JQ324633.1
JQ324634.1
JQ324635.1
JQ324636.1
JQ324637.1
JQ324638.1
JQ324639.1
JQ324640.1
JQ324641.1
JQ324642.1
JQ324644.1
JQ324645.1
JQ324646.1
JQ324647.1
JQ324649.1
JQ324650.1
JQ324651.1
JQ324652.1
JQ324653.1
JQ324655.1
JQ324656.1
JQ324658.1
JQ324660.1
JQ324661.1
JQ324662.1
JQ324663.1
JQ324664.1
JQ324667.1
JQ324669.1
JQ324670.1
JQ324671.1
JQ324672.1
JQ324674.1
JQ324675.1
JQ324676.1
JQ324679.1
JQ324680.1
JQ324681.1
JQ324682.1
JQ324683.1
JQ324684.1
JQ324685.1
JQ324686.1
JQ324687.1
JQ324689.1
JQ324690.1
JQ324691.1
JQ324692.1
JQ324693.1
JQ324695.1
JQ324696.1
JQ324697.1
JQ324699.1
JQ324700.1
JQ324701.1
JQ324702.1
JQ324703.1
JQ324704.1
JQ324705.1
JQ324706.1
JQ324707.1
JQ324708.1
JQ324709.1
JQ324710.1
JQ324711.1
JQ324712.1
JQ324713.1
JQ324714.1
JQ324715.1
JQ324716.1
JQ324717.1
JQ324718.1
JQ324720.1
JQ324723.1
JQ324724.1
JQ324725.1
JQ324726.1
JQ324727.1
JQ324728.1
JQ324730.1
JQ324731.1
JQ324732.1
JQ324734.1
JQ324735.1
JQ324736.1
JQ324737.1
JQ324739.1
JQ324740.1
JQ324741.1
JQ324743.1
JQ324744.1
JQ324745.1
JQ324746.1
JQ324747.1
JQ324748.1
JQ324751.1
JQ324752.1
JQ324753.1
JQ324754.1
JQ324755.1
JQ324756.1
JQ324759.1
JQ324760.1
JQ324761.1
JQ324762.1
JQ324763.1
JQ324764.1
JQ324765.1
JQ324766.1
JQ324769.1
JQ324770.1
JQ324771.1
JQ324773.1
JQ324774.1
JQ324775.1
JQ324776.1
JQ324778.1
JQ324779.1
JQ324780.1
JQ324782.1
JQ324783.1
JQ324785.1
JQ324787.1
JQ324788.1
JQ324789.1
JQ324790.1
JQ324791.1
JQ324792.1
JQ324793.1
JQ324794.1
JQ324795.1
JQ324796.1
JQ324797.1
JQ324798.1
JQ324799.1
JQ324804.1
JQ324807.1
JQ324810.1
JQ324811.1
JQ324812.1
JQ324813.1
JQ324814.1
JQ324817.1
JQ324819.1
JQ324820.1
JQ324821.1
JQ324822.1
JQ324824.1
JQ324827.1
JQ324828.1
JQ324829.1
JQ324830.1
JQ324831.1
JQ324832.1
JQ324834.1
JQ324836.1
JQ324837.1
JQ324838.1
JQ324839.1
JQ324840.1
JQ324841.1
JQ324843.1
JQ324844.1
JQ324845.1
JQ324847.1
JQ324850.1
JQ324851.1
JQ324854.1
JQ324855.1
JQ324856.1
JQ324857.1
JQ324858.1
JQ324860.1
JQ324861.1
JQ324862.1
JQ324863.1
JQ324864.1
JQ324866.1
JQ324867.1
JQ324868.1
JQ324869.1
JQ324870.1
JQ324871.1
JQ324873.1
JQ324876.1
JQ324877.1
JQ324878.1
JQ324879.1
JQ324881.1
JQ324884.1
JQ324885.1
JQ324886.1
JQ324888.1
JQ324889.1
JQ324891.1
JQ324892.1
JQ324893.1
JQ324894.1
JQ324895.1
JQ324896.1
JQ324897.1
JQ324898.1
JQ324900.1
JQ324901.1
JQ324903.1
JQ324906.1
JQ324907.1
JQ324908.1
JQ324909.1
JQ324911.1
JQ324913.1
JQ324914.1
JQ324916.1
JQ324917.1
JQ324918.1
JQ324919.1
JQ324920.1
JQ324923.1
JQ324925.1
JQ324927.1
JQ324928.1
JQ324929.1
JQ324931.1
JQ324932.1
JQ324933.1
JQ340869.1
JQ343921.1
JQ406575.1
JQ408439.1
JQ408982.1
JQ411473.2
JQ411474.1
JQ411475.1
JQ411476.1
JQ411477.1
JQ411478.1
JQ411479.1
JQ411480.1
JQ411481.1
JQ411482.1
JQ412577.1
JQ435789.1
JQ446396.1
JQ446397.1
JQ446398.1
JQ446399.1
JQ446400.1
JQ446401.1
JQ446402.1
JQ446403.1
JQ446404.1
JQ446405.1
JQ446406.1
JQ446407.1
JQ446408.1
JQ446409.1
JQ446410.1
JQ480650.1
JQ581034.1
JQ582984.1
JQ611709.2
JQ615950.1
JQ618033.1
JQ619780.1
JQ619781.1
JQ623486.1
JQ629405.1
JQ653137.1
JQ655176.1
JQ655421.1
JQ655422.1
JQ657729.1
JQ657730.1
JQ664541.1
JQ664542.1
JQ664543.1
JQ664544.1
JQ664545.1
JQ664546.1
JQ664547.1
JQ664688.1
JQ665461.1
JQ668027.1
JQ681270.1
JQ691414.1
JQ695801.1
JQ701741.2
JQ701803.1
JQ701804.1
JQ701805.1
JQ701806.1
JQ701807.1
JQ701808.1
JQ701809.1
JQ701810.1
JQ701811.1
JQ701812.1
JQ701813.1
JQ701814.1
JQ701815.1
JQ701816.1
JQ701817.1
JQ701818.1
JQ701819.1
JQ701820.1
JQ701821.1
JQ701822.1
JQ701823.1
JQ701824.1
JQ701825.1
JQ701826.1
JQ701827.1
JQ701828.1
JQ701829.1
JQ701830.1
JQ701831.1
JQ701832.1
JQ701833.1
JQ701834.1
JQ701835.1
JQ701836.1
JQ701837.1
JQ701838.1
JQ701839.1
JQ701840.1
JQ701841.1
JQ701842.1
JQ701843.1
JQ701844.1
JQ701845.1
JQ701846.1
JQ701847.1
JQ701848.1
JQ701849.1
JQ701850.1
JQ701851.1
JQ701852.1
JQ701853.1
JQ701854.1
JQ701855.1
JQ701856.1
JQ701857.1
JQ701858.1
JQ701859.1
JQ701860.1
JQ701861.1
JQ701862.1
JQ701863.1
JQ701864.1
JQ701865.1
JQ701866.1
JQ701867.1
JQ701868.1
JQ701869.1
JQ701870.1
JQ701871.1
JQ701872.1
JQ701873.1
JQ701874.1
JQ701875.1
JQ701876.1
JQ701877.1
JQ701878.1
JQ701879.1
JQ701880.1
JQ701881.1
JQ701882.1
JQ701883.1
JQ701884.1
JQ701885.1
JQ701886.1
JQ701887.1
JQ701888.1
JQ701889.1
JQ701890.1
JQ701891.1
JQ701892.1
JQ701893.1
JQ701894.1
JQ701895.1
JQ701896.1
JQ701897.1
JQ701898.1
JQ701899.1
JQ701900.1
JQ701901.1
JQ701902.1
JQ701903.1
JQ701904.1
JQ701905.1
JQ701906.1
JQ701907.1
JQ701908.1
JQ701909.1
JQ701910.1
JQ701911.1
JQ701912.1
JQ701913.1
JQ701914.1
JQ701915.1
JQ701916.1
JQ701917.1
JQ701918.1
JQ701919.1
JQ701920.1
JQ701921.1
JQ701922.1
JQ701923.1
JQ701924.1
JQ701925.1
JQ701926.1
JQ701927.1
JQ701928.1
JQ701929.1
JQ701930.1
JQ701931.1
JQ701932.1
JQ701933.1
JQ701934.1
JQ701935.1
JQ701936.1
JQ701937.1
JQ701938.1
JQ701939.1
JQ701940.1
JQ701941.1
JQ701942.1
JQ701943.1
JQ701944.1
JQ701945.1
JQ701946.1
JQ701947.1
JQ701948.1
JQ701949.1
JQ701950.1
JQ701951.1
JQ701952.1
JQ701953.1
JQ701954.1
JQ701955.1
JQ701956.1
JQ701957.1
JQ701958.1
JQ701959.1
JQ701960.1
JQ701961.1
JQ701962.1
JQ701963.1
JQ701964.1
JQ701965.1
JQ701966.1
JQ701967.1
JQ701968.1
JQ701969.1
JQ701970.1
JQ701971.1
JQ701972.1
JQ701973.1
JQ701974.1
JQ701975.1
JQ701976.1
JQ701977.1
JQ701978.1
JQ701979.1
JQ701980.1
JQ701981.1
JQ701982.1
JQ701983.1
JQ701984.1
JQ701985.1
JQ701986.1
JQ701987.1
JQ701988.1
JQ701989.1
JQ701990.1
JQ701991.1
JQ701992.1
JQ701993.1
JQ701994.1
JQ701995.1
JQ701996.1
JQ701997.1
JQ701998.1
JQ701999.1
JQ702000.1
JQ702001.1
JQ702002.1
JQ702003.1
JQ702004.1
JQ702005.1
JQ702006.1
JQ702007.1
JQ702008.1
JQ702009.1
JQ702010.1
JQ702011.1
JQ702012.1
JQ702013.1
JQ702014.1
JQ702015.1
JQ702016.1
JQ702017.1
JQ702018.1
JQ702019.1
JQ702020.1
JQ702021.1
JQ702022.1
JQ702023.1
JQ702024.1
JQ702025.1
JQ702026.1
JQ702027.1
JQ702028.1
JQ702029.1
JQ702030.1
JQ702031.1
JQ702032.1
JQ702033.1
JQ702034.1
JQ702035.1
JQ702036.1
JQ702037.1
JQ702038.1
JQ702039.1
JQ702040.1
JQ702041.1
JQ702042.1
JQ702043.1
JQ702044.1
JQ702045.1
JQ702046.1
JQ702047.1
JQ702048.1
JQ702049.1
JQ702050.1
JQ702051.1
JQ702052.1
JQ702054.1
JQ702055.1
JQ702056.1
JQ702057.1
JQ702058.1
JQ702059.1
JQ702060.1
JQ702061.1
JQ702062.1
JQ702063.1
JQ702064.1
JQ702065.1
JQ702066.1
JQ702067.1
JQ702068.1
JQ702069.1
JQ702070.1
JQ702071.1
JQ702072.1
JQ702073.1
JQ702074.1
JQ702075.1
JQ702076.1
JQ702077.1
JQ702078.1
JQ702079.1
JQ702080.1
JQ702081.1
JQ702082.1
JQ702083.1
JQ702084.1
JQ702085.1
JQ702086.1
JQ702087.1
JQ702088.1
JQ702089.1
JQ702090.1
JQ702091.1
JQ702092.1
JQ702093.1
JQ702094.1
JQ702095.1
JQ702096.1
JQ702097.1
JQ702098.1
JQ702099.1
JQ702100.1
JQ702101.1
JQ702102.1
JQ702103.1
JQ702104.1
JQ702105.1
JQ702106.1
JQ702107.1
JQ702108.1
JQ702109.1
JQ702110.1
JQ702111.1
JQ702112.1
JQ702113.1
JQ702114.1
JQ702115.1
JQ702116.1
JQ702117.1
JQ702118.1
JQ702119.1
JQ702120.1
JQ702121.1
JQ702122.1
JQ702123.1
JQ702124.1
JQ702125.1
JQ702126.1
JQ702127.1
JQ702128.1
JQ702129.1
JQ702130.1
JQ702131.1
JQ702132.1
JQ702133.1
JQ702134.1
JQ702135.1
JQ702136.1
JQ702137.1
JQ702138.1
JQ702139.1
JQ702140.1
JQ702141.1
JQ702142.1
JQ702143.1
JQ702144.1
JQ702145.1
JQ702146.1
JQ702147.1
JQ702148.1
JQ702149.1
JQ702150.1
JQ702151.1
JQ702152.1
JQ702153.1
JQ702154.1
JQ702155.1
JQ702156.1
JQ702157.1
JQ702158.1
JQ702159.1
JQ702160.1
JQ702161.1
JQ702162.1
JQ702163.1
JQ702164.1
JQ702165.1
JQ702166.1
JQ702167.1
JQ702168.1
JQ702169.1
JQ702170.1
JQ702171.1
JQ702172.1
JQ702173.1
JQ702174.1
JQ702175.1
JQ702176.1
JQ702177.1
JQ702178.1
JQ702179.1
JQ702180.1
JQ702181.1
JQ702182.1
JQ702183.1
JQ702184.1
JQ702185.1
JQ702186.1
JQ702187.1
JQ702188.1
JQ702189.1
JQ702190.1
JQ702191.1
JQ702192.1
JQ702193.1
JQ702194.1
JQ702195.1
JQ702196.1
JQ702197.1
JQ702198.1
JQ702199.1
JQ702200.1
JQ702201.1
JQ702202.1
JQ702203.1
JQ702204.1
JQ702205.1
JQ702206.1
JQ702207.1
JQ702208.1
JQ702209.1
JQ702210.1
JQ702211.1
JQ702212.1
JQ702213.1
JQ702214.1
JQ702215.1
JQ702216.1
JQ702217.1
JQ702218.1
JQ702219.1
JQ702220.1
JQ702221.1
JQ702222.1
JQ702223.1
JQ702224.1
JQ702225.1
JQ702226.1
JQ702227.1
JQ702228.1
JQ702229.1
JQ702230.1
JQ702231.1
JQ702232.1
JQ702233.1
JQ702234.1
JQ702235.1
JQ702236.1
JQ702237.1
JQ702238.1
JQ702239.1
JQ702240.1
JQ702241.1
JQ702242.1
JQ702243.1
JQ702244.1
JQ702245.1
JQ702246.1
JQ702247.1
JQ702248.1
JQ702249.1
JQ702250.1
JQ702251.1
JQ702252.1
JQ702253.1
JQ702254.1
JQ702255.1
JQ702256.1
JQ702257.1
JQ702258.1
JQ702259.1
JQ702260.1
JQ702261.1
JQ702262.1
JQ702263.1
JQ702264.1
JQ702265.1
JQ702266.1
JQ702267.1
JQ702268.1
JQ702269.1
JQ702270.1
JQ702271.1
JQ702272.1
JQ702273.1
JQ702274.1
JQ702275.1
JQ702276.1
JQ702277.1
JQ702278.1
JQ702279.1
JQ702280.1
JQ702281.1
JQ702282.1
JQ702283.1
JQ702284.1
JQ702285.1
JQ702286.1
JQ702287.1
JQ702288.1
JQ702289.1
JQ702290.1
JQ702291.1
JQ702292.1
JQ702293.1
JQ702294.1
JQ702295.1
JQ702296.1
JQ702297.1
JQ702298.1
JQ702299.1
JQ702300.1
JQ702301.1
JQ702302.1
JQ702303.1
JQ702304.1
JQ702305.1
JQ702306.1
JQ702307.1
JQ702308.1
JQ702309.1
JQ702310.1
JQ702311.1
JQ702312.1
JQ702313.1
JQ702314.1
JQ702315.1
JQ702316.1
JQ702317.1
JQ702318.1
JQ702319.1
JQ702320.1
JQ702322.1
JQ702323.1
JQ702324.1
JQ702325.1
JQ702326.1
JQ702327.1
JQ702328.1
JQ702329.1
JQ702330.1
JQ702331.1
JQ702332.1
JQ702333.1
JQ702334.1
JQ702335.1
JQ702336.1
JQ702337.1
JQ702338.1
JQ702339.1
JQ702340.1
JQ702341.1
JQ702342.1
JQ702343.1
JQ702344.1
JQ702345.1
JQ702346.1
JQ702347.1
JQ702348.1
JQ702349.1
JQ702350.1
JQ702351.1
JQ702352.1
JQ702353.1
JQ702354.1
JQ702355.1
JQ702356.1
JQ702357.1
JQ702358.1
JQ702359.1
JQ702360.1
JQ702361.1
JQ702362.1
JQ702363.1
JQ702364.1
JQ702365.1
JQ702366.1
JQ702367.1
JQ702368.1
JQ702369.1
JQ702370.1
JQ702371.1
JQ702372.1
JQ702373.1
JQ702374.1
JQ702375.1
JQ702376.1
JQ702377.1
JQ702378.1
JQ702379.1
JQ702380.1
JQ702381.1
JQ702382.1
JQ702383.1
JQ702384.1
JQ702385.1
JQ702386.1
JQ702387.1
JQ702388.1
JQ702389.1
JQ702390.1
JQ702391.1
JQ702392.1
JQ702393.1
JQ702394.1
JQ702395.1
JQ702396.1
JQ702397.1
JQ702398.1
JQ702399.1
JQ702400.1
JQ702401.1
JQ702402.1
JQ702403.1
JQ702405.1
JQ702406.1
JQ702407.1
JQ702408.1
JQ702409.1
JQ702410.1
JQ702411.1
JQ702412.1
JQ702413.1
JQ702414.1
JQ702415.1
JQ702416.1
JQ702417.1
JQ702418.1
JQ702419.1
JQ702420.1
JQ702421.1
JQ702422.1
JQ702423.1
JQ702424.1
JQ702425.1
JQ702426.1
JQ702427.1
JQ702428.1
JQ702429.1
JQ702430.1
JQ702431.1
JQ702432.1
JQ702433.1
JQ702434.1
JQ702435.1
JQ702436.1
JQ702437.1
JQ702438.1
JQ702439.1
JQ702440.1
JQ702441.1
JQ702442.1
JQ702443.1
JQ702444.1
JQ702445.1
JQ702446.1
JQ702447.1
JQ702448.1
JQ702449.1
JQ702450.1
JQ702451.1
JQ702452.1
JQ702453.1
JQ702454.1
JQ702455.1
JQ702456.1
JQ702457.1
JQ702458.1
JQ702459.1
JQ702460.1
JQ702461.1
JQ702462.1
JQ702463.1
JQ702464.1
JQ702465.1
JQ702466.1
JQ702467.1
JQ702469.1
JQ702470.1
JQ702471.1
JQ702472.1
JQ702473.1
JQ702474.1
JQ702475.1
JQ702476.1
JQ702477.1
JQ702478.1
JQ702479.1
JQ702480.1
JQ702481.1
JQ702482.1
JQ702483.1
JQ702484.1
JQ702485.1
JQ702486.1
JQ702487.1
JQ702488.1
JQ702489.1
JQ702490.1
JQ702491.1
JQ702492.1
JQ702493.1
JQ702494.1
JQ702495.1
JQ702496.1
JQ702497.1
JQ702498.1
JQ702499.1
JQ702500.1
JQ702501.1
JQ702502.1
JQ702503.1
JQ702504.1
JQ702505.1
JQ702506.1
JQ702507.1
JQ702508.1
JQ702509.1
JQ702510.1
JQ702511.1
JQ702512.1
JQ702513.1
JQ702514.1
JQ702515.1
JQ702516.1
JQ702517.1
JQ702518.1
JQ702519.1
JQ702520.1
JQ702521.1
JQ702522.1
JQ702523.1
JQ702524.1
JQ702525.1
JQ702526.1
JQ702527.1
JQ702528.1
JQ702529.1
JQ702530.1
JQ702531.1
JQ702532.1
JQ702533.1
JQ702534.1
JQ702535.1
JQ702536.1
JQ702537.1
JQ702538.1
JQ702539.1
JQ702540.1
JQ702541.1
JQ702542.1
JQ702543.1
JQ702544.1
JQ702545.1
JQ702546.1
JQ702547.1
JQ702548.1
JQ702549.1
JQ702550.1
JQ702551.1
JQ702552.1
JQ702553.1
JQ702554.1
JQ702555.1
JQ702556.1
JQ702557.1
JQ702558.1
JQ702559.1
JQ702560.1
JQ702561.1
JQ702562.1
JQ702563.1
JQ702564.1
JQ702565.1
JQ702566.1
JQ702567.1
JQ702568.1
JQ702569.1
JQ702570.1
JQ702571.1
JQ702572.1
JQ702573.1
JQ702574.1
JQ702575.1
JQ702576.1
JQ702577.1
JQ702578.1
JQ702579.1
JQ702580.1
JQ702581.1
JQ702582.1
JQ702583.1
JQ702584.1
JQ702585.1
JQ702586.1
JQ702587.1
JQ702588.1
JQ702589.1
JQ702590.1
JQ702591.1
JQ702592.1
JQ702593.1
JQ702594.1
JQ702595.1
JQ702596.1
JQ702597.1
JQ702598.1
JQ702599.1
JQ702600.1
JQ702601.1
JQ702602.1
JQ702603.1
JQ702604.1
JQ702605.1
JQ702606.1
JQ702607.1
JQ702608.1
JQ702609.1
JQ702610.1
JQ702611.1
JQ702612.1
JQ702613.1
JQ702614.1
JQ702615.1
JQ702616.1
JQ702617.1
JQ702618.1
JQ702619.1
JQ702620.1
JQ702621.1
JQ702622.1
JQ702623.1
JQ702624.1
JQ702625.1
JQ702626.1
JQ702627.1
JQ702628.1
JQ702629.1
JQ702630.1
JQ702631.1
JQ702632.1
JQ702633.1
JQ702634.1
JQ702635.1
JQ702636.1
JQ702637.1
JQ702638.1
JQ702639.1
JQ702640.1
JQ702641.1
JQ702642.1
JQ702643.1
JQ702644.1
JQ702645.1
JQ702646.1
JQ702647.1
JQ702648.1
JQ702649.1
JQ702650.1
JQ702651.1
JQ702652.1
JQ702653.1
JQ702654.1
JQ702655.1
JQ702656.1
JQ702657.1
JQ702658.1
JQ702659.1
JQ702660.1
JQ702661.1
JQ702662.1
JQ702663.1
JQ702664.1
JQ702665.1
JQ702666.1
JQ702667.1
JQ702668.1
JQ702669.1
JQ702670.1
JQ702671.1
JQ702672.1
JQ702673.1
JQ702674.1
JQ702675.1
JQ702676.1
JQ702677.1
JQ702678.1
JQ702679.1
JQ702680.1
JQ702681.1
JQ702682.1
JQ702683.1
JQ702684.1
JQ702685.1
JQ702686.1
JQ702687.1
JQ702688.1
JQ702689.1
JQ702690.1
JQ702691.1
JQ702692.1
JQ702693.1
JQ702694.1
JQ702695.1
JQ702696.1
JQ702697.1
JQ702698.1
JQ702699.1
JQ702700.1
JQ702701.1
JQ702702.1
JQ702703.1
JQ702704.1
JQ702705.1
JQ702706.1
JQ702707.1
JQ702708.1
JQ702709.1
JQ702710.1
JQ702711.1
JQ702712.1
JQ702713.1
JQ702714.1
JQ702715.1
JQ702716.1
JQ702717.1
JQ702718.1
JQ702719.1
JQ702720.1
JQ702721.1
JQ702722.1
JQ702723.1
JQ702724.1
JQ702725.1
JQ702726.1
JQ702727.1
JQ702728.1
JQ702729.1
JQ702730.1
JQ702731.1
JQ702732.1
JQ702733.1
JQ702734.1
JQ702735.1
JQ702736.1
JQ702737.1
JQ702738.1
JQ702739.1
JQ702740.1
JQ702741.1
JQ702742.1
JQ702743.1
JQ702744.1
JQ702745.1
JQ702746.1
JQ702747.1
JQ702748.1
JQ702749.1
JQ702750.1
JQ702751.1
JQ702752.1
JQ702753.1
JQ702754.1
JQ702755.1
JQ702756.1
JQ702757.1
JQ702758.1
JQ702759.1
JQ702760.1
JQ702761.1
JQ702762.1
JQ702763.1
JQ702764.1
JQ702765.1
JQ702766.1
JQ702767.1
JQ702768.1
JQ702769.1
JQ702770.1
JQ702771.1
JQ702772.1
JQ702773.1
JQ702774.1
JQ702775.1
JQ702776.1
JQ702777.1
JQ702778.1
JQ702779.1
JQ702780.1
JQ702781.1
JQ702782.1
JQ702783.1
JQ702784.1
JQ702785.1
JQ702786.1
JQ702787.1
JQ702788.1
JQ702789.1
JQ702790.1
JQ702791.1
JQ702792.1
JQ702793.1
JQ702794.1
JQ702795.1
JQ702796.1
JQ702797.1
JQ702798.1
JQ702799.1
JQ702800.1
JQ702801.1
JQ702802.1
JQ702803.1
JQ702804.1
JQ702805.1
JQ702806.1
JQ702807.1
JQ702808.1
JQ702809.1
JQ702810.1
JQ702811.1
JQ702812.1
JQ702813.1
JQ702814.1
JQ702815.1
JQ702816.1
JQ702817.1
JQ702818.1
JQ702819.1
JQ702820.1
JQ702821.1
JQ702822.1
JQ702823.1
JQ702824.1
JQ702825.1
JQ702826.1
JQ702827.1
JQ702828.1
JQ702829.1
JQ702830.1
JQ702831.1
JQ702832.1
JQ702833.1
JQ702834.1
JQ702835.1
JQ702836.1
JQ702837.1
JQ702838.1
JQ702839.1
JQ702840.1
JQ702841.1
JQ702842.1
JQ702843.1
JQ702844.1
JQ702845.1
JQ702846.1
JQ702847.1
JQ702848.1
JQ702849.1
JQ702850.1
JQ702851.1
JQ702852.1
JQ702853.1
JQ702854.1
JQ702855.1
JQ702856.1
JQ702857.1
JQ702858.1
JQ702859.1
JQ702860.1
JQ702861.1
JQ702862.1
JQ702863.1
JQ702864.1
JQ702865.1
JQ702866.1
JQ702867.1
JQ702868.1
JQ702869.1
JQ702870.1
JQ702871.1
JQ702872.1
JQ702873.1
JQ702874.1
JQ702875.1
JQ702876.1
JQ702877.1
JQ702878.1
JQ702879.1
JQ702880.1
JQ702881.1
JQ702882.1
JQ702883.1
JQ702884.1
JQ702885.1
JQ702886.1
JQ702887.1
JQ702888.1
JQ702889.1
JQ702890.1
JQ702891.1
JQ702892.1
JQ702893.1
JQ702894.1
JQ702895.1
JQ702896.1
JQ702897.1
JQ702898.1
JQ702899.1
JQ702900.1
JQ702901.1
JQ702902.1
JQ702903.1
JQ702904.1
JQ702905.1
JQ702906.1
JQ702907.1
JQ702908.1
JQ702909.1
JQ702910.1
JQ702911.1
JQ702912.1
JQ702913.1
JQ702914.1
JQ702915.1
JQ702916.1
JQ702917.1
JQ702918.1
JQ702919.1
JQ702920.1
JQ702921.1
JQ702922.1
JQ702923.1
JQ702924.1
JQ702925.1
JQ702926.1
JQ702927.1
JQ702928.1
JQ702929.1
JQ702930.1
JQ702931.1
JQ702932.1
JQ702933.1
JQ702934.1
JQ702935.1
JQ702936.1
JQ702937.1
JQ702938.1
JQ702939.1
JQ702940.1
JQ702941.1
JQ702942.1
JQ702943.1
JQ702944.1
JQ702945.1
JQ702946.1
JQ702947.1
JQ702948.1
JQ702949.1
JQ702950.1
JQ702951.1
JQ702952.1
JQ702953.1
JQ702954.1
JQ702955.1
JQ702956.1
JQ702957.1
JQ702958.1
JQ702959.1
JQ702960.1
JQ702961.1
JQ702962.1
JQ702963.1
JQ702964.1
JQ702965.1
JQ702966.1
JQ702967.1
JQ702968.1
JQ702969.1
JQ702970.1
JQ702971.1
JQ702972.1
JQ702973.1
JQ702974.1
JQ702975.1
JQ702976.1
JQ702977.1
JQ702978.1
JQ702979.1
JQ702980.1
JQ702981.1
JQ702982.1
JQ702983.1
JQ702984.1
JQ702985.1
JQ702986.1
JQ702987.1
JQ702988.1
JQ702989.1
JQ702990.1
JQ702991.1
JQ702992.1
JQ702993.1
JQ702994.1
JQ702995.1
JQ702996.1
JQ702997.1
JQ702998.1
JQ702999.1
JQ703000.1
JQ703001.1
JQ703002.1
JQ703003.1
JQ703004.1
JQ703005.1
JQ703006.1
JQ703007.1
JQ703008.1
JQ703009.1
JQ703010.1
JQ703011.1
JQ703012.1
JQ703013.1
JQ703014.1
JQ703015.1
JQ703016.1
JQ703017.1
JQ703018.1
JQ703019.1
JQ703020.1
JQ703021.1
JQ703022.1
JQ703023.1
JQ703024.1
JQ703025.1
JQ703026.1
JQ703027.1
JQ703028.1
JQ703029.1
JQ703030.1
JQ703031.1
JQ703032.1
JQ703033.1
JQ703034.1
JQ703035.1
JQ703036.1
JQ703037.1
JQ703038.1
JQ703039.1
JQ703040.1
JQ703041.1
JQ703042.1
JQ703043.1
JQ703044.1
JQ703045.1
JQ703046.1
JQ703047.1
JQ703048.1
JQ703049.1
JQ703050.1
JQ703051.1
JQ703052.1
JQ703053.1
JQ703054.1
JQ703055.1
JQ703056.1
JQ703057.1
JQ703058.1
JQ703059.1
JQ703060.1
JQ703061.1
JQ703062.1
JQ703063.1
JQ703064.1
JQ703065.1
JQ703066.1
JQ703067.1
JQ703068.1
JQ703069.1
JQ703070.1
JQ703071.1
JQ703072.1
JQ703073.1
JQ703074.1
JQ703075.1
JQ703076.1
JQ703077.1
JQ703078.1
JQ703079.1
JQ703080.1
JQ703081.1
JQ703082.1
JQ703083.1
JQ703084.1
JQ703085.1
JQ703086.1
JQ703087.1
JQ703088.1
JQ703089.1
JQ703090.1
JQ703091.1
JQ703092.1
JQ703093.1
JQ703094.1
JQ703095.1
JQ703096.1
JQ703097.1
JQ703098.1
JQ703099.1
JQ703100.1
JQ703101.1
JQ703102.1
JQ703103.1
JQ703104.1
JQ703105.1
JQ703106.1
JQ703107.1
JQ703108.1
JQ703109.1
JQ703110.1
JQ703111.1
JQ703112.1
JQ703113.1
JQ703114.1
JQ703115.1
JQ703116.1
JQ703117.1
JQ703118.1
JQ703119.1
JQ703120.1
JQ703121.1
JQ703122.1
JQ703123.1
JQ703124.1
JQ703125.1
JQ703126.1
JQ703127.1
JQ703128.1
JQ703129.1
JQ703130.1
JQ703131.1
JQ703132.1
JQ703133.1
JQ703134.1
JQ703135.1
JQ703136.1
JQ703137.1
JQ703138.1
JQ703139.1
JQ703140.1
JQ703141.1
JQ703142.1
JQ703143.1
JQ703144.1
JQ703145.1
JQ703146.1
JQ703147.1
JQ703148.1
JQ703149.1
JQ703150.1
JQ703151.1
JQ703152.1
JQ703153.1
JQ703154.1
JQ703155.1
JQ703156.1
JQ703157.1
JQ703158.1
JQ703159.1
JQ703160.1
JQ703161.1
JQ703162.1
JQ703163.1
JQ703164.1
JQ703165.1
JQ703166.1
JQ703167.1
JQ703168.1
JQ703169.1
JQ703170.1
JQ703171.1
JQ703172.1
JQ703173.1
JQ703174.1
JQ703175.1
JQ703176.1
JQ703177.1
JQ703178.1
JQ703179.1
JQ703180.1
JQ703181.1
JQ703182.1
JQ703183.1
JQ703184.1
JQ703185.1
JQ703186.1
JQ703187.1
JQ703188.1
JQ703189.1
JQ703190.1
JQ703191.1
JQ703192.1
JQ703193.1
JQ703194.1
JQ703195.1
JQ703196.1
JQ703197.1
JQ703198.1
JQ703199.1
JQ703200.1
JQ703201.1
JQ703202.1
JQ703203.1
JQ703204.1
JQ703205.1
JQ703206.1
JQ703207.1
JQ703208.1
JQ703209.1
JQ703210.1
JQ703211.1
JQ703212.1
JQ703213.1
JQ703214.1
JQ703215.1
JQ703216.1
JQ703217.1
JQ703218.1
JQ703219.1
JQ703220.1
JQ703221.1
JQ703222.1
JQ703223.1
JQ703224.1
JQ703225.1
JQ703226.1
JQ703227.1
JQ703228.1
JQ703229.1
JQ703230.1
JQ703231.1
JQ703232.1
JQ703233.1
JQ703234.1
JQ703235.1
JQ703236.1
JQ703237.1
JQ703238.1
JQ703239.1
JQ703240.1
JQ703241.1
JQ703242.1
JQ703243.1
JQ703244.1
JQ703245.1
JQ703246.1
JQ703247.1
JQ703248.1
JQ703249.1
JQ703250.1
JQ703251.1
JQ703252.1
JQ703253.1
JQ703254.1
JQ703255.1
JQ703256.1
JQ703257.1
JQ703258.1
JQ703259.1
JQ703260.1
JQ703261.1
JQ703262.1
JQ703263.1
JQ703264.1
JQ703265.1
JQ703266.1
JQ703267.1
JQ703268.1
JQ703269.1
JQ703270.1
JQ703271.1
JQ703272.1
JQ703273.1
JQ703274.1
JQ703275.1
JQ703276.1
JQ703277.1
JQ703278.1
JQ703279.1
JQ703280.1
JQ703281.1
JQ703282.1
JQ703283.1
JQ703284.1
JQ703285.1
JQ703286.1
JQ703287.1
JQ703288.1
JQ703289.1
JQ703290.1
JQ703291.1
JQ703292.1
JQ703293.1
JQ703294.1
JQ703295.1
JQ703296.1
JQ703297.1
JQ703298.1
JQ703299.1
JQ703300.1
JQ703301.1
JQ703302.1
JQ703303.1
JQ703304.1
JQ703305.1
JQ703306.1
JQ703307.1
JQ703308.1
JQ703309.1
JQ703310.1
JQ703311.1
JQ703312.1
JQ703313.1
JQ703314.1
JQ703315.1
JQ703316.1
JQ703317.1
JQ703318.1
JQ703319.1
JQ703320.1
JQ703321.1
JQ703322.1
JQ703323.1
JQ703324.1
JQ703325.1
JQ703326.1
JQ703327.1
JQ703328.1
JQ703329.1
JQ703330.1
JQ703331.1
JQ703332.1
JQ703333.1
JQ703334.1
JQ703335.1
JQ703336.1
JQ703337.1
JQ703338.1
JQ703339.1
JQ703340.1
JQ703341.1
JQ703342.1
JQ703343.1
JQ703344.1
JQ703345.1
JQ703346.1
JQ703347.1
JQ703348.1
JQ703349.1
JQ703350.1
JQ703351.1
JQ703352.1
JQ703353.1
JQ703354.1
JQ703355.1
JQ703356.1
JQ703357.1
JQ703358.1
JQ703359.1
JQ703360.1
JQ703361.1
JQ703362.1
JQ703363.1
JQ703364.1
JQ703365.1
JQ703366.1
JQ703367.1
JQ703368.1
JQ703369.1
JQ703370.1
JQ703371.1
JQ703372.1
JQ703373.1
JQ703374.1
JQ703375.1
JQ703376.1
JQ703377.1
JQ703378.1
JQ703379.1
JQ703380.1
JQ703381.1
JQ703382.1
JQ703383.1
JQ703384.1
JQ703385.1
JQ703386.1
JQ703387.1
JQ703388.1
JQ703389.1
JQ703390.1
JQ703391.1
JQ703392.1
JQ703393.1
JQ703394.1
JQ703395.1
JQ703396.1
JQ703397.1
JQ703398.1
JQ703399.1
JQ703400.1
JQ703401.1
JQ703402.1
JQ703403.1
JQ703404.1
JQ703405.1
JQ703406.1
JQ703407.1
JQ703408.1
JQ703409.1
JQ703410.1
JQ703411.1
JQ703412.1
JQ703413.1
JQ703414.1
JQ703415.1
JQ703416.1
JQ703417.1
JQ703418.1
JQ703419.1
JQ703420.1
JQ703421.1
JQ703422.1
JQ703423.1
JQ703424.1
JQ703425.1
JQ703426.1
JQ703427.1
JQ703428.1
JQ703429.1
JQ703430.1
JQ703431.1
JQ703432.1
JQ703433.1
JQ703434.1
JQ703435.1
JQ703436.1
JQ703437.1
JQ703438.1
JQ703439.1
JQ703440.1
JQ703441.1
JQ703442.1
JQ703443.1
JQ703444.1
JQ703445.1
JQ703446.1
JQ703447.1
JQ703448.1
JQ703449.1
JQ703450.1
JQ703451.1
JQ703452.1
JQ703453.1
JQ703454.1
JQ703455.1
JQ703456.1
JQ703457.1
JQ703458.1
JQ703459.1
JQ703460.1
JQ703461.1
JQ703462.1
JQ703463.1
JQ703464.1
JQ703465.1
JQ703466.1
JQ703467.1
JQ703468.1
JQ703469.1
JQ703470.1
JQ703471.1
JQ703472.1
JQ703473.1
JQ703474.1
JQ703475.1
JQ703476.1
JQ703477.1
JQ703478.1
JQ703479.1
JQ703480.1
JQ703481.1
JQ703482.1
JQ703483.1
JQ703484.1
JQ703485.1
JQ703486.1
JQ703487.1
JQ703488.1
JQ703489.1
JQ703490.1
JQ703491.1
JQ703492.1
JQ703493.1
JQ703494.1
JQ703495.1
JQ703496.1
JQ703497.1
JQ703498.1
JQ703499.1
JQ703500.1
JQ703501.1
JQ703502.1
JQ703503.1
JQ703504.1
JQ703505.1
JQ703506.1
JQ703507.1
JQ703508.1
JQ703509.1
JQ703510.1
JQ703511.1
JQ703512.1
JQ703513.1
JQ703514.1
JQ703515.1
JQ703516.1
JQ703517.1
JQ703518.1
JQ703519.1
JQ703520.1
JQ703521.1
JQ703522.1
JQ703523.1
JQ703524.1
JQ703525.1
JQ703526.1
JQ703527.1
JQ703528.1
JQ703529.1
JQ703530.1
JQ703531.1
JQ703532.1
JQ703533.1
JQ703534.1
JQ703535.1
JQ703536.1
JQ703537.1
JQ703538.1
JQ703539.1
JQ703540.1
JQ703541.1
JQ703542.1
JQ703543.1
JQ703544.1
JQ703545.1
JQ703546.1
JQ703547.1
JQ703548.1
JQ703549.1
JQ703550.1
JQ703551.1
JQ703552.1
JQ703553.1
JQ703554.1
JQ703555.1
JQ703556.1
JQ703557.1
JQ703558.1
JQ703559.1
JQ703560.1
JQ703561.1
JQ703562.1
JQ703563.1
JQ703564.1
JQ703565.1
JQ703566.1
JQ703567.1
JQ703568.1
JQ703569.1
JQ703570.1
JQ703571.1
JQ703572.1
JQ703573.1
JQ703574.1
JQ703575.1
JQ703576.1
JQ703577.1
JQ703578.1
JQ703579.1
JQ703580.1
JQ703581.1
JQ703582.1
JQ703583.1
JQ703584.1
JQ703585.1
JQ703586.1
JQ703587.1
JQ703588.1
JQ703589.1
JQ703590.1
JQ703591.1
JQ703592.1
JQ703593.1
JQ703594.1
JQ703595.1
JQ703596.1
JQ703597.1
JQ703598.1
JQ703599.1
JQ703600.1
JQ703601.1
JQ703602.1
JQ703603.1
JQ703604.1
JQ703605.1
JQ703606.1
JQ703607.1
JQ703608.1
JQ703609.1
JQ703610.1
JQ703611.1
JQ703612.1
JQ703613.1
JQ703614.1
JQ703616.1
JQ703617.1
JQ703618.1
JQ703619.1
JQ703620.1
JQ703621.1
JQ703622.1
JQ703623.1
JQ703624.1
JQ703625.1
JQ703627.1
JQ703628.1
JQ703629.1
JQ703630.1
JQ703631.1
JQ703632.1
JQ703633.1
JQ703634.1
JQ703635.1
JQ703636.1
JQ703637.1
JQ703638.1
JQ703639.1
JQ703640.1
JQ703641.1
JQ703642.1
JQ703643.1
JQ703644.1
JQ703645.1
JQ703646.1
JQ703647.1
JQ703648.1
JQ703649.1
JQ703650.1
JQ703651.1
JQ703652.1
JQ703653.1
JQ703654.1
JQ703655.1
JQ703656.1
JQ703657.1
JQ703658.1
JQ703659.1
JQ703660.1
JQ703661.1
JQ703662.1
JQ703663.1
JQ703665.1
JQ703666.1
JQ703667.1
JQ703668.1
JQ703669.1
JQ703670.1
JQ703671.1
JQ703672.1
JQ703673.1
JQ703674.1
JQ703675.1
JQ703676.1
JQ703677.1
JQ703678.1
JQ703679.1
JQ703680.1
JQ703681.1
JQ703682.1
JQ703683.1
JQ703684.1
JQ703685.1
JQ703686.1
JQ703687.1
JQ703688.1
JQ703689.1
JQ703690.1
JQ703691.1
JQ703692.1
JQ703693.1
JQ703694.1
JQ703695.1
JQ703696.1
JQ703697.1
JQ703698.1
JQ703699.1
JQ703700.1
JQ703701.1
JQ703702.1
JQ703703.1
JQ703704.1
JQ703705.1
JQ703706.1
JQ703707.1
JQ703708.1
JQ703709.1
JQ703710.1
JQ703711.1
JQ703712.1
JQ703713.1
JQ703714.1
JQ703715.1
JQ703716.1
JQ703717.1
JQ703718.1
JQ703719.1
JQ703720.1
JQ703721.1
JQ703722.1
JQ703723.1
JQ703724.1
JQ703725.1
JQ703726.1
JQ703727.1
JQ703728.1
JQ703729.1
JQ703730.1
JQ703731.1
JQ703732.1
JQ703733.1
JQ703734.1
JQ703735.1
JQ703736.1
JQ703737.1
JQ703738.1
JQ703739.1
JQ703740.1
JQ703741.1
JQ703742.1
JQ703743.1
JQ703744.1
JQ703745.1
JQ703747.1
JQ703748.1
JQ703749.1
JQ703750.1
JQ703751.1
JQ703752.1
JQ703753.1
JQ703754.1
JQ703755.1
JQ703756.1
JQ703757.1
JQ703758.1
JQ703759.1
JQ703760.1
JQ703761.1
JQ703762.1
JQ703763.1
JQ703764.1
JQ703765.1
JQ703766.1
JQ703767.1
JQ703768.1
JQ703769.1
JQ703770.1
JQ703771.1
JQ703772.1
JQ703773.1
JQ703774.1
JQ703775.1
JQ703776.1
JQ703777.1
JQ703778.1
JQ703779.1
JQ703780.1
JQ703781.1
JQ703782.1
JQ703783.1
JQ703784.1
JQ703785.1
JQ703786.1
JQ703787.1
JQ703788.1
JQ703789.1
JQ703790.1
JQ703791.1
JQ703792.1
JQ703793.1
JQ703794.1
JQ703795.1
JQ703796.1
JQ703797.1
JQ703798.1
JQ703799.1
JQ703800.1
JQ703801.1
JQ703802.1
JQ703803.1
JQ703804.1
JQ703805.1
JQ703806.1
JQ703807.1
JQ703808.1
JQ703809.1
JQ703810.1
JQ703811.1
JQ703812.1
JQ703813.1
JQ703814.1
JQ703815.1
JQ703816.1
JQ703817.1
JQ703818.1
JQ703819.1
JQ703820.1
JQ703821.1
JQ703822.1
JQ703823.1
JQ703824.1
JQ703825.1
JQ703826.1
JQ703827.1
JQ703828.1
JQ703829.1
JQ703830.1
JQ703831.1
JQ703832.1
JQ703833.1
JQ703834.1
JQ703835.1
JQ703836.1
JQ703837.1
JQ703838.1
JQ703839.1
JQ703840.1
JQ703841.1
JQ703842.1
JQ703843.1
JQ703844.1
JQ703845.1
JQ703846.1
JQ703847.1
JQ703848.1
JQ703849.1
JQ703850.1
JQ703851.1
JQ703852.1
JQ703853.1
JQ703854.1
JQ703855.1
JQ703856.1
JQ703857.1
JQ703858.1
JQ703859.1
JQ703860.1
JQ703861.1
JQ703862.1
JQ703863.1
JQ703864.1
JQ703865.1
JQ703866.1
JQ703867.1
JQ703868.1
JQ703869.1
JQ703870.1
JQ703871.1
JQ703872.1
JQ703873.1
JQ703874.1
JQ703875.1
JQ703876.1
JQ703877.1
JQ703878.1
JQ703879.1
JQ703880.1
JQ703881.1
JQ703882.1
JQ703883.1
JQ703884.1
JQ703885.1
JQ703886.1
JQ703887.1
JQ703888.1
JQ703889.1
JQ703890.1
JQ703891.1
JQ703892.1
JQ703893.1
JQ703894.1
JQ703895.1
JQ703896.1
JQ703897.1
JQ703898.1
JQ703899.1
JQ703900.1
JQ703901.1
JQ703902.1
JQ703903.1
JQ703905.1
JQ703906.1
JQ703907.1
JQ703908.1
JQ703909.1
JQ703910.1
JQ703911.1
JQ703912.1
JQ703913.1
JQ703914.1
JQ703915.1
JQ703916.1
JQ703917.1
JQ703918.1
JQ703919.1
JQ703920.1
JQ703922.1
JQ703923.1
JQ703924.1
JQ703925.1
JQ703926.1
JQ703927.1
JQ703928.1
JQ703929.1
JQ703930.1
JQ703931.1
JQ703932.1
JQ703933.1
JQ703934.1
JQ703935.1
JQ703936.1
JQ703937.1
JQ703938.1
JQ703939.1
JQ703940.1
JQ703941.1
JQ703942.1
JQ703943.1
JQ703944.1
JQ703945.1
JQ703946.1
JQ703947.1
JQ703948.1
JQ703949.1
JQ703950.1
JQ703951.1
JQ703952.1
JQ703954.1
JQ703955.1
JQ703956.1
JQ703957.1
JQ703958.1
JQ703959.1
JQ703960.1
JQ703961.1
JQ703962.1
JQ703963.1
JQ703964.1
JQ703965.1
JQ703966.1
JQ703967.1
JQ703968.1
JQ703969.1
JQ703970.1
JQ703971.1
JQ703972.1
JQ703973.1
JQ703974.1
JQ703975.1
JQ703976.1
JQ703977.1
JQ703978.1
JQ703979.1
JQ703980.1
JQ703981.1
JQ703982.1
JQ703983.1
JQ703984.1
JQ703985.1
JQ703986.1
JQ703987.1
JQ703988.1
JQ703989.1
JQ703990.1
JQ703991.1
JQ703992.1
JQ703993.1
JQ703994.1
JQ703995.1
JQ703996.1
JQ703997.1
JQ703998.1
JQ703999.1
JQ704000.1
JQ704001.1
JQ704002.1
JQ704003.1
JQ704004.1
JQ704005.1
JQ704006.1
JQ704007.1
JQ704008.1
JQ704009.1
JQ704010.1
JQ704011.1
JQ704012.1
JQ704013.1
JQ704014.1
JQ704015.1
JQ704016.1
JQ704017.1
JQ704018.1
JQ704019.1
JQ704020.1
JQ704021.1
JQ704022.1
JQ704023.1
JQ704024.1
JQ704025.1
JQ704026.1
JQ704027.1
JQ704028.1
JQ704029.1
JQ704030.1
JQ704031.1
JQ704032.1
JQ704033.1
JQ704034.1
JQ704035.1
JQ704036.1
JQ704037.1
JQ704038.1
JQ704039.1
JQ704040.1
JQ704041.1
JQ704042.1
JQ704043.1
JQ704044.1
JQ704045.1
JQ704046.1
JQ704047.1
JQ704048.1
JQ704049.1
JQ704050.1
JQ704051.1
JQ704052.1
JQ704053.1
JQ704054.1
JQ704055.1
JQ704056.1
JQ704057.1
JQ704058.1
JQ704059.1
JQ704060.1
JQ704061.1
JQ704062.1
JQ704063.1
JQ704064.1
JQ704065.1
JQ704066.1
JQ704067.1
JQ704068.1
JQ704069.1
JQ704070.1
JQ704071.1
JQ704072.1
JQ704073.1
JQ704074.1
JQ704075.1
JQ704076.1
JQ704077.1
JQ704078.1
JQ704079.1
JQ704080.1
JQ704081.1
JQ704082.1
JQ704083.1
JQ704084.1
JQ704085.1
JQ704086.1
JQ704087.1
JQ704088.1
JQ704089.1
JQ704090.1
JQ704091.1
JQ704092.1
JQ704093.1
JQ704094.1
JQ704095.1
JQ704096.1
JQ704097.1
JQ704098.1
JQ704099.1
JQ704101.1
JQ704102.1
JQ704103.1
JQ704104.1
JQ704105.1
JQ704106.1
JQ704107.1
JQ704108.1
JQ704109.1
JQ704110.1
JQ704111.1
JQ704112.1
JQ704113.1
JQ704114.1
JQ704115.1
JQ704116.1
JQ704117.1
JQ704118.1
JQ704119.1
JQ704120.1
JQ704121.1
JQ704122.1
JQ704123.1
JQ704124.1
JQ704125.1
JQ704126.1
JQ704127.1
JQ704128.1
JQ704129.1
JQ704130.1
JQ704131.1
JQ704132.1
JQ704133.1
JQ704134.1
JQ704135.1
JQ704136.1
JQ704137.1
JQ704138.1
JQ704139.1
JQ704140.1
JQ704141.1
JQ704142.1
JQ704143.1
JQ704144.1
JQ704145.1
JQ704146.1
JQ704147.1
JQ704148.1
JQ704149.1
JQ704151.1
JQ704152.1
JQ704153.1
JQ704154.1
JQ704155.1
JQ704156.1
JQ704157.1
JQ704158.1
JQ704159.1
JQ704160.1
JQ704161.1
JQ704162.1
JQ704163.1
JQ704164.1
JQ704165.1
JQ704166.1
JQ704167.1
JQ704168.1
JQ704169.1
JQ704170.1
JQ704171.1
JQ704172.1
JQ704173.1
JQ704174.1
JQ704175.1
JQ704176.1
JQ704177.1
JQ704178.1
JQ704179.1
JQ704180.1
JQ704181.1
JQ704182.1
JQ704183.1
JQ704184.1
JQ704185.1
JQ704186.1
JQ704187.1
JQ704188.1
JQ704189.1
JQ704190.1
JQ704191.1
JQ704192.1
JQ704193.1
JQ704194.1
JQ704195.1
JQ704196.1
JQ704197.1
JQ704198.1
JQ704199.1
JQ704200.1
JQ704201.1
JQ704203.1
JQ704204.1
JQ704205.1
JQ704206.1
JQ704207.1
JQ704208.1
JQ704209.1
JQ704210.1
JQ704211.1
JQ704212.1
JQ704213.1
JQ704214.1
JQ704215.1
JQ704216.1
JQ704217.1
JQ704218.1
JQ704219.1
JQ704220.1
JQ704221.1
JQ704222.1
JQ704223.1
JQ704224.1
JQ704225.1
JQ704226.1
JQ704227.1
JQ704228.1
JQ704229.1
JQ704230.1
JQ704231.1
JQ704232.1
JQ704233.1
JQ704234.1
JQ704235.1
JQ704236.1
JQ704237.1
JQ704238.1
JQ704239.1
JQ704240.1
JQ704241.1
JQ704242.1
JQ704243.1
JQ704244.1
JQ704245.1
JQ704246.1
JQ704247.1
JQ704248.1
JQ704249.1
JQ704250.1
JQ704251.1
JQ704252.1
JQ704253.1
JQ704254.1
JQ704255.1
JQ704256.1
JQ704257.1
JQ704258.1
JQ704259.1
JQ704260.1
JQ704261.1
JQ704262.1
JQ704263.1
JQ704264.1
JQ704265.1
JQ704266.1
JQ704267.1
JQ704268.1
JQ704269.1
JQ704270.1
JQ704271.1
JQ704272.1
JQ704273.1
JQ704274.1
JQ704275.1
JQ704276.1
JQ704277.1
JQ704278.1
JQ704279.1
JQ704280.1
JQ704281.1
JQ704282.1
JQ704283.1
JQ704284.1
JQ704285.1
JQ704286.1
JQ704287.1
JQ704288.1
JQ704289.1
JQ704290.1
JQ704291.1
JQ704292.1
JQ704293.1
JQ704294.1
JQ704295.1
JQ704296.1
JQ704297.1
JQ704298.1
JQ704299.1
JQ704300.1
JQ704301.1
JQ704302.1
JQ704303.1
JQ704304.1
JQ704305.1
JQ704306.1
JQ704307.1
JQ704308.1
JQ704309.1
JQ704310.1
JQ704311.1
JQ704312.1
JQ704313.1
JQ704314.1
JQ704315.1
JQ704316.1
JQ704317.1
JQ704318.1
JQ704319.1
JQ704320.1
JQ704321.1
JQ704322.1
JQ704323.1
JQ704324.1
JQ704325.1
JQ704326.1
JQ704327.1
JQ704328.1
JQ704329.1
JQ704330.1
JQ704331.1
JQ704332.1
JQ704333.1
JQ704334.1
JQ704335.1
JQ704336.1
JQ704337.1
JQ704338.1
JQ704339.1
JQ704340.1
JQ704341.1
JQ704342.1
JQ704343.1
JQ704344.1
JQ704345.1
JQ704346.1
JQ704347.1
JQ704348.1
JQ704349.1
JQ704350.1
JQ704351.1
JQ704352.1
JQ704353.1
JQ704354.1
JQ704355.1
JQ704356.1
JQ704357.1
JQ704358.1
JQ704359.1
JQ704360.1
JQ704361.1
JQ704362.1
JQ704363.1
JQ704364.1
JQ704365.1
JQ704366.1
JQ704367.1
JQ704368.1
JQ704369.1
JQ704370.1
JQ704371.1
JQ704372.1
JQ704373.1
JQ704374.1
JQ704375.1
JQ704376.1
JQ704377.1
JQ704378.1
JQ704379.1
JQ704380.1
JQ704381.1
JQ704382.1
JQ704383.1
JQ704384.1
JQ704385.1
JQ704386.1
JQ704387.1
JQ704388.1
JQ704389.1
JQ704390.1
JQ704391.1
JQ704392.1
JQ704393.1
JQ704394.1
JQ704395.1
JQ704396.1
JQ704397.1
JQ704398.1
JQ704399.1
JQ704400.1
JQ704401.1
JQ704402.1
JQ704403.1
JQ704404.1
JQ704405.1
JQ704406.1
JQ704407.1
JQ704408.1
JQ704409.1
JQ704410.1
JQ704411.1
JQ704412.1
JQ704413.1
JQ704414.1
JQ704415.1
JQ704416.1
JQ704417.1
JQ704418.1
JQ704419.1
JQ704420.1
JQ704421.1
JQ704422.1
JQ704423.1
JQ704424.1
JQ704425.1
JQ704426.1
JQ704427.1
JQ704428.1
JQ704429.1
JQ704430.1
JQ704431.1
JQ704432.1
JQ704433.1
JQ704434.1
JQ704435.1
JQ704436.1
JQ704437.1
JQ704438.1
JQ704439.1
JQ704440.1
JQ704441.1
JQ704442.1
JQ704443.1
JQ704444.1
JQ704446.1
JQ704448.1
JQ704449.1
JQ704450.1
JQ704451.1
JQ704452.1
JQ704453.1
JQ704454.1
JQ704455.1
JQ704456.1
JQ704457.1
JQ704458.1
JQ704459.1
JQ704460.1
JQ704461.1
JQ704462.1
JQ704463.1
JQ704464.1
JQ704465.1
JQ704466.1
JQ704467.1
JQ704468.1
JQ704469.1
JQ704470.1
JQ704471.1
JQ704472.1
JQ704473.1
JQ704474.1
JQ704475.1
JQ704476.1
JQ704477.1
JQ704478.1
JQ704479.1
JQ704480.1
JQ704481.1
JQ704482.1
JQ704483.1
JQ704484.1
JQ704485.1
JQ704486.1
JQ704487.1
JQ704488.1
JQ704489.1
JQ704490.1
JQ704491.1
JQ704492.1
JQ704493.1
JQ704494.1
JQ704495.1
JQ704496.1
JQ704497.1
JQ704498.1
JQ704499.1
JQ704500.1
JQ704501.1
JQ704502.1
JQ704503.1
JQ704504.1
JQ704505.1
JQ704506.1
JQ704507.1
JQ704508.1
JQ704509.1
JQ704510.1
JQ704511.1
JQ704512.1
JQ704513.1
JQ704514.1
JQ704515.1
JQ704516.1
JQ704517.1
JQ704518.1
JQ704519.1
JQ704520.1
JQ704521.1
JQ704522.1
JQ704523.1
JQ704524.1
JQ704525.1
JQ704526.1
JQ704527.1
JQ704528.1
JQ704529.1
JQ704530.1
JQ704531.1
JQ704532.1
JQ704533.1
JQ704534.1
JQ704535.1
JQ704536.1
JQ704537.1
JQ704538.1
JQ704539.1
JQ704540.1
JQ704541.1
JQ704542.1
JQ704543.1
JQ704544.1
JQ704545.1
JQ704546.1
JQ704547.1
JQ704548.1
JQ704549.1
JQ704550.1
JQ704551.1
JQ704552.1
JQ704553.1
JQ704554.1
JQ704555.1
JQ704556.1
JQ704557.1
JQ704558.1
JQ704559.1
JQ704560.1
JQ704561.1
JQ704562.1
JQ704563.1
JQ704564.1
JQ704565.1
JQ704566.1
JQ704567.1
JQ704568.1
JQ704569.1
JQ704570.1
JQ704571.1
JQ704572.1
JQ704573.1
JQ704574.1
JQ704575.1
JQ704576.1
JQ704577.1
JQ704578.1
JQ704579.1
JQ704580.1
JQ704581.1
JQ704582.1
JQ704583.1
JQ704584.1
JQ704585.1
JQ704586.1
JQ704587.1
JQ704588.1
JQ704589.1
JQ704590.1
JQ704591.1
JQ704592.1
JQ704593.1
JQ704594.1
JQ704595.1
JQ704596.1
JQ704597.1
JQ704598.1
JQ704599.1
JQ704600.1
JQ704601.1
JQ704602.1
JQ704603.1
JQ704604.1
JQ704605.1
JQ704606.1
JQ704607.1
JQ704608.1
JQ704609.1
JQ704610.1
JQ704611.1
JQ704612.1
JQ704613.1
JQ704614.1
JQ704615.1
JQ704616.1
JQ704617.1
JQ704618.1
JQ704619.1
JQ704620.1
JQ704621.1
JQ704622.1
JQ704623.1
JQ704624.1
JQ704625.1
JQ704626.1
JQ704627.1
JQ704628.1
JQ704629.1
JQ704630.1
JQ704631.1
JQ704632.1
JQ704633.1
JQ704634.1
JQ704635.1
JQ704636.1
JQ704637.1
JQ704638.1
JQ704639.1
JQ704640.1
JQ704641.1
JQ704642.1
JQ704643.1
JQ704644.1
JQ704645.1
JQ704646.1
JQ704647.1
JQ704648.1
JQ704649.1
JQ704650.1
JQ704651.1
JQ704652.1
JQ704653.1
JQ704654.1
JQ704655.1
JQ704656.1
JQ704657.1
JQ704658.1
JQ704659.1
JQ704660.1
JQ704661.1
JQ704662.1
JQ704663.1
JQ704664.1
JQ704665.1
JQ704666.1
JQ704667.1
JQ704668.1
JQ704669.1
JQ704670.1
JQ704671.1
JQ704672.1
JQ704673.1
JQ704674.1
JQ704675.1
JQ704676.1
JQ704677.1
JQ704678.1
JQ704679.1
JQ704680.1
JQ704681.1
JQ704682.1
JQ704683.1
JQ704684.1
JQ704685.1
JQ704686.1
JQ704687.1
JQ704688.1
JQ704689.1
JQ704690.1
JQ704691.1
JQ704692.1
JQ704693.1
JQ704694.1
JQ704695.1
JQ704696.1
JQ704697.1
JQ704698.1
JQ704699.1
JQ704700.1
JQ704701.1
JQ704702.1
JQ704703.1
JQ704704.1
JQ704705.1
JQ704706.1
JQ704707.1
JQ704708.1
JQ704709.1
JQ704710.1
JQ704711.1
JQ704712.1
JQ704713.1
JQ704714.1
JQ704715.1
JQ704716.1
JQ704717.1
JQ704718.1
JQ704719.1
JQ704720.1
JQ704721.1
JQ704722.1
JQ704723.1
JQ704724.1
JQ704725.1
JQ704726.1
JQ704727.1
JQ704728.1
JQ704729.1
JQ704730.1
JQ704731.1
JQ704732.1
JQ704733.1
JQ704734.1
JQ704735.1
JQ704736.1
JQ704737.1
JQ704738.1
JQ704739.1
JQ704740.1
JQ704741.1
JQ704742.1
JQ704743.1
JQ704744.1
JQ704745.1
JQ704746.1
JQ704747.1
JQ704748.1
JQ704749.1
JQ704750.1
JQ704751.1
JQ704752.1
JQ704753.1
JQ704754.1
JQ704755.1
JQ704756.1
JQ704757.1
JQ704758.1
JQ704759.1
JQ704760.1
JQ704761.1
JQ704762.1
JQ704763.1
JQ704764.1
JQ704765.1
JQ704766.1
JQ704767.1
JQ704768.1
JQ704770.1
JQ704771.1
JQ704772.1
JQ704773.1
JQ704774.1
JQ704775.1
JQ704776.1
JQ704777.1
JQ704778.1
JQ704779.1
JQ704780.1
JQ704781.1
JQ704782.1
JQ704783.1
JQ704784.1
JQ704785.1
JQ704786.1
JQ704788.1
JQ704789.1
JQ704790.1
JQ704791.1
JQ704792.1
JQ704793.1
JQ704794.1
JQ704795.1
JQ704796.1
JQ704797.1
JQ704798.1
JQ704799.1
JQ704800.1
JQ704801.1
JQ704802.1
JQ704803.1
JQ704804.1
JQ704805.1
JQ704806.1
JQ704807.1
JQ704808.1
JQ704809.1
JQ704810.1
JQ704811.1
JQ704812.1
JQ704813.1
JQ704814.1
JQ704815.1
JQ704816.1
JQ704817.1
JQ704818.1
JQ704819.1
JQ704820.1
JQ704821.1
JQ704822.1
JQ704823.1
JQ704825.1
JQ704826.1
JQ704827.1
JQ704828.1
JQ704829.1
JQ704830.1
JQ704831.1
JQ704832.1
JQ704833.1
JQ704834.1
JQ704835.1
JQ704836.1
JQ704837.1
JQ704838.1
JQ704839.1
JQ704840.1
JQ704841.1
JQ704842.1
JQ704843.1
JQ704844.1
JQ704845.1
JQ704846.1
JQ704847.1
JQ704848.1
JQ704849.1
JQ704850.1
JQ704851.1
JQ704852.1
JQ704853.1
JQ704854.1
JQ704855.1
JQ704856.1
JQ704857.1
JQ704858.1
JQ704859.1
JQ704860.1
JQ704862.1
JQ704863.1
JQ704864.1
JQ704865.1
JQ704866.1
JQ704867.1
JQ704868.1
JQ704869.1
JQ704870.1
JQ704871.1
JQ704872.1
JQ704873.1
JQ704874.1
JQ704875.1
JQ704876.1
JQ704877.1
JQ704878.1
JQ704879.1
JQ704880.1
JQ704881.1
JQ704882.1
JQ704883.1
JQ704884.1
JQ704885.1
JQ704886.1
JQ704887.1
JQ704888.1
JQ704889.1
JQ704890.1
JQ704891.1
JQ704892.1
JQ704893.1
JQ704894.1
JQ704895.1
JQ704896.1
JQ704897.1
JQ704898.1
JQ704899.1
JQ704900.1
JQ704901.1
JQ704902.1
JQ704903.1
JQ704904.1
JQ704905.1
JQ704906.1
JQ704907.1
JQ704908.1
JQ704909.1
JQ704910.1
JQ704911.1
JQ704912.1
JQ704914.1
JQ704915.1
JQ704916.1
JQ704917.1
JQ704918.1
JQ704919.1
JQ704920.1
JQ704921.1
JQ704922.1
JQ704923.1
JQ704924.1
JQ704925.1
JQ704926.1
JQ704927.1
JQ704928.1
JQ704929.1
JQ704930.1
JQ704931.1
JQ704932.1
JQ704933.1
JQ704934.1
JQ704935.1
JQ704936.1
JQ704937.1
JQ704938.1
JQ704939.1
JQ704940.1
JQ704941.1
JQ704942.1
JQ704943.1
JQ704944.1
JQ704945.1
JQ704946.1
JQ704947.1
JQ704948.1
JQ704949.1
JQ704950.1
JQ704951.1
JQ704952.1
JQ704953.1
JQ704954.1
JQ704955.1
JQ704956.1
JQ704957.1
JQ704958.1
JQ704960.1
JQ704961.1
JQ704962.1
JQ704963.1
JQ704964.1
JQ704965.1
JQ704966.1
JQ704967.1
JQ704968.1
JQ704969.1
JQ704970.1
JQ704971.1
JQ704972.1
JQ704973.1
JQ704974.1
JQ704975.1
JQ704976.1
JQ704978.1
JQ704979.1
JQ704980.1
JQ704981.1
JQ704982.1
JQ704983.1
JQ704984.1
JQ704985.1
JQ704986.1
JQ704987.1
JQ704988.1
JQ704989.1
JQ704990.1
JQ704991.1
JQ704992.1
JQ704993.1
JQ704994.1
JQ704995.1
JQ704996.1
JQ704997.1
JQ704998.1
JQ704999.1
JQ705000.1
JQ705001.1
JQ705002.1
JQ705003.1
JQ705004.1
JQ705005.1
JQ705006.1
JQ705007.1
JQ705008.1
JQ705009.1
JQ705010.1
JQ705011.1
JQ705012.1
JQ705013.1
JQ705014.1
JQ705015.1
JQ705016.1
JQ705017.1
JQ705018.1
JQ705019.1
JQ705020.1
JQ705021.1
JQ705022.1
JQ705023.1
JQ705024.1
JQ705025.1
JQ705026.1
JQ705027.1
JQ705028.1
JQ705029.1
JQ705030.1
JQ705031.1
JQ705032.1
JQ705033.1
JQ705034.1
JQ705035.1
JQ705036.1
JQ705037.1
JQ705038.1
JQ705039.1
JQ705040.1
JQ705041.1
JQ705042.1
JQ705043.1
JQ705044.1
JQ705045.1
JQ705046.1
JQ705047.1
JQ705048.1
JQ705049.1
JQ705050.1
JQ705051.1
JQ705052.1
JQ705053.1
JQ705054.1
JQ705055.1
JQ705056.1
JQ705057.1
JQ705058.1
JQ705059.1
JQ705060.1
JQ705061.1
JQ705062.1
JQ705063.1
JQ705064.1
JQ705065.1
JQ705066.1
JQ705067.1
JQ705068.1
JQ705069.1
JQ705070.1
JQ705071.1
JQ705072.1
JQ705073.1
JQ705074.1
JQ705075.1
JQ705076.1
JQ705077.1
JQ705078.1
JQ705079.1
JQ705080.1
JQ705081.1
JQ705082.1
JQ705083.1
JQ705084.1
JQ705085.1
JQ705086.1
JQ705087.1
JQ705088.1
JQ705089.1
JQ705090.1
JQ705091.1
JQ705092.1
JQ705093.1
JQ705094.1
JQ705095.1
JQ705096.1
JQ705097.1
JQ705098.1
JQ705099.1
JQ705100.1
JQ705102.1
JQ705103.1
JQ705104.1
JQ705105.1
JQ705106.1
JQ705107.1
JQ705108.1
JQ705109.1
JQ705110.1
JQ705111.1
JQ705112.1
JQ705113.1
JQ705114.1
JQ705115.1
JQ705116.1
JQ705117.1
JQ705118.1
JQ705119.1
JQ705120.1
JQ705121.1
JQ705122.1
JQ705123.1
JQ705124.1
JQ705125.1
JQ705126.1
JQ705127.1
JQ705128.1
JQ705129.1
JQ705130.1
JQ705131.1
JQ705132.1
JQ705133.1
JQ705134.1
JQ705135.1
JQ705136.1
JQ705137.1
JQ705138.1
JQ705139.1
JQ705140.1
JQ705141.1
JQ705142.1
JQ705143.1
JQ705144.1
JQ705145.1
JQ705146.1
JQ705147.1
JQ705148.1
JQ705149.1
JQ705150.1
JQ705151.1
JQ705152.1
JQ705153.1
JQ705154.1
JQ705155.1
JQ705156.1
JQ705157.1
JQ705158.1
JQ705159.1
JQ705160.1
JQ705161.1
JQ705162.1
JQ705163.1
JQ705164.1
JQ705165.1
JQ705166.1
JQ705167.1
JQ705168.1
JQ705169.1
JQ705170.1
JQ705171.1
JQ705172.1
JQ705173.1
JQ705174.1
JQ705175.1
JQ705176.1
JQ705177.1
JQ705178.1
JQ705179.1
JQ705180.1
JQ705181.1
JQ705182.1
JQ705183.1
JQ705184.1
JQ705185.1
JQ705186.1
JQ705187.1
JQ705188.1
JQ705189.1
JQ705190.1
JQ705191.1
JQ705192.1
JQ705193.1
JQ705194.1
JQ705195.1
JQ705196.1
JQ705197.1
JQ705198.1
JQ705199.1
JQ705200.1
JQ705201.1
JQ705202.1
JQ705203.1
JQ705204.1
JQ705205.1
JQ705206.1
JQ705207.1
JQ705208.1
JQ705209.1
JQ705210.1
JQ705211.1
JQ705212.1
JQ705213.1
JQ705214.1
JQ705215.1
JQ705216.1
JQ705217.1
JQ705218.1
JQ705219.1
JQ705220.1
JQ705221.1
JQ705222.1
JQ705223.1
JQ705224.1
JQ705225.1
JQ705226.1
JQ705227.1
JQ705228.1
JQ705229.1
JQ705230.1
JQ705231.1
JQ705232.1
JQ705233.1
JQ705234.1
JQ705235.1
JQ705236.1
JQ705237.1
JQ705238.1
JQ705239.1
JQ705240.1
JQ705241.1
JQ705242.1
JQ705243.1
JQ705244.1
JQ705245.1
JQ705246.1
JQ705247.1
JQ705248.1
JQ705249.1
JQ705250.1
JQ705251.1
JQ705252.1
JQ705253.1
JQ705254.1
JQ705255.1
JQ705256.1
JQ705257.1
JQ705258.1
JQ705259.1
JQ705260.1
JQ705261.1
JQ705262.1
JQ705263.1
JQ705264.1
JQ705265.1
JQ705266.1
JQ705267.1
JQ705268.1
JQ705269.1
JQ705270.1
JQ705271.1
JQ705272.1
JQ705273.1
JQ705274.1
JQ705275.1
JQ705276.1
JQ705277.1
JQ705278.1
JQ705280.1
JQ705281.1
JQ705282.1
JQ705283.1
JQ705284.1
JQ705285.1
JQ705286.1
JQ705287.1
JQ705288.1
JQ705289.1
JQ705290.1
JQ705291.1
JQ705292.1
JQ705293.1
JQ705294.1
JQ705295.1
JQ705296.1
JQ705297.1
JQ705298.1
JQ705299.1
JQ705300.1
JQ705301.1
JQ705302.1
JQ705303.1
JQ705304.1
JQ705305.1
JQ705306.1
JQ705307.1
JQ705308.1
JQ705309.1
JQ705310.1
JQ705311.1
JQ705312.1
JQ705313.1
JQ705314.1
JQ705315.1
JQ705316.1
JQ705317.1
JQ705318.1
JQ705319.1
JQ705320.1
JQ705321.1
JQ705322.1
JQ705323.1
JQ705324.1
JQ705325.1
JQ705326.1
JQ705327.1
JQ705328.1
JQ705329.1
JQ705330.1
JQ705331.1
JQ705332.1
JQ705333.1
JQ705334.1
JQ705335.1
JQ705336.1
JQ705337.1
JQ705338.1
JQ705339.1
JQ705340.1
JQ705341.1
JQ705342.1
JQ705343.1
JQ705344.1
JQ705345.1
JQ705346.1
JQ705347.1
JQ705348.1
JQ705349.1
JQ705350.1
JQ705351.1
JQ705352.1
JQ705353.1
JQ705354.1
JQ705355.1
JQ705356.1
JQ705357.1
JQ705358.1
JQ705359.1
JQ705360.1
JQ705361.1
JQ705362.1
JQ705363.1
JQ705364.1
JQ705365.1
JQ705366.1
JQ705367.1
JQ705368.1
JQ705369.1
JQ705370.1
JQ705371.1
JQ705372.1
JQ705373.1
JQ705374.1
JQ705375.1
JQ705376.1
JQ705377.1
JQ705378.1
JQ705379.1
JQ705380.1
JQ705381.1
JQ705382.1
JQ705383.1
JQ705384.1
JQ705385.1
JQ705386.1
JQ705387.1
JQ705388.1
JQ705389.1
JQ705390.1
JQ705391.1
JQ705392.1
JQ705393.1
JQ705394.1
JQ705395.1
JQ705396.1
JQ705397.1
JQ705398.1
JQ705399.1
JQ705400.1
JQ705401.1
JQ705402.1
JQ705403.1
JQ705404.1
JQ705405.1
JQ705406.1
JQ705407.1
JQ705408.1
JQ705409.1
JQ705410.1
JQ705411.1
JQ705412.1
JQ705413.1
JQ705414.1
JQ705415.1
JQ705416.1
JQ705417.1
JQ705418.1
JQ705419.1
JQ705420.1
JQ705421.1
JQ705422.1
JQ705423.1
JQ705424.1
JQ705425.1
JQ705426.1
JQ705427.1
JQ705428.1
JQ705429.1
JQ705430.1
JQ705431.1
JQ705432.1
JQ705434.1
JQ705435.1
JQ705436.1
JQ705437.1
JQ705438.1
JQ705439.1
JQ705440.1
JQ705441.1
JQ705442.1
JQ705443.1
JQ705444.1
JQ705445.1
JQ705446.1
JQ705447.1
JQ705448.1
JQ705449.1
JQ705450.1
JQ705451.1
JQ705452.1
JQ705453.1
JQ705454.1
JQ705455.1
JQ705456.1
JQ705457.1
JQ705458.1
JQ705459.1
JQ705460.1
JQ705461.1
JQ705462.1
JQ705463.1
JQ705464.1
JQ705465.1
JQ705466.1
JQ705467.1
JQ705468.1
JQ705469.1
JQ705470.1
JQ705471.1
JQ705472.1
JQ705473.1
JQ705474.1
JQ705475.1
JQ705476.1
JQ705477.1
JQ705478.1
JQ705479.1
JQ705480.1
JQ705481.1
JQ705482.1
JQ705483.1
JQ705484.1
JQ705485.1
JQ705486.1
JQ705487.1
JQ705488.1
JQ705489.1
JQ705490.1
JQ705491.1
JQ705492.1
JQ705493.1
JQ705494.1
JQ705495.1
JQ705496.1
JQ705497.1
JQ705498.1
JQ705499.1
JQ705500.1
JQ705501.1
JQ705502.1
JQ705503.1
JQ705504.1
JQ705505.1
JQ705506.1
JQ705507.1
JQ705508.1
JQ705509.1
JQ705510.1
JQ705511.1
JQ705512.1
JQ705513.1
JQ705514.1
JQ705515.1
JQ705516.1
JQ705517.1
JQ705518.1
JQ705519.1
JQ705520.1
JQ705521.1
JQ705522.1
JQ705523.1
JQ705524.1
JQ705525.1
JQ705526.1
JQ705527.1
JQ705528.1
JQ705530.1
JQ705531.1
JQ705532.1
JQ705533.1
JQ705534.1
JQ705535.1
JQ705536.1
JQ705537.1
JQ705538.1
JQ705539.1
JQ705540.1
JQ705541.1
JQ705542.1
JQ705543.1
JQ705544.1
JQ705545.1
JQ705546.1
JQ705547.1
JQ705548.1
JQ705549.1
JQ705550.1
JQ705551.1
JQ705552.1
JQ705553.1
JQ705554.1
JQ705555.1
JQ705556.1
JQ705557.1
JQ705558.1
JQ705559.1
JQ705560.1
JQ705561.1
JQ705562.1
JQ705563.1
JQ705564.1
JQ705565.1
JQ705566.1
JQ705567.1
JQ705568.1
JQ705569.1
JQ705570.1
JQ705571.1
JQ705572.1
JQ705573.1
JQ705574.1
JQ705575.1
JQ705576.1
JQ705577.1
JQ705578.1
JQ705579.1
JQ705580.1
JQ705581.1
JQ705582.1
JQ705583.1
JQ705584.1
JQ705585.1
JQ705586.1
JQ705587.1
JQ705588.1
JQ705589.1
JQ705590.1
JQ705591.1
JQ705592.1
JQ705593.1
JQ705594.1
JQ705595.1
JQ705596.1
JQ705597.1
JQ705598.1
JQ705599.1
JQ705600.1
JQ705601.1
JQ705602.1
JQ705603.1
JQ705604.1
JQ705605.1
JQ705606.1
JQ705607.1
JQ705608.1
JQ705609.1
JQ705610.1
JQ705611.1
JQ705612.1
JQ705613.1
JQ705614.1
JQ705615.1
JQ705616.1
JQ705617.1
JQ705618.1
JQ705619.1
JQ705620.1
JQ705621.1
JQ705622.1
JQ705623.1
JQ705624.1
JQ705625.1
JQ705626.1
JQ705627.1
JQ705628.1
JQ705629.1
JQ705630.1
JQ705631.1
JQ705632.1
JQ705633.1
JQ705634.1
JQ705635.1
JQ705636.1
JQ705637.1
JQ705638.1
JQ705639.1
JQ705640.1
JQ705641.1
JQ705642.1
JQ705643.1
JQ705644.1
JQ705645.1
JQ705646.1
JQ705647.1
JQ705648.1
JQ705649.1
JQ705650.1
JQ705651.1
JQ705652.1
JQ705653.1
JQ705654.1
JQ705655.1
JQ705656.1
JQ705657.1
JQ705658.1
JQ705659.1
JQ705660.1
JQ705661.1
JQ705662.1
JQ705663.1
JQ705664.1
JQ705665.1
JQ705666.1
JQ705667.1
JQ705668.1
JQ705669.1
JQ705670.1
JQ705671.1
JQ705672.1
JQ705673.1
JQ705674.1
JQ705675.1
JQ705676.1
JQ705677.1
JQ705678.1
JQ705679.1
JQ705680.1
JQ705681.1
JQ705682.1
JQ705683.1
JQ705684.1
JQ705685.1
JQ705686.1
JQ705687.1
JQ705688.1
JQ705689.1
JQ705690.1
JQ705691.1
JQ705692.1
JQ705694.1
JQ705695.1
JQ705696.1
JQ705697.1
JQ705698.1
JQ705699.1
JQ705700.1
JQ705701.1
JQ705702.1
JQ705703.1
JQ705704.1
JQ705705.1
JQ705706.1
JQ705707.1
JQ705708.1
JQ705709.1
JQ705710.1
JQ705711.1
JQ705712.1
JQ705713.1
JQ705714.1
JQ705715.1
JQ705716.1
JQ705717.1
JQ705718.1
JQ705719.1
JQ705720.1
JQ705721.1
JQ705722.1
JQ705723.1
JQ705724.1
JQ705725.1
JQ705726.1
JQ705727.1
JQ705728.1
JQ705729.1
JQ705730.1
JQ705731.1
JQ705732.1
JQ705733.1
JQ705734.1
JQ705735.1
JQ705736.1
JQ705737.1
JQ705738.1
JQ705739.1
JQ705740.1
JQ705741.1
JQ705742.1
JQ705743.1
JQ705744.1
JQ705745.1
JQ705746.1
JQ705747.1
JQ705748.1
JQ705749.1
JQ705750.1
JQ705751.1
JQ705752.1
JQ705753.1
JQ705754.1
JQ705755.1
JQ705756.1
JQ705757.1
JQ705758.1
JQ705759.1
JQ705760.1
JQ705761.1
JQ705762.1
JQ705763.1
JQ705764.1
JQ705765.1
JQ705766.1
JQ705767.1
JQ705768.1
JQ705769.1
JQ705770.1
JQ705771.1
JQ705772.1
JQ705773.1
JQ705774.1
JQ705775.1
JQ705776.1
JQ705777.1
JQ705778.1
JQ705779.1
JQ705780.1
JQ705781.1
JQ705782.1
JQ705783.1
JQ705784.1
JQ705785.1
JQ705786.1
JQ705787.1
JQ705788.1
JQ705789.1
JQ705790.1
JQ705792.1
JQ705793.1
JQ705795.1
JQ705796.1
JQ705797.1
JQ705798.1
JQ705799.1
JQ705800.1
JQ705801.1
JQ705802.1
JQ705803.1
JQ705804.1
JQ705805.1
JQ705806.1
JQ705807.1
JQ705808.1
JQ705809.1
JQ705810.1
JQ705811.1
JQ705812.1
JQ705813.1
JQ705815.1
JQ705816.1
JQ705817.1
JQ705818.1
JQ705819.1
JQ705820.1
JQ705821.1
JQ705822.1
JQ705823.1
JQ705824.1
JQ705825.1
JQ705826.1
JQ705827.1
JQ705828.1
JQ705829.1
JQ705830.1
JQ705831.1
JQ705832.1
JQ705833.1
JQ705834.1
JQ705835.1
JQ705836.1
JQ705837.1
JQ705838.1
JQ705839.1
JQ705840.1
JQ705841.1
JQ705842.1
JQ705843.1
JQ705844.1
JQ705845.1
JQ705846.1
JQ705847.1
JQ705848.1
JQ705849.1
JQ705850.1
JQ705851.1
JQ705852.1
JQ705853.1
JQ705854.1
JQ705855.1
JQ705856.1
JQ705857.1
JQ705858.1
JQ705859.1
JQ705860.1
JQ705861.1
JQ705862.1
JQ705863.1
JQ705864.1
JQ705865.1
JQ705866.1
JQ705867.1
JQ705868.1
JQ705869.1
JQ705870.1
JQ705871.1
JQ705872.1
JQ705873.1
JQ705874.1
JQ705875.1
JQ705876.1
JQ705877.1
JQ705878.1
JQ705879.1
JQ705880.1
JQ705881.1
JQ705882.1
JQ705883.1
JQ705884.1
JQ705885.1
JQ705887.1
JQ705888.1
JQ705889.1
JQ705890.1
JQ705891.1
JQ705892.1
JQ705893.1
JQ705894.1
JQ705895.1
JQ705896.1
JQ705897.1
JQ705898.1
JQ705899.1
JQ705900.1
JQ705901.1
JQ705902.1
JQ705903.1
JQ705904.1
JQ705905.1
JQ705906.1
JQ705907.1
JQ705908.1
JQ705909.1
JQ705910.1
JQ705911.1
JQ705912.1
JQ705913.1
JQ705914.1
JQ705915.1
JQ705916.1
JQ705917.1
JQ705918.1
JQ705919.1
JQ705920.1
JQ705921.1
JQ705922.1
JQ705923.1
JQ705924.1
JQ705925.1
JQ705926.1
JQ705927.1
JQ705928.1
JQ705929.1
JQ705930.1
JQ705931.1
JQ705932.1
JQ705933.1
JQ705934.1
JQ705935.1
JQ705936.1
JQ705937.1
JQ705938.1
JQ705939.1
JQ705940.1
JQ705941.1
JQ705942.1
JQ705943.1
JQ705944.1
JQ705945.1
JQ705946.1
JQ705947.1
JQ705948.1
JQ705949.1
JQ705950.1
JQ705951.1
JQ705952.1
JQ705953.1
JQ705954.1
JQ705955.1
JQ705956.1
JQ705957.1
JQ705958.1
JQ705959.1
JQ705960.1
JQ705961.1
JQ705962.1
JQ705963.1
JQ705964.1
JQ705965.1
JQ705966.1
JQ705967.1
JQ705968.1
JQ705969.1
JQ705970.1
JQ705971.1
JQ705972.1
JQ705973.1
JQ705974.1
JQ705975.1
JQ705976.1
JQ705977.1
JQ705978.1
JQ705979.1
JQ705980.1
JQ705981.1
JQ705982.1
JQ705983.1
JQ705984.1
JQ705985.1
JQ705986.1
JQ705987.1
JQ705988.1
JQ705989.1
JQ705990.1
JQ705991.1
JQ705992.1
JQ705993.1
JQ705994.1
JQ705995.1
JQ705996.1
JQ705997.1
JQ705998.1
JQ705999.1
JQ706000.1
JQ706001.1
JQ706002.1
JQ706003.1
JQ706004.1
JQ706005.1
JQ706006.1
JQ706007.1
JQ706008.1
JQ706009.1
JQ706010.1
JQ706011.1
JQ706012.1
JQ706013.1
JQ706014.1
JQ706015.1
JQ706016.1
JQ706017.1
JQ706018.1
JQ706019.1
JQ706020.1
JQ706021.1
JQ706022.1
JQ706023.1
JQ706024.1
JQ706025.1
JQ706026.1
JQ706027.1
JQ706028.1
JQ706029.1
JQ706030.1
JQ706031.1
JQ706032.1
JQ706033.1
JQ706034.1
JQ706035.1
JQ706036.1
JQ706037.1
JQ706038.1
JQ706041.1
JQ706042.1
JQ706043.1
JQ706044.1
JQ706045.1
JQ706046.1
JQ706047.1
JQ706048.1
JQ706049.1
JQ706050.1
JQ706051.1
JQ706052.1
JQ706053.1
JQ706054.1
JQ706055.1
JQ706056.1
JQ706057.1
JQ706059.1
JQ706060.1
JQ706061.1
JQ706062.1
JQ706063.1
JQ706064.1
JQ706065.1
JQ706066.1
JQ706067.1
JQ724861.1
JQ724862.1
JQ731598.1
JQ731599.1
JQ731600.1
JQ731601.1
JQ731602.1
JQ735910.1
JQ740736.1
JQ763435.1
JQ764985.1
JQ774501.1
JQ794835.1
JQ796696.1
JQ797760.1
JQ797761.1
JQ797762.1
JQ797763.1
JQ797764.1
JQ797765.1
JQ797766.1
JQ797767.1
JQ797768.1
JQ797769.1
JQ797770.1
JQ797771.1
JQ797772.1
JQ797773.1
JQ797774.1
JQ797775.1
JQ797776.1
JQ797777.1
JQ797778.1
JQ797779.1
JQ797780.1
JQ797781.1
JQ797782.1
JQ797783.1
JQ797784.1
JQ797785.1
JQ797786.1
JQ797787.1
JQ797788.1
JQ797789.1
JQ797790.1
JQ797791.1
JQ797792.1
JQ797793.1
JQ797794.1
JQ797795.1
JQ797796.1
JQ797797.1
JQ797798.1
JQ797799.1
JQ797800.1
JQ797801.1
JQ797802.1
JQ797803.1
JQ797804.1
JQ797805.1
JQ797806.1
JQ797807.1
JQ797808.1
JQ797809.1
JQ797810.1
JQ797811.1
JQ797812.1
JQ797814.1
JQ797815.1
JQ797816.1
JQ797817.1
JQ797818.1
JQ797819.1
JQ797820.1
JQ797821.1
JQ797822.1
JQ797823.1
JQ797824.1
JQ797825.1
JQ797826.1
JQ797827.1
JQ797828.1
JQ797829.1
JQ797830.1
JQ797831.1
JQ797832.1
JQ797833.1
JQ797834.1
JQ797835.1
JQ797836.1
JQ797837.1
JQ797838.1
JQ797839.1
JQ797840.1
JQ797841.1
JQ797842.1
JQ797843.1
JQ797844.1
JQ797845.1
JQ797846.1
JQ797847.1
JQ797848.1
JQ797849.1
JQ797850.1
JQ797851.1
JQ797852.1
JQ797853.1
JQ797854.1
JQ797855.1
JQ797856.1
JQ797857.1
JQ797858.1
JQ797859.1
JQ797860.1
JQ797861.1
JQ797862.1
JQ797863.1
JQ797864.1
JQ797865.1
JQ797866.1
JQ797867.1
JQ797868.1
JQ797869.1
JQ797870.1
JQ797871.1
JQ797872.1
JQ797873.1
JQ797874.1
JQ797875.1
JQ797876.1
JQ797877.1
JQ797878.1
JQ797879.1
JQ797880.1
JQ797881.1
JQ797882.1
JQ797883.1
JQ797884.1
JQ797885.1
JQ797886.1
JQ797887.1
JQ797888.1
JQ797889.1
JQ797890.1
JQ797891.1
JQ797892.1
JQ797893.1
JQ797894.1
JQ797895.1
JQ797896.1
JQ797897.1
JQ797899.1
JQ797900.1
JQ797901.1
JQ797902.1
JQ797903.1
JQ797904.1
JQ797905.1
JQ797906.1
JQ797907.1
JQ797908.1
JQ797909.1
JQ797910.1
JQ797911.1
JQ797912.1
JQ797913.1
JQ797914.1
JQ797915.1
JQ797916.1
JQ797917.1
JQ797918.1
JQ797919.1
JQ797920.1
JQ797921.1
JQ797922.1
JQ797923.1
JQ797924.1
JQ797925.1
JQ797926.1
JQ797927.1
JQ797928.1
JQ797929.1
JQ797930.1
JQ797931.1
JQ797932.1
JQ797933.1
JQ797934.1
JQ797935.1
JQ797936.1
JQ797937.1
JQ797938.1
JQ797939.1
JQ797940.1
JQ797941.1
JQ797942.1
JQ797943.1
JQ797944.1
JQ797945.1
JQ797946.1
JQ797947.1
JQ797948.1
JQ797949.1
JQ797950.1
JQ797951.1
JQ797952.1
JQ797953.1
JQ797954.1
JQ797956.1
JQ797957.1
JQ797958.1
JQ797960.1
JQ797961.1
JQ797962.1
JQ797963.1
JQ797964.1
JQ797965.1
JQ797966.1
JQ797968.1
JQ797969.1
JQ797971.1
JQ797972.1
JQ797973.1
JQ797974.1
JQ797975.1
JQ797976.1
JQ797983.1
JQ797984.1
JQ797985.1
JQ797986.1
JQ797987.1
JQ797988.1
JQ797989.1
JQ797990.1
JQ797991.1
JQ797992.1
JQ797993.1
JQ797994.1
JQ797995.1
JQ797996.1
JQ797997.1
JQ797998.1
JQ797999.1
JQ798000.1
JQ798001.1
JQ798002.1
JQ798003.1
JQ798004.1
JQ798005.1
JQ798006.1
JQ798007.1
JQ798008.1
JQ798009.1
JQ798010.1
JQ798011.1
JQ798012.1
JQ798013.1
JQ798014.1
JQ798015.1
JQ798016.1
JQ798017.1
JQ798018.1
JQ798019.1
JQ798020.1
JQ798021.1
JQ798022.1
JQ798023.1
JQ798024.1
JQ798025.1
JQ798026.1
JQ798027.1
JQ798028.1
JQ798029.1
JQ798030.1
JQ798031.1
JQ798032.1
JQ798033.1
JQ798034.1
JQ798035.1
JQ798036.1
JQ798037.1
JQ798038.1
JQ798039.1
JQ798040.1
JQ798041.1
JQ798042.1
JQ798043.1
JQ798044.1
JQ798046.1
JQ798047.1
JQ798048.1
JQ798049.1
JQ798050.1
JQ798051.1
JQ798052.1
JQ798053.1
JQ798054.1
JQ798055.1
JQ798056.1
JQ798057.1
JQ798058.1
JQ798059.1
JQ798060.1
JQ798061.1
JQ798062.1
JQ798063.1
JQ798064.1
JQ798066.1
JQ798067.1
JQ798068.1
JQ798069.1
JQ798070.1
JQ798071.1
JQ798072.1
JQ798073.1
JQ798074.1
JQ798075.1
JQ798076.1
JQ798077.1
JQ798078.1
JQ798079.1
JQ798080.1
JQ798081.1
JQ798082.1
JQ798083.1
JQ798084.1
JQ798085.1
JQ798087.1
JQ798088.1
JQ798089.1
JQ798090.1
JQ798091.1
JQ798092.1
JQ798093.1
JQ798094.1
JQ798095.1
JQ798096.1
JQ798097.1
JQ798098.1
JQ798099.1
JQ798100.1
JQ798101.1
JQ798102.1
JQ798103.1
JQ798104.1
JQ798105.1
JQ798106.1
JQ798108.1
JQ798109.1
JQ798110.1
JQ798111.1
JQ798114.1
JQ798115.1
JQ798116.1
JQ798117.1
JQ798118.1
JQ798119.1
JQ798120.1
JQ798121.1
JQ798122.1
JQ798123.1
JQ798124.1
JQ798125.1
JQ798126.1
JQ798127.1
JQ798128.1
JQ798129.1
JQ798130.1
JQ798131.1
JQ798132.1
JQ798133.1
JQ798134.1
JQ798135.1
JQ798136.1
JQ798137.1
JQ798138.1
JQ798139.1
JQ801295.1
JQ820100.1
JQ839273.1
JQ898578.1
JQ898579.1
JQ912081.1
JQ965966.1
JQ965967.1
JQ965968.1
JQ965969.1
JQ965970.1
JQ965971.1
JQ965972.1
JQ965973.1
JQ965974.1
JQ965975.1
JQ965976.1
JQ965977.1
JQ965978.1
JQ965979.1
JQ965980.1
JQ965981.1
JQ965982.1
JQ965983.1
JQ965984.1
JQ965985.1
JQ965986.1
JQ965988.1
JX021502.1
JX021503.1
JX021504.1
JX021728.1
JX023465.1
JX024564.1
JX024565.1
JX024566.1
JX024567.1
JX024568.1
JX025553.1
JX026063.1
JX036485.1
JX041635.1
JX048065.1
JX048671.1
JX051852.1
JX081995.1
JX081996.1
JX081997.1
JX081998.1
JX081999.1
JX082000.1
JX082001.1
JX082002.1
JX082003.1
JX091694.1
JX092102.1
JX094847.1
JX120708.1
JX120709.1
JX120710.1
JX120711.1
JX120712.1
JX120713.1
JX120714.1
JX120715.1
JX120716.1
JX120717.1
JX120718.1
JX120719.1
JX120720.1
JX120721.1
JX120722.1
JX120723.1
JX120724.1
JX120725.1
JX120726.1
JX120727.1
JX120728.1
JX120729.1
JX120730.1
JX120731.1
JX120732.1
JX120733.1
JX120734.1
JX120735.1
JX120736.1
JX120737.1
JX120738.1
JX120739.1
JX120740.1
JX120741.1
JX120742.1
JX120743.1
JX120744.1
JX120745.1
JX120746.1
JX120747.1
JX120749.1
JX120753.1
JX120755.1
JX120757.1
JX120762.1
JX120765.1
JX120766.1
JX120767.1
JX120768.1
JX120769.1
JX120770.1
JX120772.1
JX120776.1
JX127147.1
JX128041.1
JX128043.1
JX128044.1
JX128045.1
JX128046.1
JX128047.1
JX128048.1
JX128049.1
JX128050.1
JX128051.1
JX128052.1
JX128053.1
JX128054.1
JX128055.1
JX128056.1
JX128057.1
JX128059.1
JX128061.1
JX128063.1
JX128064.1
JX128065.1
JX128066.1
JX128067.1
JX128068.1
JX128069.1
JX128070.1
JX128071.1
JX128072.1
JX128073.1
JX128074.1
JX128075.1
JX128076.1
JX128077.1
JX128078.1
JX128080.1
JX128081.1
JX128082.1
JX128083.1
JX128084.1
JX128085.1
JX128086.1
JX128087.1
JX128088.1
JX128089.1
JX128090.1
JX128091.1
JX134998.1
JX134999.1
JX135000.1
JX135001.1
JX135002.1
JX135003.1
JX152783.1
JX152784.1
JX152785.1
JX152786.1
JX152787.1
JX152788.1
JX152790.1
JX152791.1
JX152792.1
JX152793.1
JX152794.1
JX152796.1
JX152797.1
JX152798.1
JX152799.1
JX152800.1
JX152801.1
JX152802.1
JX152803.1
JX152804.1
JX152805.1
JX152806.1
JX152807.1
JX152809.1
JX152810.1
JX152811.1
JX152812.1
JX152813.1
JX152815.1
JX152816.1
JX152817.1
JX152820.1
JX152821.1
JX152822.1
JX152823.1
JX152824.1
JX152825.1
JX152826.1
JX152827.1
JX152828.1
JX152829.1
JX152830.1
JX152831.1
JX152832.1
JX152833.1
JX152834.1
JX152835.1
JX152836.1
JX152837.1
JX152838.1
JX152839.1
JX152841.1
JX152842.1
JX152843.1
JX152844.1
JX152845.1
JX152847.1
JX152848.1
JX152849.1
JX152850.1
JX152851.1
JX152853.1
JX152854.1
JX152855.1
JX152856.1
JX152858.1
JX152859.1
JX152860.1
JX152861.1
JX152863.1
JX152864.1
JX152865.1
JX152867.1
JX152868.1
JX152869.1
JX152870.1
JX152871.1
JX152872.1
JX152873.1
JX152874.1
JX152875.1
JX152876.1
JX152877.1
JX152878.1
JX152879.1
JX152880.1
JX152881.1
JX152882.1
JX152883.1
JX152884.1
JX152886.1
JX152887.1
JX152888.1
JX152889.1
JX152891.1
JX152892.1
JX152893.1
JX152894.1
JX152895.1
JX152896.1
JX152897.1
JX152898.1
JX152900.1
JX152901.1
JX152903.1
JX152904.1
JX152905.1
JX152906.1
JX152907.1
JX152908.1
JX152909.1
JX152910.1
JX152911.1
JX152912.1
JX152913.1
JX152914.1
JX152915.1
JX152916.1
JX152917.1
JX152918.1
JX152919.1
JX152920.1
JX152922.1
JX152923.1
JX152925.1
JX152926.1
JX152927.1
JX152929.1
JX152930.1
JX152931.1
JX152933.1
JX152934.1
JX152935.1
JX152936.1
JX152937.1
JX152938.1
JX152939.1
JX152940.1
JX152941.1
JX152942.1
JX152943.1
JX152944.1
JX152945.1
JX152946.1
JX152947.1
JX152948.1
JX152951.1
JX152954.1
JX152955.1
JX152957.1
JX152958.1
JX152959.1
JX152960.1
JX152961.1
JX152962.1
JX152963.1
JX152964.1
JX152965.1
JX152969.1
JX152970.1
JX152971.1
JX152972.1
JX152973.1
JX152974.1
JX152975.1
JX152976.1
JX152977.1
JX152978.1
JX152979.1
JX152980.1
JX152981.1
JX152982.1
JX152983.1
JX152985.1
JX152986.1
JX152987.1
JX152988.1
JX152989.1
JX152991.1
JX152992.1
JX152993.1
JX152996.1
JX152997.1
JX152998.1
JX152999.1
JX153000.1
JX153001.1
JX153002.1
JX153003.1
JX153004.1
JX153005.1
JX153006.1
JX153007.1
JX153008.1
JX153009.1
JX153010.1
JX153011.1
JX153012.1
JX153013.1
JX153014.1
JX153015.1
JX153016.1
JX153017.1
JX153018.1
JX153019.1
JX153020.1
JX153021.1
JX153022.1
JX153023.1
JX153024.1
JX153025.1
JX153026.1
JX153027.1
JX153028.1
JX153029.1
JX153030.1
JX153031.1
JX153032.1
JX153033.1
JX153034.1
JX153035.1
JX153036.1
JX153037.1
JX153038.1
JX153039.1
JX153040.1
JX153041.1
JX153042.1
JX153043.1
JX153044.1
JX153045.1
JX153046.1
JX153047.1
JX153048.1
JX153049.1
JX153050.1
JX153051.1
JX153052.1
JX153053.1
JX153054.1
JX153055.1
JX153056.1
JX153057.1
JX153058.1
JX153059.1
JX153060.1
JX153061.1
JX153062.1
JX153063.1
JX153064.1
JX153065.1
JX153066.1
JX153067.1
JX153068.1
JX153069.1
JX153071.1
JX153072.1
JX153073.1
JX153074.1
JX153075.1
JX153076.1
JX153077.1
JX153081.1
JX153082.1
JX153084.1
JX153085.1
JX153086.1
JX153087.1
JX153088.1
JX153089.1
JX153090.1
JX153091.1
JX153092.1
JX153093.1
JX153094.1
JX153095.1
JX153096.1
JX153097.1
JX153098.1
JX153099.1
JX153100.1
JX153101.1
JX153102.1
JX153103.1
JX153104.1
JX153105.1
JX153106.1
JX153108.1
JX153109.1
JX153110.1
JX153111.1
JX153112.1
JX153113.1
JX153114.1
JX153115.1
JX153116.1
JX153117.1
JX153118.1
JX153119.1
JX153120.1
JX153123.1
JX153124.1
JX153125.1
JX153126.1
JX153127.1
JX153128.1
JX153129.1
JX153130.1
JX153131.1
JX153132.1
JX153133.1
JX153134.1
JX153135.1
JX153136.1
JX153137.1
JX153138.1
JX153139.1
JX153140.1
JX153141.1
JX153142.1
JX153143.1
JX153145.1
JX153146.1
JX153147.1
JX153148.1
JX153150.1
JX153151.1
JX153152.1
JX153153.1
JX153154.1
JX153155.1
JX153157.1
JX153158.1
JX153159.1
JX153160.1
JX153161.1
JX153162.1
JX153164.1
JX153165.1
JX153166.1
JX153167.1
JX153168.1
JX153169.1
JX153170.1
JX153171.1
JX153172.1
JX153173.1
JX153174.1
JX153175.1
JX153176.1
JX153177.1
JX153178.1
JX153180.1
JX153183.1
JX153184.1
JX153185.1
JX153186.1
JX153187.1
JX153188.1
JX153190.1
JX153191.1
JX153192.1
JX153193.1
JX153194.1
JX153195.1
JX153196.1
JX153197.1
JX153198.1
JX153203.1
JX153204.1
JX153206.1
JX153207.1
JX153209.1
JX153211.1
JX153212.1
JX153213.1
JX153214.1
JX153215.1
JX153217.1
JX153220.1
JX153221.1
JX153222.1
JX153224.1
JX153225.1
JX153226.1
JX153227.1
JX153228.1
JX153231.1
JX153234.1
JX153235.1
JX153237.1
JX153239.1
JX153240.1
JX153241.1
JX153242.1
JX153244.1
JX153245.1
JX153247.1
JX153248.1
JX153250.1
JX153251.1
JX153254.1
JX153255.1
JX153256.1
JX153257.1
JX153259.1
JX153262.1
JX153263.1
JX153264.1
JX153265.1
JX153266.1
JX153267.1
JX153268.1
JX153269.1
JX153270.1
JX153271.1
JX153272.1
JX153273.1
JX153274.1
JX153275.1
JX153276.1
JX153277.1
JX153278.1
JX153279.1
JX153280.1
JX153281.1
JX153282.1
JX153283.1
JX153284.1
JX153285.1
JX153286.1
JX153287.1
JX153288.1
JX153289.1
JX153290.1
JX153291.1
JX153292.1
JX153293.1
JX153294.1
JX153296.1
JX153297.1
JX153299.1
JX153300.1
JX153301.1
JX153302.1
JX153303.1
JX153304.1
JX153305.1
JX153306.1
JX153307.1
JX153308.1
JX153310.1
JX153311.1
JX153312.1
JX153313.1
JX153314.1
JX153316.1
JX153318.1
JX153319.1
JX153320.1
JX153321.1
JX153322.1
JX153323.1
JX153325.1
JX153326.1
JX153327.1
JX153329.1
JX153331.1
JX153332.1
JX153333.1
JX153334.1
JX153335.1
JX153336.1
JX153337.1
JX153338.1
JX153339.1
JX153340.1
JX153341.1
JX153342.1
JX153343.1
JX153344.1
JX153347.1
JX153348.1
JX153349.1
JX153350.1
JX153351.1
JX153352.1
JX153353.1
JX153354.1
JX153355.1
JX153356.1
JX153357.1
JX153358.1
JX153359.1
JX153360.1
JX153361.1
JX153362.1
JX153363.1
JX153364.1
JX153365.1
JX153366.1
JX153367.1
JX153368.1
JX153370.1
JX153371.1
JX153372.1
JX153374.1
JX153375.1
JX153378.1
JX153379.1
JX153380.1
JX153381.1
JX153382.1
JX153383.1
JX153385.1
JX153386.1
JX153387.1
JX153388.1
JX153389.1
JX153390.1
JX153391.1
JX153392.1
JX153393.1
JX153394.1
JX153395.1
JX153396.1
JX153397.1
JX153398.1
JX153399.1
JX153401.1
JX153402.1
JX153403.1
JX153404.1
JX153405.1
JX153406.1
JX153407.1
JX153408.1
JX153409.1
JX153410.1
JX153414.1
JX153415.1
JX153416.1
JX153417.1
JX153418.1
JX153420.1
JX153421.1
JX153422.1
JX153423.1
JX153424.1
JX153426.1
JX153427.1
JX153428.1
JX153429.1
JX153430.1
JX153431.1
JX153432.1
JX153434.1
JX153435.1
JX153436.1
JX153437.1
JX153438.1
JX153439.1
JX153440.1
JX153441.1
JX153442.1
JX153443.1
JX153444.1
JX153447.1
JX153449.1
JX153450.1
JX153451.1
JX153452.1
JX153453.1
JX153454.1
JX153455.1
JX153456.1
JX153457.1
JX153458.1
JX153459.1
JX153460.1
JX153461.1
JX153462.1
JX153463.1
JX153464.1
JX153465.1
JX153466.1
JX153468.1
JX153474.1
JX153476.1
JX153478.1
JX153479.1
JX153481.1
JX153483.1
JX153484.1
JX153485.1
JX153486.1
JX153487.1
JX153488.1
JX153489.1
JX153491.1
JX153492.1
JX153493.1
JX153494.1
JX153495.1
JX153496.1
JX153498.1
JX153499.1
JX153500.1
JX153501.1
JX153502.1
JX153503.1
JX153504.1
JX153505.1
JX153508.1
JX153509.1
JX153511.1
JX153513.1
JX153514.1
JX153515.1
JX153516.1
JX153518.1
JX153519.1
JX153520.1
JX153521.1
JX153522.1
JX153523.1
JX153524.1
JX153525.1
JX153527.1
JX153528.1
JX153529.1
JX153530.1
JX153531.1
JX153532.1
JX153533.1
JX153534.1
JX153535.1
JX153536.1
JX153537.1
JX153538.1
JX153539.1
JX153540.1
JX153543.1
JX153544.1
JX153547.1
JX153548.1
JX153549.1
JX153550.1
JX153551.1
JX153552.1
JX153553.1
JX153557.1
JX153559.1
JX153560.1
JX153562.1
JX153564.1
JX153565.1
JX153569.1
JX153570.1
JX153571.1
JX153573.1
JX153576.1
JX153577.1
JX153578.1
JX153579.1
JX153580.1
JX153583.1
JX153585.1
JX153586.1
JX153588.1
JX153589.1
JX153590.1
JX153591.1
JX153592.1
JX153593.1
JX153594.1
JX153595.1
JX153596.1
JX153599.1
JX153600.1
JX153601.1
JX153602.1
JX153603.1
JX153604.1
JX153606.1
JX153607.1
JX153608.1
JX153610.1
JX153611.1
JX153614.1
JX153617.1
JX153618.1
JX153619.1
JX153620.1
JX153621.1
JX153622.1
JX153623.1
JX153624.1
JX153625.1
JX153628.1
JX153631.1
JX153632.1
JX153633.1
JX153634.1
JX153635.1
JX153636.1
JX153638.1
JX153639.1
JX153640.1
JX153641.1
JX153642.1
JX153643.1
JX153644.1
JX153645.1
JX153646.1
JX153647.1
JX153648.1
JX153651.1
JX153652.1
JX153653.1
JX153654.1
JX153656.1
JX153657.1
JX153658.1
JX153660.1
JX153663.1
JX153665.1
JX153666.1
JX153667.1
JX153668.1
JX153669.1
JX153670.1
JX153672.1
JX153673.1
JX153674.1
JX153675.1
JX153676.1
JX153677.1
JX153678.1
JX153679.1
JX153680.1
JX153681.1
JX153682.1
JX153683.1
JX153685.1
JX153687.1
JX153688.1
JX153689.1
JX153690.1
JX153691.1
JX153692.1
JX153693.1
JX153694.1
JX153695.1
JX153696.1
JX153697.1
JX153700.1
JX153701.1
JX153702.1
JX153703.1
JX153705.1
JX153706.1
JX153707.1
JX153710.1
JX153711.1
JX153712.1
JX153713.1
JX153715.1
JX153716.1
JX153717.1
JX153718.1
JX153722.1
JX153723.1
JX153724.1
JX153725.1
JX153726.1
JX153728.1
JX153730.1
JX153731.1
JX153732.1
JX153733.1
JX153734.1
JX153735.1
JX153737.1
JX153738.1
JX153739.1
JX153741.1
JX153742.1
JX153743.1
JX153745.1
JX153746.1
JX153747.1
JX153748.1
JX153749.1
JX153750.1
JX153751.1
JX153752.1
JX153753.1
JX153755.1
JX153759.1
JX153761.1
JX153762.1
JX153763.1
JX153764.1
JX153765.1
JX153768.1
JX153770.1
JX153771.1
JX153772.1
JX153773.1
JX153775.1
JX153777.1
JX153778.1
JX153779.1
JX153780.1
JX153781.1
JX153782.1
JX153783.1
JX153784.1
JX153785.1
JX153788.1
JX153791.1
JX153793.1
JX153794.1
JX153795.1
JX153796.1
JX153797.1
JX153798.1
JX153799.1
JX153801.1
JX153802.1
JX153804.1
JX153805.1
JX153806.1
JX153807.1
JX153809.1
JX153811.1
JX153813.1
JX153817.1
JX153818.1
JX153819.1
JX153821.1
JX153822.1
JX153823.1
JX153825.1
JX153826.1
JX153830.1
JX153832.1
JX153833.1
JX153834.1
JX153837.1
JX153838.1
JX153839.1
JX153840.1
JX153841.1
JX153844.1
JX153845.1
JX153847.1
JX153848.1
JX153849.1
JX153850.1
JX153851.1
JX153853.1
JX153857.1
JX153858.1
JX153860.1
JX153861.1
JX153862.1
JX153863.1
JX153864.1
JX153865.1
JX153866.1
JX153868.1
JX153869.1
JX153870.1
JX153871.1
JX153873.1
JX153874.1
JX153875.1
JX153876.1
JX153877.1
JX153878.1
JX153879.1
JX153880.1
JX153882.1
JX153883.1
JX153884.1
JX153885.1
JX153886.1
JX153887.1
JX153888.1
JX153889.1
JX153891.1
JX153892.1
JX153893.1
JX153894.1
JX153895.1
JX153896.1
JX153897.1
JX153898.1
JX153899.1
JX153900.1
JX153901.1
JX153903.1
JX153904.1
JX153905.1
JX153906.1
JX153907.1
JX153908.1
JX153909.1
JX153910.1
JX153911.1
JX153912.1
JX153913.1
JX153915.1
JX153916.1
JX153917.1
JX153919.1
JX153920.1
JX153921.1
JX153922.1
JX153923.1
JX153926.1
JX153929.1
JX153930.1
JX153931.1
JX153932.1
JX153934.1
JX153937.1
JX153938.1
JX153939.1
JX153940.1
JX153942.1
JX153943.1
JX153944.1
JX153945.1
JX153946.1
JX153947.1
JX153948.1
JX153949.1
JX153951.1
JX153952.1
JX153953.1
JX153954.1
JX153955.1
JX153956.1
JX153960.1
JX153962.1
JX153963.1
JX153964.1
JX153965.1
JX153966.1
JX153967.1
JX153968.1
JX153969.1
JX153971.1
JX153972.1
JX153973.1
JX153974.1
JX153975.1
JX153978.1
JX153979.1
JX153983.1
JX153984.1
JX153985.1
JX153986.1
JX153987.1
JX153988.1
JX153989.1
JX153990.1
JX153992.1
JX153993.1
JX153994.1
JX153995.1
JX153996.1
JX153997.1
JX153999.1
JX154000.1
JX154001.1
JX154003.1
JX154004.1
JX154005.1
JX154006.1
JX154008.1
JX154009.1
JX154010.1
JX154011.1
JX154012.1
JX154013.1
JX154015.1
JX154016.1
JX154019.1
JX154020.1
JX154021.1
JX154023.1
JX154024.1
JX154025.1
JX154026.1
JX154028.1
JX154029.1
JX154030.1
JX154031.1
JX154032.1
JX154033.1
JX154035.1
JX154037.1
JX154038.1
JX154039.1
JX154040.1
JX154041.1
JX154043.1
JX154044.1
JX154045.1
JX154047.1
JX154048.1
JX154049.1
JX154050.1
JX154054.1
JX154055.1
JX154056.1
JX154057.1
JX154059.1
JX154060.1
JX154061.1
JX154063.1
JX154065.1
JX154067.1
JX154069.1
JX154071.1
JX154072.1
JX154073.1
JX154074.1
JX155264.1
JX155265.1
JX155266.1
JX155268.1
JX155269.1
JX155270.1
JX155271.1
JX155272.1
JX156641.1
JX171078.1
JX171079.1
JX171080.1
JX171081.1
JX171082.1
JX171083.1
JX171086.1
JX171088.1
JX171089.1
JX171090.1
JX171091.1
JX171092.1
JX171094.1
JX171095.1
JX171096.1
JX171097.1
JX171107.1
JX171108.1
JX171109.1
JX171110.1
JX171113.1
JX171114.1
JX171116.1
JX171117.1
JX171118.1
JX171119.1
JX171121.1
JX171122.1
JX171123.1
JX171124.1
JX171125.1
JX171126.1
JX171127.1
JX171128.1
JX171129.1
JX171130.1
JX171132.1
JX171133.1
JX171134.1
JX171135.1
JX171137.1
JX171138.1
JX171139.1
JX171140.1
JX174726.1
JX174728.1
JX186998.1
JX219370.1
JX235371.1
JX239772.1
JX266260.1
JX266261.1
JX266262.1
JX266263.1
JX266266.2
JX266267.2
JX266268.1
JX266269.1
JX273243.1
JX273244.1
JX273245.1
JX273246.1
JX273247.1
JX273248.1
JX273249.1
JX273250.1
JX273251.1
JX273252.1
JX273253.1
JX273254.1
JX273255.1
JX273256.1
JX273257.1
JX273258.1
JX273259.1
JX273260.1
JX273261.1
JX273262.1
JX273263.1
JX273264.1
JX273265.1
JX273266.1
JX273267.1
JX273268.1
JX273269.1
JX273270.1
JX273271.1
JX273272.1
JX273273.1
JX273274.1
JX273275.1
JX273276.1
JX273277.1
JX273278.1
JX273279.1
JX273280.1
JX273281.1
JX273282.1
JX273283.1
JX273284.1
JX273285.1
JX273286.1
JX273287.1
JX273288.1
JX273289.1
JX273290.1
JX273291.1
JX273292.1
JX273293.1
JX273294.1
JX273295.1
JX273296.1
JX273297.1
JX275889.1
JX286498.1
JX286499.1
JX286537.1
JX287343.1
JX289092.1
JX289093.1
JX289094.1
JX289095.1
JX289096.1
JX289097.1
JX289098.1
JX289099.2
JX289100.1
JX289101.2
JX289102.1
JX289103.1
JX289104.1
JX289105.1
JX289106.1
JX289107.1
JX289108.1
JX289109.1
JX289110.1
JX289111.1
JX289112.1
JX289113.1
JX289114.1
JX289115.1
JX289116.1
JX289117.1
JX289118.1
JX289119.1
JX289120.1
JX289121.1
JX289122.1
JX289123.1
JX289124.1
JX289125.1
JX289126.2
JX289127.1
JX289128.1
JX289129.2
JX289130.1
JX289131.1
JX289132.1
JX289133.1
JX289134.1
JX289135.1
JX289842.1
JX289843.1
JX297126.1
JX297127.1
JX297128.1
JX297129.1
JX297130.1
JX297131.1
JX297133.1
JX297134.1
JX297135.1
JX297136.1
JX297137.1
JX297138.1
JX297141.1
JX297142.1
JX297143.1
JX297144.1
JX297145.1
JX297146.1
JX297147.1
JX297148.1
JX297149.1
JX297150.1
JX297151.1
JX297152.1
JX297153.1
JX297154.1
JX297155.1
JX297157.1
JX297161.1
JX297162.1
JX297164.1
JX297165.1
JX297166.1
JX297167.1
JX297168.1
JX297169.1
JX297170.1
JX297171.1
JX297172.1
JX297173.1
JX297175.1
JX297176.1
JX297177.1
JX297178.1
JX297179.1
JX297180.1
JX297182.1
JX297183.1
JX297184.1
JX297185.1
JX297186.1
JX297187.1
JX297188.1
JX297189.1
JX297190.1
JX297191.1
JX297193.1
JX297194.1
JX297195.1
JX297196.1
JX297197.1
JX297198.1
JX297199.1
JX297200.1
JX297201.1
JX297423.1
JX297480.1
JX303745.1
JX303746.1
JX303747.1
JX303748.1
JX303749.1
JX303750.1
JX303751.1
JX303752.1
JX303753.1
JX303754.1
JX303755.1
JX303756.1
JX303757.1
JX303758.1
JX303759.1
JX303760.1
JX303761.1
JX303762.1
JX303763.1
JX303764.1
JX303765.1
JX303766.1
JX303767.1
JX303768.1
JX303769.1
JX303770.1
JX303771.1
JX303772.1
JX303773.1
JX303774.1
JX303775.1
JX303776.1
JX303777.1
JX303778.1
JX303779.1
JX303780.1
JX303781.1
JX303782.1
JX303783.1
JX303784.1
JX303785.1
JX303786.1
JX303787.1
JX303788.1
JX303789.1
JX303790.1
JX303791.1
JX303792.1
JX303793.1
JX303794.1
JX303795.1
JX303796.1
JX303797.1
JX303798.1
JX303799.1
JX303800.1
JX303801.1
JX303802.1
JX303803.1
JX303804.1
JX303805.1
JX303806.1
JX303807.1
JX303808.1
JX303809.1
JX303810.1
JX303811.1
JX303813.1
JX303814.1
JX303815.1
JX303816.1
JX303817.1
JX303818.1
JX303820.1
JX303821.1
JX303822.1
JX303823.1
JX303824.1
JX303825.1
JX303826.1
JX303827.1
JX303828.1
JX303829.1
JX303830.1
JX303831.1
JX303832.1
JX303833.1
JX303834.1
JX303835.1
JX303836.1
JX303837.1
JX303838.1
JX303839.1
JX303840.1
JX303841.1
JX303842.1
JX303843.1
JX303844.1
JX303845.1
JX303846.1
JX303847.1
JX303848.1
JX303849.1
JX303850.1
JX303851.1
JX303852.1
JX303853.1
JX303854.1
JX303855.1
JX303856.1
JX303857.1
JX303858.1
JX303859.1
JX303861.1
JX303862.1
JX303864.1
JX303865.1
JX303867.1
JX303868.1
JX303869.1
JX303870.1
JX303871.1
JX303872.1
JX303873.1
JX303874.1
JX303875.1
JX303876.1
JX303877.1
JX303878.1
JX303879.1
JX303880.1
JX303881.1
JX303882.1
JX303883.1
JX303884.1
JX303885.1
JX303886.1
JX303887.1
JX303888.1
JX303889.1
JX303890.1
JX303891.1
JX303892.1
JX303893.1
JX303894.1
JX303895.1
JX303896.1
JX303897.1
JX303898.1
JX303899.1
JX303900.1
JX303902.1
JX303903.1
JX303906.1
JX303907.1
JX303909.1
JX303910.1
JX303911.1
JX303913.1
JX306646.1
JX307099.1
JX307100.1
JX307101.1
JX307102.1
JX307103.1
JX307104.1
JX307105.1
JX307106.1
JX307107.1
JX307110.1
JX390633.1
JX401415.1
JX401416.2
JX413011.1
JX413012.1
JX413013.1
JX413014.1
JX413015.1
JX413016.1
JX413017.1
JX413018.1
JX413019.1
JX413020.1
JX413021.1
JX413022.1
JX413023.1
JX413024.1
JX413026.1
JX413027.1
JX413028.1
JX413029.1
JX413030.1
JX413031.1
JX413032.1
JX413033.1
JX413034.1
JX413035.1
JX413036.1
JX413037.1
JX413038.1
JX413039.1
JX413041.1
JX413042.1
JX413043.1
JX413044.1
JX413045.1
JX413046.1
JX413047.1
JX413048.1
JX413049.1
JX413050.1
JX413051.1
JX413052.1
JX413053.1
JX413054.1
JX413055.1
JX413056.1
JX414172.1
JX415317.1
JX415318.1
JX417188.1
JX423390.1
JX424821.1
JX440338.1
JX441882.1
JX462680.1
JX462681.1
JX462682.1
JX462683.1
JX462684.1
JX462685.1
JX462686.1
JX462687.1
JX462689.1
JX462691.1
JX462692.1
JX462693.1
JX462695.1
JX462696.1
JX462697.1
JX462698.1
JX462700.1
JX462701.1
JX462702.1
JX462703.1
JX462705.1
JX462706.1
JX462708.1
JX462709.1
JX462710.1
JX462711.1
JX462712.1
JX462713.1
JX462714.1
JX462715.1
JX462716.1
JX462717.1
JX462718.1
JX462719.1
JX462720.1
JX462721.1
JX462722.1
JX462723.1
JX462724.1
JX462725.1
JX462726.1
JX462727.1
JX462728.1
JX462729.1
JX462730.1
JX462731.1
JX462732.1
JX462733.1
JX462734.1
JX462735.1
JX462736.1
JX462737.1
JX462738.1
JX462739.1
JX488759.1
JX494787.1
JX508849.1
JX508850.1
JX508851.1
JX508852.1
JX508853.1
JX535003.1
JX566771.1
JX666328.1
JX669136.1
JX669137.1
JX669138.1
JX669139.1
JX669140.1
JX669141.1
JX669142.1
JX669143.1
JX669144.1
JX669145.1
JX669146.1
JX669147.1
JX669148.1
JX669149.1
JX669150.1
JX669151.1
JX669152.1
JX669153.1
JX669154.1
JX669155.1
JX669156.1
JX669157.1
JX669158.1
JX669159.1
JX669160.1
JX669161.1
JX669162.1
JX669163.1
JX669164.1
JX669165.1
JX669167.1
JX669168.1
JX669169.1
JX669170.1
JX669171.1
JX669172.1
JX669173.1
JX669174.1
JX669175.1
JX669176.1
JX669177.1
JX669178.1
JX669179.1
JX669180.1
JX669181.1
JX669182.1
JX669183.1
JX669184.1
JX669185.1
JX669186.1
JX669187.1
JX669189.1
JX669190.1
JX669191.1
JX669192.1
JX669193.1
JX669194.1
JX669195.1
JX669196.1
JX669197.1
JX669198.1
JX669199.1
JX669200.1
JX669201.1
JX669202.1
JX669203.1
JX669204.1
JX669205.1
JX669206.1
JX669207.1
JX669208.1
JX669209.1
JX669210.1
JX669211.1
JX669212.1
JX669213.1
JX669214.1
JX669216.1
JX669217.1
JX669218.1
JX669219.1
JX669220.1
JX669221.1
JX669222.1
JX669223.1
JX669224.1
JX669225.1
JX669226.1
JX669227.1
JX669228.1
JX669229.1
JX669230.1
JX669231.1
JX669232.1
JX669233.1
JX669234.1
JX669235.1
JX669236.1
JX669237.1
JX669238.1
JX669239.1
JX669240.1
JX669241.1
JX669242.1
JX669243.1
JX669244.1
JX669245.1
JX669246.1
JX669247.1
JX669248.1
JX669249.1
JX669250.1
JX669251.1
JX669252.1
JX669254.1
JX669255.1
JX669256.1
JX669257.1
JX669258.1
JX669259.1
JX669260.1
JX669261.1
JX669262.1
JX669263.1
JX669264.1
JX669265.1
JX669266.1
JX669267.1
JX669268.1
JX669269.1
JX669270.1
JX669271.1
JX669272.1
JX669273.1
JX669274.1
JX669275.1
JX669276.1
JX669277.1
JX669278.1
JX669279.1
JX669280.1
JX669281.1
JX669282.1
JX669283.1
JX669284.1
JX669285.1
JX669286.1
JX669287.1
JX669288.1
JX669289.1
JX669290.1
JX669292.1
JX669293.1
JX669294.1
JX669296.1
JX669298.1
JX669300.1
JX669301.1
JX669302.1
JX669303.1
JX669304.1
JX669305.1
JX669306.1
JX669307.1
JX669308.1
JX669309.1
JX669310.1
JX669311.1
JX669312.1
JX669313.1
JX669314.1
JX669315.1
JX669316.1
JX669317.1
JX669318.1
JX669319.1
JX669320.1
JX669321.1
JX669322.1
JX669324.1
JX669325.1
JX669326.1
JX669327.1
JX669328.1
JX669329.1
JX669330.1
JX669331.1
JX669332.1
JX669333.1
JX669334.1
JX669335.1
JX669336.1
JX669337.1
JX669338.1
JX669339.1
JX669340.1
JX669341.1
JX669342.1
JX669343.1
JX669344.1
JX669345.1
JX669346.1
JX669347.1
JX669348.1
JX669349.1
JX669350.1
JX669352.1
JX669354.1
JX669355.1
JX669356.1
JX669357.1
JX669358.1
JX669359.1
JX669360.1
JX669361.1
JX669362.1
JX669363.1
JX669364.1
JX669365.1
JX669366.1
JX669367.1
JX669369.1
JX669370.1
JX669371.1
JX669372.1
JX669374.1
JX669375.1
JX669376.1
JX669377.1
JX669379.1
JX669380.1
JX669381.1
JX669382.1
JX669383.1
JX669384.1
JX669385.1
JX669386.1
JX669387.1
JX669389.1
JX669390.1
JX669391.1
JX669393.1
JX669394.1
JX669395.1
JX669397.1
JX669398.1
JX669399.1
JX669400.1
JX669401.1
JX669402.1
JX669403.1
JX669404.1
JX669405.1
JX669406.1
JX669407.1
JX669408.1
JX669410.1
JX669412.1
JX669413.1
JX669414.1
JX669415.1
JX669416.1
JX669419.1
JX669420.1
JX669423.1
JX669424.1
JX677560.1
JX679248.1
JX828408.1
JX847130.1
JX885690.1
JX887155.1
JX891380.1
JX893365.1
JX900327.1
JX900328.1
JX900329.1
JX900331.1
JX900332.1
JX900333.1
JX900334.1
JX900335.1
JX900336.1
JX900338.1
JX900339.1
JX900340.1
JX900342.1
JX900343.1
JX900344.1
JX900345.1
JX900346.1
JX900347.1
JX900348.1
JX900349.1
JX900350.1
JX900351.1
JX900352.1
JX900355.1
JX900356.1
JX900358.1
JX900360.1
JX900361.1
JX900362.1
JX900368.1
JX900370.1
JX900371.1
JX900372.1
JX900373.1
JX900374.1
JX900375.1
JX900376.1
JX900377.1
JX900378.1
JX900379.1
JX900380.1
JX900381.1
JX900382.1
JX900384.1
JX900385.1
JX900386.1
JX900387.1
JX900389.1
JX900390.1
JX900391.1
JX900392.1
JX900393.1
JX900394.1
JX900396.1
JX900398.1
JX900399.1
JX900400.1
JX900401.1
JX900402.1
JX900403.1
JX900404.1
JX900405.1
JX900406.1
JX900407.1
JX900408.1
JX900409.1
JX900410.1
JX900411.1
JX900412.1
JX900413.1
JX900414.1
JX900415.1
JX900416.1
JX900417.1
JX900418.1
JX900419.1
JX900420.1
JX900421.1
JX900422.1
JX900423.1
JX900424.1
JX900425.1
JX900426.1
JX900427.1
JX900428.1
JX900430.1
JX900431.1
JX900432.1
JX900433.1
JX900435.1
JX900436.1
JX900438.1
JX900439.1
JX900440.1
JX900441.1
JX900442.1
JX900443.1
JX900444.1
JX900446.1
JX900447.1
JX900448.1
JX900449.1
JX900450.1
JX900452.1
JX900453.1
JX900455.1
JX900457.1
JX900458.1
JX900459.1
JX900460.1
JX900461.1
JX900462.1
JX900463.1
JX900464.1
JX900465.1
JX900466.1
JX900468.1
JX900469.1
JX900470.1
JX900471.1
JX900472.1
JX900473.1
JX900474.1
JX900475.1
JX900476.1
JX900477.1
JX900478.1
JX900479.1
JX900480.1
JX900481.1
JX900483.1
JX900484.1
JX900485.1
JX900486.1
JX900487.1
JX900488.1
JX900489.1
JX900490.1
JX900491.1
JX900492.1
JX900493.1
JX900495.1
JX900496.1
JX900497.1
JX900498.1
JX900500.1
JX900502.1
JX900505.1
JX900506.1
JX900508.1
JX900509.1
JX900511.1
JX900512.1
JX900513.1
JX900514.1
JX900515.1
JX900516.1
JX900517.1
JX900519.1
JX900520.1
JX900521.1
JX900522.1
JX900523.1
JX900525.1
JX900529.1
JX900530.1
JX900531.1
JX900532.1
JX900533.1
JX900534.1
JX900535.1
JX900536.1
JX900538.1
JX900539.1
JX900540.1
JX900541.1
JX900542.1
JX900543.1
JX900544.1
JX900545.1
JX900547.1
JX900548.1
JX900549.1
JX900550.1
JX900551.1
JX900552.1
JX900553.1
JX900554.1
JX900555.1
JX900558.1
JX900560.1
JX900561.1
JX900562.1
JX900563.1
JX900564.1
JX900565.1
JX900568.1
JX900569.1
JX900570.1
JX900571.1
JX900572.1
JX900573.1
JX900575.1
JX900576.1
JX900577.1
JX900578.1
JX900579.1
JX900580.1
JX900581.1
JX900582.1
JX900583.1
JX900585.1
JX900586.1
JX900587.1
JX900589.1
JX900590.1
JX900593.1
JX900594.1
JX900598.1
JX900599.1
JX900600.1
JX900602.1
JX900603.1
JX900604.1
JX900605.1
JX900607.1
JX900609.1
JX900610.1
JX900611.1
JX900612.1
JX900613.1
JX900614.1
JX900615.1
JX900616.1
JX900618.1
JX900620.1
JX900622.1
JX900623.1
JX900625.1
JX900628.1
JX900629.1
JX900630.1
JX900632.1
JX900633.1
JX900634.1
JX900635.1
JX900636.1
JX900637.1
JX900638.1
JX900639.1
JX900640.1
JX900641.1
JX900642.1
JX900643.1
JX900644.1
JX900645.1
JX900649.1
JX900650.1
JX900651.1
JX900652.1
JX900658.1
JX900660.1
JX900667.1
JX900669.1
JX900673.1
JX900674.1
JX900675.1
JX900676.1
JX900682.1
JX900691.1
JX900692.1
JX900693.1
JX900694.1
JX900697.1
JX900699.1
JX900700.1
JX900703.1
JX900706.1
JX900713.1
JX900716.1
JX900719.1
JX900720.1
JX900722.1
JX900723.1
JX900726.1
JX900727.1
JX900729.1
JX900730.1
JX900731.1
JX900733.1
JX900734.1
JX900735.1
JX900736.1
JX900737.1
JX900738.1
JX900739.1
JX900740.1
JX900741.1
JX900745.1
JX900747.1
JX900748.1
JX900749.1
JX900751.1
JX900752.1
JX900754.1
JX900755.1
JX900756.1
JX900757.1
JX900761.1
JX900762.1
JX900766.1
JX900767.1
JX900768.1
JX900769.1
JX900770.1
JX900771.1
JX900772.1
JX900773.1
JX900774.1
JX900775.1
JX900776.1
JX900777.1
JX900778.1
JX900779.1
JX900780.1
JX900782.1
JX900783.1
JX900784.1
JX900785.1
JX900786.1
JX900787.1
JX900788.1
JX900789.1
JX900790.1
JX900791.1
JX900792.1
JX900794.1
JX900796.1
JX900797.1
JX900798.1
JX900799.1
JX900800.1
JX900802.1
JX900803.1
JX900804.1
JX900806.1
JX900810.1
JX900812.1
JX900819.1
JX900820.1
JX900821.1
JX900824.1
JX900826.1
JX900828.1
JX900832.1
JX900834.1
JX900835.1
JX900837.1
JX900839.1
JX900841.1
JX900842.1
JX900844.1
JX900845.1
JX900846.1
JX900847.1
JX900848.1
JX900849.1
JX900852.1
JX900854.1
JX900855.1
JX900857.1
JX900858.1
JX900860.1
JX900861.1
JX900862.1
JX912164.1
JX944820.1
JX971040.1
JX975724.1
JX984460.1
JX987440.1
JX987441.1
JX987442.1
JX987443.1
JX987444.1
JX987445.1
JX987446.1
JX987447.1
JX987448.1
JX987449.1
JX987450.1
JX987453.1
JX987455.1
JX987457.1
JX987458.1
JX987459.1
JX987460.1
JX987461.1
JX987462.1
JX987463.1
JX987464.1
JX987465.1
JX987466.1
JX987467.1
JX987468.1
JX987469.1
JX987470.1
KC018458.1
KC109820.1
KC121273.1
KC127675.1
KC134317.1
KC150027.1
KC152538.1
KC152539.1
KC152540.1
KC152541.1
KC152542.1
KC152543.1
KC152544.1
KC152545.1
KC152546.1
KC152547.1
KC152548.1
KC152549.1
KC152550.1
KC152551.1
KC152552.1
KC152553.1
KC152554.1
KC152555.1
KC152556.1
KC152557.1
KC152558.1
KC152559.1
KC152560.1
KC152561.1
KC152562.1
KC152563.1
KC152564.1
KC152565.1
KC152566.1
KC152567.1
KC152568.1
KC152569.1
KC152570.1
KC152571.1
KC152572.1
KC152573.1
KC152574.1
KC152575.1
KC152576.1
KC152577.1
KC152578.1
KC152579.1
KC152580.1
KC152581.1
KC152582.1
KC152584.1
KC152585.1
KC152586.1
KC152587.1
KC152588.1
KC152589.1
KC152590.1
KC152591.1
KC152592.1
KC152593.1
KC152594.1
KC152939.1
KC158584.1
KC170986.1
KC170989.1
KC175606.1
KC175644.1
KC183786.1
KC209782.1
KC211183.1
KC222211.1
KC246057.1
KC250336.1
KC251742.1
KC251743.1
KC251744.1
KC251745.1
KC251746.1
KC251747.1
KC251748.1
KC251749.1
KC251750.1
KC251751.1
KC251752.1
KC251753.1
KC251754.1
KC251755.1
KC251756.1
KC251757.1
KC251758.1
KC251759.1
KC251760.1
KC251761.1
KC252335.1
KC252336.1
KC252337.1
KC252338.1
KC252339.1
KC252340.1
KC252341.1
KC252342.1
KC252344.1
KC252345.1
KC252346.1
KC252347.1
KC252348.1
KC252349.1
KC252350.1
KC252352.1
KC252353.1
KC252354.1
KC252355.1
KC252356.1
KC252357.1
KC252358.1
KC252359.1
KC252362.1
KC252363.1
KC252364.1
KC252365.1
KC252366.1
KC252367.1
KC252368.1
KC252369.1
KC252370.1
KC252371.1
KC252372.1
KC252373.1
KC252374.1
KC252375.1
KC252376.1
KC252377.1
KC252378.1
KC252379.1
KC252380.1
KC252381.1
KC252382.1
KC252383.1
KC252384.1
KC252385.1
KC252386.1
KC252387.1
KC252388.1
KC252389.1
KC252390.1
KC252391.1
KC252392.1
KC252393.1
KC252394.1
KC252395.1
KC252397.1
KC252398.1
KC252399.1
KC252400.1
KC252401.1
KC252402.1
KC252403.1
KC252404.1
KC252405.1
KC252406.1
KC252408.1
KC252410.1
KC252411.1
KC252412.1
KC252413.1
KC252415.1
KC252416.1
KC252420.1
KC252421.1
KC252422.1
KC252423.1
KC252424.1
KC252425.1
KC252426.1
KC252428.1
KC252429.1
KC252430.1
KC252433.1
KC252434.1
KC252435.1
KC252437.1
KC252438.1
KC252439.1
KC252440.1
KC252442.1
KC252443.1
KC252444.1
KC252445.1
KC252446.1
KC252447.1
KC252448.1
KC252449.1
KC252450.1
KC252451.1
KC252452.1
KC252453.1
KC252455.1
KC252456.1
KC252458.1
KC252459.1
KC252460.1
KC252462.1
KC252463.1
KC252464.1
KC252465.1
KC252466.1
KC252467.1
KC252468.1
KC252469.1
KC252470.1
KC252471.1
KC252472.1
KC252473.1
KC252474.1
KC252477.1
KC252478.1
KC252480.1
KC252481.1
KC252482.1
KC252483.1
KC252488.1
KC252489.1
KC252490.1
KC252491.1
KC252494.1
KC252498.1
KC252500.1
KC252501.1
KC252502.1
KC252503.1
KC252504.1
KC252505.1
KC252506.1
KC252507.1
KC252508.1
KC252510.1
KC252511.1
KC252512.1
KC252513.1
KC252514.1
KC252515.1
KC252516.1
KC252517.1
KC252518.1
KC252519.1
KC252520.1
KC252521.1
KC252522.1
KC252523.1
KC252525.1
KC252526.1
KC252527.1
KC252528.1
KC252529.1
KC252530.1
KC252531.1
KC252532.1
KC252534.1
KC252535.1
KC252536.1
KC252537.1
KC252538.1
KC252539.1
KC252540.1
KC252541.1
KC252542.1
KC252543.1
KC252544.1
KC252545.1
KC252546.1
KC252547.1
KC252548.1
KC252549.1
KC252550.1
KC252551.1
KC252552.1
KC252553.1
KC252554.1
KC252557.1
KC252558.1
KC252559.1
KC252560.1
KC252561.1
KC252563.1
KC252564.1
KC252565.1
KC252566.1
KC252567.1
KC252568.1
KC252570.1
KC252571.1
KC252572.1
KC252573.1
KC257286.1
KC257287.1
KC257288.1
KC257289.1
KC257298.1
KC257299.1
KC257300.1
KC257301.1
KC257302.1
KC257304.1
KC257305.1
KC257306.1
KC257307.1
KC257309.1
KC257310.1
KC257311.1
KC257312.1
KC257313.1
KC257316.1
KC257324.1
KC257325.1
KC257334.1
KC257335.1
KC257336.1
KC257339.1
KC257344.1
KC257345.1
KC257350.1
KC257357.1
KC257358.1
KC257359.1
KC257361.1
KC257362.1
KC257363.1
KC257364.1
KC257365.1
KC257367.1
KC257368.1
KC257370.1
KC257371.1
KC257372.1
KC257373.1
KC257374.1
KC257375.1
KC257377.1
KC257378.1
KC257379.1
KC257380.1
KC257382.1
KC257383.1
KC257384.1
KC257385.1
KC257386.1
KC257387.1
KC257388.1
KC257389.1
KC257390.1
KC257391.1
KC257392.1
KC257393.1
KC257394.1
KC257395.1
KC257396.1
KC257398.1
KC257399.1
KC257400.1
KC257402.1
KC257403.1
KC257404.1
KC286583.1
KC286584.1
KC286585.1
KC286586.1
KC286588.1
KC286591.1
KC286592.1
KC286593.1
KC286594.1
KC286595.1
KC286596.1
KC286597.1
KC286598.1
KC286599.1
KC286600.1
KC286601.1
KC286602.1
KC286603.1
KC286604.1
KC286605.1
KC286606.1
KC286607.1
KC286608.1
KC286609.1
KC286610.1
KC286611.1
KC286612.1
KC286613.1
KC286615.1
KC286616.1
KC286617.1
KC337071.1
KC345764.1
KC345765.1
KC345768.1
KC345769.1
KC345773.1
KC345775.1
KC345777.1
KC345778.1
KC345780.1
KC345781.1
KC345782.1
KC345784.1
KC345785.1
KC345786.1
KC345787.1
KC345788.1
KC345789.1
KC345790.1
KC345791.1
KC345792.1
KC345793.1
KC345794.1
KC345796.1
KC345798.1
KC345799.1
KC345801.1
KC345803.1
KC345804.1
KC345806.1
KC345807.1
KC345808.1
KC345809.1
KC345810.1
KC345811.1
KC345812.1
KC345813.1
KC345814.1
KC345815.1
KC345817.1
KC345818.1
KC345819.1
KC345820.1
KC345822.1
KC345823.1
KC345824.1
KC345825.1
KC345826.1
KC345828.1
KC345829.1
KC345830.1
KC345831.1
KC345832.1
KC345834.1
KC345835.1
KC345836.1
KC345837.1
KC345838.1
KC345841.1
KC345842.1
KC345843.1
KC345844.1
KC345845.1
KC345846.1
KC345847.1
KC345848.1
KC345849.1
KC345850.1
KC345851.1
KC345852.1
KC345854.1
KC345855.1
KC345858.1
KC345860.1
KC345863.1
KC345865.1
KC345866.1
KC345867.1
KC345868.1
KC345869.1
KC345872.1
KC345873.1
KC345874.1
KC345876.1
KC345880.1
KC345882.1
KC345883.1
KC345884.1
KC345886.1
KC345888.1
KC345889.1
KC345891.1
KC345892.1
KC345893.1
KC345894.1
KC345895.1
KC345896.1
KC345897.1
KC345898.1
KC345899.1
KC345900.1
KC345901.1
KC345902.1
KC345905.1
KC345906.1
KC345907.1
KC345910.1
KC345911.1
KC345912.1
KC345913.1
KC345914.1
KC345915.1
KC345917.1
KC345918.1
KC345919.1
KC345920.1
KC345921.1
KC345922.1
KC345923.1
KC345924.1
KC345925.1
KC345927.1
KC345928.1
KC345929.1
KC345930.1
KC345931.1
KC345933.1
KC345934.1
KC345937.1
KC345938.1
KC345941.1
KC345942.1
KC345944.1
KC345945.1
KC345946.1
KC345948.1
KC345949.1
KC345950.1
KC345951.1
KC345952.1
KC345953.1
KC345954.1
KC345956.1
KC345957.1
KC345958.1
KC345959.1
KC345960.1
KC345961.1
KC345962.1
KC345963.1
KC345964.1
KC345965.1
KC345966.1
KC345968.1
KC345969.1
KC345970.1
KC345972.1
KC345974.1
KC345975.1
KC345977.1
KC345980.1
KC345981.1
KC345982.1
KC345983.1
KC345985.1
KC345987.1
KC345989.1
KC345990.1
KC345991.1
KC345993.1
KC345994.1
KC345997.1
KC345998.1
KC346002.1
KC346004.1
KC346006.1
KC346007.1
KC346008.1
KC346009.1
KC346011.1
KC346013.1
KC346015.1
KC346016.1
KC346019.1
KC346021.1
KC346023.1
KC346024.1
KC346026.1
KC346028.1
KC346029.1
KC346032.1
KC346033.1
KC346034.1
KC346035.1
KC346037.1
KC346040.1
KC346043.1
KC346044.1
KC346045.1
KC346046.1
KC346047.1
KC346048.1
KC346049.1
KC346052.1
KC346053.1
KC346054.1
KC346055.1
KC346058.1
KC346060.1
KC346061.1
KC346063.1
KC346067.1
KC346068.1
KC346069.1
KC346070.1
KC346072.1
KC346073.1
KC346074.1
KC346075.1
KC346076.1
KC346077.1
KC346081.1
KC346083.1
KC346086.1
KC346087.1
KC346090.1
KC346091.1
KC346092.1
KC346093.1
KC346094.1
KC346095.1
KC346096.1
KC346097.1
KC346098.1
KC346099.1
KC346100.1
KC346101.1
KC346102.1
KC346103.1
KC346104.1
KC346105.1
KC346106.1
KC346107.1
KC346108.1
KC346109.1
KC346110.1
KC346112.1
KC346114.1
KC346116.1
KC346117.1
KC346119.1
KC346120.1
KC346121.1
KC346122.1
KC346123.1
KC346124.1
KC346125.1
KC346126.1
KC346127.1
KC346128.1
KC346129.1
KC346130.1
KC346131.1
KC346133.1
KC346134.1
KC346135.1
KC346136.1
KC346138.1
KC346139.1
KC346140.1
KC346142.1
KC346144.1
KC346145.1
KC346146.1
KC346147.1
KC346148.1
KC346150.1
KC346152.1
KC346153.1
KC346154.1
KC346155.1
KC346157.1
KC346162.1
KC346163.1
KC346164.1
KC346165.1
KC346167.1
KC346168.1
KC346169.1
KC346170.1
KC346172.1
KC346173.1
KC346174.1
KC346175.1
KC346176.1
KC346177.1
KC346179.1
KC346180.1
KC346181.1
KC346183.1
KC346186.1
KC346187.1
KC346189.1
KC346193.1
KC346195.1
KC346197.1
KC346198.1
KC346199.1
KC346200.1
KC346201.1
KC346204.1
KC346205.1
KC346206.1
KC346207.1
KC346210.1
KC346211.1
KC346214.1
KC346215.1
KC346216.1
KC346217.1
KC346218.1
KC346220.1
KC346221.1
KC346222.1
KC346223.1
KC346224.1
KC346225.1
KC346226.1
KC346227.1
KC346228.1
KC346229.1
KC346230.1
KC346231.1
KC346233.1
KC346234.1
KC346235.1
KC346236.1
KC346237.1
KC346238.1
KC346240.1
KC346241.1
KC346242.1
KC346243.1
KC346245.1
KC346247.1
KC346248.1
KC405582.1
KC405583.1
KC409356.1
KC417443.1
KC420456.1
KC421178.1
KC421179.1
KC436289.1
KC461930.1
KC464359.1
KC469897.1
KC477757.1
KC477768.1
KC479033.1
KC503925.1
KC503926.1
KC503927.1
KC503928.1
KC503929.1
KC503930.1
KC503931.1
KC503932.1
KC503933.1
KC505067.1
KC505068.1
KC505069.1
KC505070.1
KC505071.1
KC505072.1
KC505074.1
KC505075.1
KC505076.1
KC505077.1
KC505078.1
KC505079.1
KC505080.1
KC505082.1
KC505083.1
KC505084.1
KC505086.1
KC505087.1
KC505088.1
KC505089.1
KC505090.1
KC505091.1
KC505092.1
KC505093.1
KC505094.1
KC505095.1
KC505096.1
KC505097.1
KC505098.1
KC505099.1
KC505100.1
KC505101.1
KC505102.1
KC505103.1
KC505104.1
KC505105.1
KC505106.1
KC505107.1
KC505108.1
KC505109.1
KC505110.1
KC505111.1
KC505112.1
KC505113.1
KC505114.1
KC505115.1
KC505116.1
KC505117.1
KC505118.1
KC505119.1
KC505120.1
KC505121.1
KC505122.1
KC521454.1
KC521455.1
KC521456.1
KC521457.1
KC521458.1
KC521459.1
KC533452.1
KC533453.1
KC533454.1
KC533455.1
KC533456.1
KC533457.1
KC533458.1
KC533459.1
KC533460.1
KC533461.1
KC533462.1
KC533463.1
KC533464.1
KC533465.1
KC533466.1
KC533467.1
KC533468.1
KC533469.1
KC533470.1
KC533471.1
KC533472.1
KC533473.1
KC533474.1
KC533475.1
KC533476.1
KC533477.1
KC533478.1
KC533479.1
KC533481.1
KC533482.1
KC533483.1
KC533484.1
KC533485.1
KC533486.1
KC533487.1
KC533489.1
KC533490.1
KC533491.1
KC533492.1
KC533493.1
KC533494.1
KC533495.1
KC533496.1
KC533497.1
KC533498.1
KC533499.1
KC533500.1
KC533501.1
KC533502.1
KC533503.1
KC533504.1
KC533505.1
KC533506.1
KC533507.1
KC533508.1
KC533509.1
KC533510.1
KC533511.1
KC533512.1
KC533513.1
KC533514.1
KC533515.1
KC533516.1
KC533517.1
KC533518.1
KC533519.1
KC533521.1
KC533522.1
KC537064.1
KC540656.1
KC553980.1
KC553981.1
KC553982.1
KC553983.1
KC553984.1
KC553985.1
KC553986.1
KC553987.1
KC553988.1
KC553989.1
KC553990.1
KC553991.1
KC553992.1
KC553993.1
KC553994.1
KC553995.1
KC553996.1
KC553997.1
KC553998.1
KC553999.1
KC554000.1
KC554001.1
KC554002.1
KC554003.1
KC554004.1
KC554006.1
KC554009.1
KC554011.1
KC554012.1
KC554013.1
KC554014.1
KC554016.1
KC554017.1
KC554018.1
KC569547.1
KC569552.1
KC577353.1
KC577354.1
KC577355.1
KC577356.1
KC577357.1
KC577358.1
KC577359.1
KC577360.1
KC577361.1
KC602499.1
KC603863.1
KC618506.1
KC622055.1
KC622056.1
KC622057.1
KC622058.1
KC622059.1
KC622062.1
KC622063.1
KC622064.1
KC622065.1
KC622066.1
KC622067.1
KC622068.1
KC622069.1
KC622070.1
KC622071.1
KC622072.1
KC622073.1
KC622074.1
KC622075.1
KC622077.1
KC622078.1
KC622079.1
KC622080.1
KC622081.1
KC622082.1
KC622083.1
KC622084.1
KC622086.1
KC622089.1
KC622090.1
KC622091.1
KC622092.1
KC622093.1
KC622094.1
KC622095.1
KC622096.1
KC622098.1
KC622100.1
KC622101.1
KC622102.1
KC622104.1
KC622105.1
KC622106.1
KC622107.1
KC622108.1
KC622109.1
KC622110.1
KC622111.1
KC622112.1
KC622113.1
KC622116.1
KC622117.1
KC622118.1
KC622119.1
KC622120.1
KC622121.1
KC622122.1
KC622125.1
KC622129.1
KC622131.1
KC622132.1
KC622133.1
KC622134.1
KC622135.1
KC622142.1
KC622143.1
KC622144.1
KC622145.1
KC622146.1
KC622148.1
KC622150.1
KC622151.1
KC622152.1
KC622154.1
KC622155.1
KC622157.1
KC622158.1
KC622159.1
KC622160.1
KC622161.1
KC622162.1
KC622163.1
KC622169.1
KC622170.1
KC622171.1
KC622172.1
KC622173.1
KC622174.1
KC622175.1
KC622176.1
KC622178.1
KC622179.1
KC622180.1
KC622181.1
KC622183.1
KC622184.1
KC622185.1
KC622186.1
KC622187.1
KC622188.1
KC622190.1
KC622192.1
KC622196.1
KC622198.1
KC622202.1
KC622203.1
KC622204.1
KC622205.1
KC622207.1
KC622209.1
KC622212.1
KC622215.1
KC622216.1
KC622217.1
KC622219.1
KC622220.1
KC622225.1
KC622226.1
KC622227.1
KC622228.1
KC622229.1
KC622230.1
KC622231.1
KC622232.1
KC622234.1
KC622235.1
KC622236.1
KC622238.1
KC622239.1
KC622240.1
KC622242.1
KC622244.1
KC622245.1
KC622247.1
KC622248.1
KC622249.1
KC622250.1
KC622252.1
KC622254.1
KC622255.1
KC622256.1
KC622257.1
KC622263.1
KC622265.1
KC622266.1
KC622267.1
KC622268.1
KC622269.1
KC622270.1
KC622271.1
KC622272.1
KC661077.1
KC686616.1
KC709481.1
KC711001.1
KC711007.1
KC711008.1
KC711013.1
KC711014.1
KC711015.1
KC711017.1
KC711018.1
KC711019.1
KC711021.1
KC711022.1
KC711024.1
KC711025.1
KC711026.1
KC711027.1
KC711028.1
KC711030.1
KC711031.1
KC711033.1
KC711034.1
KC711035.1
KC711036.1
KC711037.1
KC711038.1
KC711039.1
KC733247.1
KC733248.1
KC733250.1
KC733251.1
KC733253.1
KC733254.1
KC733256.1
KC733257.1
KC733259.1
KC733261.1
KC733262.1
KC733263.2
KC733265.1
KC733266.1
KC733268.1
KC733269.1
KC733270.1
KC733271.1
KC733274.1
KC751547.1
KC754361.1
KC763372.1
KC763373.1
KC763374.1
KC763375.1
KC763376.1
KC763377.1
KC763378.1
KC763379.1
KC763380.1
KC763382.1
KC763383.1
KC763385.1
KC763386.1
KC763387.1
KC763388.1
KC763389.1
KC763390.1
KC763391.1
KC763392.1
KC763393.1
KC763394.1
KC763395.1
KC763396.1
KC763397.1
KC763398.1
KC763399.1
KC763400.1
KC763401.1
KC763402.1
KC763403.1
KC763404.1
KC763405.1
KC763406.1
KC763407.1
KC763408.1
KC763409.1
KC763411.1
KC763412.1
KC763413.1
KC763414.1
KC763415.1
KC763416.1
KC763417.1
KC763418.1
KC763419.1
KC763420.1
KC763421.1
KC763423.1
KC763424.1
KC763425.1
KC763426.1
KC763427.1
KC763428.1
KC763429.1
KC763430.1
KC763431.1
KC763432.1
KC763433.1
KC763434.1
KC763435.1
KC763436.1
KC763437.1
KC763438.1
KC763439.1
KC763441.1
KC763442.1
KC763443.1
KC763444.1
KC763445.1
KC763446.1
KC763447.1
KC763448.1
KC763449.1
KC763450.1
KC765915.1
KC765916.1
KC765917.1
KC782346.1
KC785095.1
KC787372.1
KC810015.1
KC847158.1
KC847159.1
KC851802.1
KC851932.1
KC853745.1
KC862290.1
KC866614.1
KC866615.1
KC866616.1
KC866617.1
KC867103.1
KC867104.1
KC867105.1
KC867106.1
KC867107.1
KC867108.1
KC867109.1
KC867110.1
KC867111.1
KC867112.1
KC867113.1
KC867114.1
KC867115.1
KC867116.1
KC867117.1
KC867118.1
KC867119.1
KC867120.1
KC867121.1
KC867123.1
KC867124.1
KC867125.1
KC867126.1
KC867128.1
KC867129.1
KC867130.1
KC867131.1
KC867132.1
KC867133.1
KC867134.1
KC867135.1
KC878709.1
KC878710.1
KC878711.1
KC878712.1
KC878713.1
KC878714.1
KC878715.1
KC878716.1
KC878717.1
KC878718.1
KC878719.1
KC878720.1
KC878721.1
KC878722.1
KC878723.1
KC878724.1
KC878725.1
KC887457.1
KC887461.1
KC887462.1
KC887463.1
KC887470.1
KC887472.1
KC887473.1
KC887475.1
KC887476.1
KC887477.1
KC887478.1
KC887479.1
KC887480.1
KC887482.1
KC887484.1
KC887485.1
KC887486.1
KC887487.1
KC887488.1
KC887489.1
KC887490.1
KC887491.1
KC887492.1
KC887494.1
KC887495.1
KC890790.1
KC890791.1
KC890792.1
KC890793.1
KC890794.1
KC890795.1
KC890855.1
KC896622.1
KC900995.1
KC911275.1
KC911276.1
KC911277.1
KC911278.1
KC911279.1
KC911280.1
KC911281.1
KC911282.1
KC911284.1
KC911285.1
KC911286.1
KC911287.1
KC911288.1
KC911289.1
KC911290.1
KC911291.1
KC911292.1
KC911293.1
KC911294.1
KC911295.1
KC911296.1
KC911298.1
KC911299.1
KC911300.1
KC911301.1
KC911302.1
KC911303.1
KC911304.1
KC911305.1
KC911306.1
KC911307.1
KC911308.1
KC911309.1
KC911310.1
KC911311.1
KC911312.1
KC911313.1
KC911314.1
KC911315.1
KC911316.1
KC911317.1
KC911319.1
KC911320.1
KC911321.1
KC911322.1
KC911323.1
KC911324.1
KC911325.1
KC911326.1
KC911327.1
KC911328.1
KC911329.1
KC911330.1
KC911331.1
KC911332.1
KC911333.1
KC911334.1
KC911335.1
KC911336.1
KC911337.1
KC911338.1
KC911339.1
KC911340.1
KC911341.1
KC911342.1
KC911343.1
KC911344.1
KC911345.1
KC911346.1
KC911347.1
KC911348.1
KC911349.1
KC911350.1
KC911351.1
KC911352.1
KC911353.1
KC911354.1
KC911355.1
KC911356.1
KC911358.1
KC911359.1
KC911360.1
KC911361.1
KC911362.1
KC911363.1
KC911364.1
KC911365.1
KC911366.1
KC911367.1
KC911368.1
KC911369.1
KC911370.1
KC911372.1
KC911373.1
KC911374.1
KC911375.1
KC911376.1
KC911377.1
KC911378.1
KC911379.1
KC911380.1
KC911381.1
KC911382.1
KC911383.1
KC911384.1
KC911385.1
KC911386.1
KC911387.1
KC911389.1
KC911390.1
KC911391.1
KC911392.1
KC911393.1
KC911394.1
KC911396.1
KC911397.1
KC911398.1
KC911399.1
KC911400.1
KC911401.1
KC911402.1
KC911403.1
KC911404.1
KC911405.1
KC911406.1
KC911407.1
KC911408.1
KC911409.1
KC911410.1
KC911411.1
KC911412.1
KC911413.1
KC911414.1
KC911417.1
KC911418.1
KC911419.1
KC911420.1
KC911421.1
KC911422.1
KC911423.1
KC911424.1
KC911425.1
KC911426.1
KC911427.1
KC911430.1
KC911431.1
KC911432.1
KC911433.1
KC911434.1
KC911435.1
KC911436.1
KC911437.1
KC911439.1
KC911440.1
KC911441.1
KC911442.1
KC911443.1
KC911444.1
KC911445.1
KC911447.1
KC911448.1
KC911449.1
KC911450.1
KC911451.1
KC911452.1
KC911453.1
KC911454.1
KC911455.1
KC911456.1
KC911457.1
KC911458.1
KC911459.1
KC911460.1
KC911461.1
KC911462.1
KC911463.1
KC911464.1
KC911465.1
KC911466.1
KC911467.1
KC911468.1
KC911469.1
KC911470.1
KC911471.1
KC911472.1
KC911473.1
KC911474.1
KC911475.1
KC911476.1
KC911477.1
KC911478.1
KC911479.1
KC911480.1
KC911482.1
KC911483.1
KC911484.1
KC911485.1
KC911486.1
KC911487.1
KC911488.1
KC911489.1
KC911490.1
KC911491.1
KC911492.1
KC911493.1
KC911494.1
KC911496.1
KC911497.1
KC911498.1
KC911499.1
KC911501.1
KC911502.1
KC911503.1
KC911504.1
KC911505.1
KC911506.1
KC911508.1
KC911509.1
KC911511.1
KC911512.1
KC911513.1
KC911514.1
KC911515.1
KC911517.1
KC911518.1
KC911519.1
KC911520.1
KC911521.1
KC911522.1
KC911524.1
KC911525.1
KC911526.1
KC911527.1
KC911528.1
KC911529.1
KC911530.1
KC911531.1
KC911532.1
KC911533.1
KC911536.1
KC911537.1
KC911538.1
KC911539.1
KC911540.1
KC911542.1
KC911543.1
KC911544.1
KC911545.1
KC911546.1
KC911548.1
KC911549.1
KC911550.1
KC911551.1
KC911552.1
KC911553.1
KC911555.1
KC911556.1
KC911557.1
KC911558.1
KC911559.1
KC911560.1
KC911562.1
KC911565.1
KC911566.1
KC911567.1
KC911568.1
KC911569.1
KC911570.1
KC911571.1
KC911572.1
KC911573.1
KC911574.1
KC911575.1
KC911576.1
KC911577.1
KC911578.1
KC911579.1
KC911580.1
KC911581.1
KC911582.1
KC911583.1
KC911584.1
KC911585.1
KC911586.1
KC911587.1
KC911589.1
KC911590.1
KC911591.1
KC911592.1
KC911593.1
KC911594.1
KC911595.1
KC911596.1
KC911597.1
KC911598.1
KC911599.1
KC911601.1
KC911602.1
KC911603.1
KC911604.1
KC911606.1
KC911607.1
KC911608.1
KC911610.1
KC911611.1
KC911612.1
KC911613.1
KC911614.1
KC911615.1
KC911617.1
KC911620.1
KC911621.1
KC911622.1
KC911623.1
KC911625.1
KC911626.1
KC911627.1
KC911628.1
KC911629.1
KC914580.1
KC954149.1
KC960691.1
KC964603.1
KC980908.1
KC985147.1
KC985148.1
KC985149.1
KC985150.1
KC985151.1
KC985152.1
KC985153.1
KC985156.1
KC985157.1
KC985158.1
KC985159.1
KC985160.1
KC985161.1
KC985162.1
KC985163.1
KC985164.1
KC985165.1
KC985166.1
KC985167.1
KC990644.1
KC990645.1
KC990646.1
KC990647.1
KC990648.1
KC990650.1
KC990651.1
KC990652.1
KC990653.1
KC990654.1
KC990655.1
KC990656.1
KC990657.1
KC990659.1
KC990660.1
KC990661.1
KC990662.1
KC990663.1
KC990664.1
KC990665.1
KC990667.1
KC990668.1
KC990669.1
KC990670.1
KC990671.1
KC990672.1
KC990673.1
KC990674.1
KC990676.1
KC990677.1
KC990678.1
KC990679.1
KC990681.1
KC990682.1
KC990683.1
KC990685.1
KC990689.1
KC990690.1
KC990691.1
KC990692.1
KC990693.1
KC993902.1
KC993903.1
KC993904.1
KC993905.1
KC993906.1
KC993907.1
KC993908.1
KC993909.1
KC993910.1
KC993911.1
KC993912.1
KC993913.1
KC993914.1
KC993915.1
KC993917.1
KC993918.1
KC993919.1
KC993920.1
KC993921.1
KC993924.1
KC993925.1
KC993926.1
KC993927.1
KC993930.1
KC993931.1
KC993932.1
KC993933.1
KC993934.1
KC993935.1
KC993936.1
KC993937.1
KC993938.1
KC993939.1
KC993941.1
KC993942.1
KC993943.1
KC993944.1
KC993945.1
KC993946.1
KC993947.1
KC993948.1
KC993949.1
KC993951.1
KC993953.1
KC993954.1
KC993956.1
KC993957.1
KC993959.1
KC993960.1
KC993961.1
KC993962.1
KC993963.1
KC993967.1
KC993968.1
KC993969.1
KC993971.1
KC993972.1
KC993973.1
KC993974.1
KC993975.1
KC993976.1
KC993977.1
KC993978.1
KC993979.1
KC993981.1
KC993982.1
KC993983.1
KC993984.1
KC993985.1
KC993986.1
KC993987.1
KC993988.1
KC993989.1
KC993990.1
KC993991.1
KC993992.1
KC993993.1
KC993994.1
KC993995.1
KC993996.1
KC993998.1
KC993999.1
KC994000.1
KC994001.1
KC994002.1
KC994004.1
KC994005.1
KC994006.1
KC994007.1
KC994008.1
KC994009.1
KC994010.1
KC994011.1
KC994012.1
KC994013.1
KC994014.1
KC994015.1
KC994016.1
KC994017.1
KC994018.1
KC994019.1
KC994020.1
KC994021.1
KC994022.1
KC994023.1
KC994024.1
KC994025.1
KC994026.1
KC994027.1
KC994028.1
KC994029.1
KC994030.1
KC994031.1
KC994032.1
KC994033.1
KC994034.1
KC994035.1
KC994036.1
KC994037.1
KC994038.1
KC994039.1
KC994040.1
KC994041.1
KC994042.1
KC994043.1
KC994044.1
KC994045.1
KC994046.1
KC994047.1
KC994048.1
KC994049.1
KC994050.1
KC994051.1
KC994053.1
KC994054.1
KC994055.1
KC994057.1
KC994059.1
KC994061.1
KC994062.1
KC994063.1
KC994064.1
KC994066.1
KC994067.1
KC994068.1
KC994069.1
KC994070.1
KC994071.1
KC994072.1
KC994073.1
KC994074.1
KC994075.1
KC994076.1
KC994078.1
KC994080.1
KC994082.1
KC994083.1
KC994086.1
KC994087.1
KC994088.1
KC994089.1
KC994090.1
KC994091.1
KC994093.1
KC994094.1
KC994095.1
KC994096.1
KC994097.1
KC994098.1
KC994099.1
KC994100.1
KC994101.1
KC994102.1
KC994103.1
KC994104.1
KC994105.1
KC994106.1
KC994107.1
KC994109.1
KC994111.1
KC994112.1
KC994113.1
KC994114.1
KC994115.1
KC994116.1
KC994117.1
KC994119.1
KC994120.1
KC994121.1
KC994123.1
KC994124.1
KC994125.1
KC994126.1
KC994127.1
KC994128.1
KC994129.1
KC994130.1
KC994131.1
KC994132.1
KC994133.1
KC994134.1
KC994135.1
KC994136.1
KC994138.1
KC994139.1
KC994140.1
KC994141.1
KC994142.1
KC994143.1
KC994144.1
KC994145.1
KC994146.1
KC994147.1
KC994148.1
KC994149.1
KC994150.1
KC994151.1
KC994152.1
KC994153.1
KC994154.1
KC994155.1
KC994156.1
KC994157.1
KC994158.1
KC994159.1
KC994160.1
KC994161.1
KC994457.1
KC998701.1
KC998702.1
KC998703.1
KC998705.1
KC998706.1
KC998707.1
KF006361.1
KF011502.1
KF038316.1
KF038317.1
KF040496.1
KF048032.1
KF048033.1
KF052033.1
KF055303.1
KF055863.1
KF055864.1
KF055865.1
KF055867.1
KF055868.1
KF055869.1
KF055870.1
KF055871.1
KF055872.1
KF055873.1
KF055874.1
KF055875.1
KF055878.1
KF055880.1
KF055882.1
KF055888.1
KF056243.1
KF056245.1
KF056246.1
KF056247.1
KF056248.1
KF056249.1
KF056256.1
KF056257.1
KF056258.1
KF056260.1
KF056261.1
KF056262.1
KF056263.1
KF056264.1
KF056265.1
KF056266.1
KF056268.1
KF056269.1
KF056270.1
KF056271.1
KF056272.1
KF056273.1
KF056274.1
KF056275.1
KF056276.1
KF056279.1
KF056280.1
KF056281.1
KF056282.1
KF056283.1
KF056284.1
KF056286.1
KF056287.1
KF056288.1
KF056289.1
KF056290.1
KF056291.1
KF056292.1
KF056293.1
KF056294.1
KF056295.1
KF056296.1
KF056297.1
KF056298.1
KF056300.1
KF056302.1
KF056304.1
KF056305.1
KF056306.1
KF056307.1
KF056308.1
KF056309.1
KF056313.1
KF056318.1
KF061034.1
KF142158.1
KF142160.1
KF142470.1
KF146236.1
KF146237.1
KF146238.1
KF146239.1
KF146240.1
KF146241.1
KF146242.1
KF146243.1
KF146244.1
KF146245.1
KF146246.1
KF146247.1
KF146248.1
KF146249.1
KF146250.1
KF146251.1
KF146252.1
KF146253.1
KF146254.1
KF146255.1
KF146256.1
KF146257.1
KF146258.1
KF146259.1
KF146260.1
KF146261.1
KF146262.1
KF146263.1
KF146264.1
KF146265.1
KF146266.1
KF146267.1
KF146268.1
KF146269.1
KF146270.1
KF146271.1
KF146272.1
KF146273.1
KF146274.1
KF146275.1
KF146276.1
KF146277.1
KF146278.1
KF146279.1
KF146280.1
KF146281.1
KF146282.1
KF146283.1
KF146284.1
KF146285.1
KF146286.1
KF146287.1
KF146288.1
KF146290.1
KF146291.1
KF146292.1
KF146293.1
KF148067.1
KF148068.1
KF148070.1
KF148071.1
KF148072.1
KF148073.1
KF148074.1
KF148075.1
KF148076.1
KF148077.1
KF148078.1
KF148079.1
KF148080.1
KF148081.1
KF148083.1
KF148084.1
KF148085.1
KF148086.1
KF148087.1
KF148088.1
KF148089.1
KF148090.1
KF148092.1
KF148093.1
KF148094.1
KF148095.1
KF148096.1
KF148097.1
KF148098.1
KF148099.1
KF148100.1
KF148101.1
KF148102.1
KF148103.1
KF148104.1
KF148105.1
KF148106.1
KF148107.1
KF148108.1
KF148109.1
KF148110.1
KF148111.1
KF148112.1
KF148113.1
KF148114.1
KF148115.1
KF148116.1
KF148118.1
KF148119.1
KF148121.1
KF148122.1
KF148124.1
KF148125.1
KF148126.1
KF148127.1
KF148128.1
KF148129.1
KF148130.1
KF148131.1
KF148132.1
KF148133.1
KF148134.1
KF148135.1
KF148137.1
KF148138.1
KF148139.1
KF148140.1
KF148141.1
KF148142.1
KF148143.1
KF148144.1
KF148145.1
KF148147.1
KF148148.1
KF148150.1
KF148151.1
KF148153.1
KF148154.1
KF148155.1
KF148157.1
KF148158.1
KF148159.1
KF148160.1
KF148162.1
KF148163.1
KF148164.1
KF148165.1
KF148167.1
KF148169.1
KF148170.1
KF148172.1
KF148176.1
KF148177.1
KF148178.1
KF148180.1
KF148181.1
KF148183.1
KF148184.1
KF148188.1
KF148190.1
KF148192.1
KF148193.1
KF148194.1
KF148197.1
KF148201.1
KF148202.1
KF148204.1
KF148205.1
KF148206.1
KF148212.1
KF148213.1
KF148214.1
KF148216.1
KF148217.1
KF148218.1
KF148220.1
KF148221.1
KF148222.1
KF148223.1
KF148225.1
KF148226.1
KF148228.1
KF148229.1
KF148230.1
KF148231.1
KF148235.1
KF148236.1
KF148241.1
KF148245.1
KF148246.1
KF148247.1
KF148250.1
KF148251.1
KF148252.1
KF148253.1
KF148254.1
KF148255.1
KF148257.1
KF148259.1
KF148260.1
KF148263.1
KF148264.1
KF148265.1
KF148266.1
KF148267.1
KF148269.1
KF148270.1
KF148271.1
KF148272.1
KF148275.1
KF148276.1
KF148278.1
KF148279.1
KF148281.1
KF148282.1
KF148283.1
KF148284.1
KF148285.1
KF148286.1
KF148291.1
KF148294.1
KF148299.1
KF148300.1
KF148304.1
KF148314.1
KF148315.1
KF148317.1
KF148322.1
KF148328.1
KF148329.1
KF148331.1
KF148332.1
KF148333.1
KF148334.1
KF148335.1
KF148336.1
KF148337.1
KF148338.1
KF148339.1
KF148341.1
KF148342.1
KF148343.1
KF148344.1
KF148346.1
KF148347.1
KF148348.1
KF148350.1
KF148352.1
KF148355.1
KF148356.1
KF148357.1
KF148358.1
KF148359.1
KF148361.1
KF148362.1
KF148363.1
KF148364.1
KF148365.1
KF148367.1
KF148368.1
KF148370.1
KF148373.1
KF148375.1
KF148376.1
KF148377.1
KF148380.1
KF148381.1
KF148382.1
KF148383.1
KF148384.1
KF148385.1
KF148386.1
KF148387.1
KF148388.1
KF148391.1
KF148392.1
KF148394.1
KF148395.1
KF148396.1
KF148397.1
KF148398.1
KF148399.1
KF148400.1
KF148401.1
KF148403.1
KF148404.1
KF148407.1
KF148408.1
KF148410.1
KF148411.1
KF148413.1
KF148415.1
KF148416.1
KF148417.1
KF148418.1
KF148419.1
KF148422.1
KF148423.1
KF148425.1
KF148426.1
KF148429.1
KF148433.1
KF148437.1
KF148438.1
KF148441.1
KF148442.1
KF148446.1
KF148448.1
KF148449.1
KF148451.1
KF148452.1
KF148454.1
KF148455.1
KF148456.1
KF148457.1
KF148458.1
KF148459.1
KF148461.1
KF148462.1
KF148463.1
KF148466.1
KF148467.1
KF148468.1
KF148469.1
KF148472.1
KF148473.1
KF148475.1
KF148476.1
KF148478.1
KF148480.1
KF148482.1
KF148484.1
KF148485.1
KF148486.1
KF148487.1
KF148488.1
KF148489.1
KF148491.1
KF148492.1
KF148493.1
KF148498.1
KF148502.1
KF148505.1
KF148509.1
KF148510.1
KF148511.1
KF148512.1
KF148513.1
KF148514.1
KF148516.1
KF148517.1
KF148518.1
KF148520.1
KF148522.1
KF148523.1
KF148524.1
KF148525.1
KF148526.1
KF148527.1
KF148529.1
KF148530.1
KF148531.1
KF148535.1
KF148540.1
KF148541.1
KF148547.1
KF148548.1
KF148552.1
KF148554.1
KF148556.1
KF148558.1
KF148559.1
KF148563.1
KF148564.1
KF148567.1
KF148568.1
KF148569.1
KF148570.1
KF148572.1
KF148573.1
KF148575.1
KF148576.1
KF148577.1
KF148578.1
KF148580.1
KF148581.1
KF148583.1
KF148586.1
KF148587.1
KF148590.1
KF148592.1
KF150177.1
KF161060.1
KF161062.1
KF161063.1
KF161065.1
KF161066.1
KF161067.1
KF161068.1
KF161069.1
KF161070.1
KF161071.1
KF161072.1
KF161073.1
KF161075.1
KF161076.1
KF161078.1
KF161079.1
KF161080.1
KF161081.1
KF161082.1
KF161083.1
KF161084.1
KF161086.1
KF161087.1
KF161088.1
KF161089.1
KF161090.1
KF161091.1
KF161093.1
KF161094.1
KF161095.1
KF161096.1
KF161097.1
KF161098.1
KF161099.1
KF161100.1
KF161101.1
KF161102.1
KF161103.1
KF161104.1
KF161105.1
KF161106.1
KF161107.1
KF161108.1
KF161109.1
KF161110.1
KF161111.1
KF161112.1
KF161113.1
KF161114.1
KF161115.1
KF161116.1
KF161117.1
KF161118.1
KF161120.1
KF161122.1
KF161123.1
KF161125.1
KF161126.1
KF161127.1
KF161128.1
KF161129.1
KF161130.1
KF161131.1
KF161132.1
KF161133.1
KF161134.1
KF161135.1
KF161137.1
KF161140.1
KF161141.1
KF161142.1
KF161143.1
KF161144.1
KF161145.1
KF161146.1
KF161147.1
KF161148.1
KF161149.1
KF161150.1
KF161152.1
KF161153.1
KF161154.1
KF161155.1
KF161157.1
KF161158.1
KF161159.1
KF161160.1
KF161161.1
KF161162.1
KF161163.1
KF161164.1
KF161165.1
KF161166.1
KF161167.1
KF161168.1
KF161169.1
KF161171.1
KF161172.1
KF161173.1
KF161174.1
KF161175.1
KF161176.1
KF161177.1
KF161178.1
KF161179.1
KF161180.1
KF161181.1
KF161182.1
KF161183.1
KF161184.1
KF161185.1
KF161186.1
KF161188.1
KF161189.1
KF161190.1
KF161191.1
KF161192.1
KF161193.1
KF161194.1
KF161195.1
KF161196.1
KF161197.1
KF161198.1
KF161199.1
KF161200.1
KF161201.1
KF161202.1
KF161203.1
KF161204.1
KF161205.1
KF161206.1
KF161207.1
KF161209.1
KF161210.1
KF161211.1
KF161212.1
KF161213.1
KF161214.1
KF161215.1
KF161216.1
KF161217.1
KF161220.1
KF161221.1
KF161222.1
KF161223.1
KF161225.1
KF161226.1
KF161227.1
KF161228.1
KF161229.1
KF161231.1
KF161232.1
KF161233.1
KF161234.1
KF161235.1
KF161236.1
KF161237.1
KF161238.1
KF161239.1
KF161240.1
KF161241.1
KF161242.1
KF161244.1
KF161245.1
KF161246.1
KF161247.1
KF161248.1
KF161249.1
KF161250.1
KF161251.1
KF161252.1
KF161253.1
KF161254.1
KF161255.1
KF161256.1
KF161257.1
KF161259.1
KF161260.1
KF161261.1
KF161262.1
KF161263.1
KF161264.1
KF161265.1
KF161266.1
KF161267.1
KF161269.1
KF161272.1
KF161273.1
KF161275.1
KF161276.1
KF161277.1
KF161278.1
KF161279.1
KF161280.1
KF161281.1
KF161282.1
KF161283.1
KF161284.1
KF161285.1
KF161286.1
KF161288.1
KF161289.1
KF161290.1
KF161291.1
KF161292.1
KF161293.1
KF161294.1
KF161295.1
KF161296.1
KF161297.1
KF161298.1
KF161299.1
KF161300.1
KF161301.1
KF161304.1
KF161305.1
KF161306.1
KF161308.1
KF161309.1
KF161311.1
KF161313.1
KF161314.1
KF161315.1
KF161317.1
KF161318.1
KF161319.1
KF161320.1
KF161321.1
KF161323.1
KF161324.1
KF161325.1
KF161326.1
KF161327.1
KF161328.1
KF161329.1
KF161330.1
KF161331.1
KF161332.1
KF161333.1
KF161334.1
KF161335.1
KF161336.1
KF161337.1
KF161339.1
KF161340.1
KF161341.1
KF161343.1
KF161344.1
KF161345.1
KF161346.1
KF161348.1
KF161349.1
KF161351.1
KF161352.1
KF161354.1
KF161356.1
KF161357.1
KF161358.1
KF161359.1
KF161361.1
KF161362.1
KF161363.1
KF161364.1
KF161365.1
KF161367.1
KF161368.1
KF161369.1
KF161371.1
KF161372.1
KF161373.1
KF161375.1
KF161376.1
KF161377.1
KF161378.1
KF161379.1
KF161380.1
KF161382.1
KF161383.1
KF161385.1
KF161386.1
KF161388.1
KF161389.1
KF161390.1
KF161391.1
KF161392.1
KF161393.1
KF161394.1
KF161395.1
KF161396.1
KF161397.1
KF161398.1
KF161399.1
KF161400.1
KF161401.1
KF161402.1
KF161403.1
KF161404.1
KF161405.1
KF161406.1
KF161407.1
KF161408.1
KF161409.1
KF161410.1
KF161414.1
KF161415.1
KF161416.1
KF161417.1
KF161419.1
KF161420.1
KF161421.1
KF161423.1
KF161424.1
KF161425.1
KF161426.1
KF161427.1
KF161428.1
KF161429.1
KF161430.1
KF161431.1
KF161432.1
KF161433.1
KF161434.1
KF161435.1
KF161436.1
KF161437.1
KF161438.1
KF161439.1
KF161441.1
KF161442.1
KF161443.1
KF161444.1
KF161445.1
KF161446.1
KF161447.1
KF161448.1
KF161449.1
KF161450.1
KF161452.1
KF161453.1
KF161459.1
KF161461.1
KF161462.1
KF161464.1
KF161472.1
KF161473.1
KF161474.1
KF161475.1
KF161476.1
KF161477.1
KF161479.1
KF161480.1
KF161482.1
KF161484.1
KF161485.1
KF161486.1
KF161488.1
KF161489.1
KF161491.1
KF161493.1
KF161495.1
KF161496.1
KF161497.1
KF161499.1
KF161500.1
KF161501.1
KF161505.1
KF161506.1
KF161507.1
KF161508.1
KF161509.1
KF161511.1
KF161512.1
KF161514.1
KF161515.1
KF161516.1
KF161517.1
KF161518.1
KF161519.1
KF161521.1
KF161522.1
KF161523.1
KF161524.1
KF161525.1
KF161526.1
KF161527.1
KF161528.1
KF161529.1
KF161530.1
KF161531.1
KF161532.1
KF161534.1
KF161535.1
KF161537.1
KF161538.1
KF161539.1
KF161540.1
KF161541.1
KF161542.1
KF161544.1
KF161545.1
KF161546.1
KF161547.1
KF161548.1
KF161549.1
KF161550.1
KF161551.1
KF161552.1
KF161554.1
KF161555.1
KF161556.1
KF161558.1
KF161560.1
KF161561.1
KF161562.1
KF161563.1
KF161564.1
KF161565.1
KF161566.1
KF161567.1
KF161568.1
KF161569.1
KF161570.1
KF161571.1
KF161572.1
KF161573.1
KF161574.1
KF161576.1
KF161578.1
KF161579.1
KF161580.1
KF161581.1
KF161582.1
KF161583.1
KF161584.1
KF161585.1
KF161586.1
KF161587.1
KF161588.1
KF161589.1
KF161590.1
KF161591.1
KF161592.1
KF161593.1
KF161596.1
KF161597.1
KF161599.1
KF161600.1
KF161602.1
KF161603.1
KF161604.1
KF161605.1
KF161606.1
KF161607.1
KF161608.1
KF161609.1
KF161610.1
KF161611.1
KF161612.1
KF161613.1
KF161614.1
KF161615.1
KF161616.1
KF161617.1
KF161618.1
KF161619.1
KF161620.1
KF161621.1
KF161622.1
KF161623.1
KF161624.1
KF161625.1
KF161626.1
KF161627.1
KF161628.1
KF161629.1
KF161631.1
KF161632.1
KF161633.1
KF161634.1
KF161635.1
KF161636.1
KF161637.1
KF161638.1
KF161639.1
KF161640.1
KF161641.1
KF161642.1
KF161643.1
KF161644.1
KF161645.1
KF161646.1
KF161647.1
KF161648.1
KF161649.1
KF161650.1
KF161651.1
KF161652.1
KF161653.1
KF161654.1
KF161656.1
KF161657.1
KF161658.1
KF161659.1
KF161660.1
KF161662.1
KF161663.1
KF161664.1
KF161665.1
KF161666.1
KF161667.1
KF161668.1
KF161669.1
KF161670.1
KF161671.1
KF161672.1
KF161673.1
KF161674.1
KF161676.1
KF161678.1
KF161679.1
KF161680.1
KF161681.1
KF161682.1
KF161685.1
KF161686.1
KF161687.1
KF161688.1
KF161689.1
KF161690.1
KF161692.1
KF161693.1
KF161694.1
KF161695.1
KF161696.1
KF161697.1
KF161698.1
KF161700.1
KF161701.1
KF161702.1
KF161703.1
KF161704.1
KF161705.1
KF161706.1
KF161707.1
KF161709.1
KF161710.1
KF161711.1
KF161712.1
KF161713.1
KF161714.1
KF161715.1
KF161716.1
KF161717.1
KF161718.1
KF161719.1
KF161720.1
KF161721.1
KF161722.1
KF161723.1
KF161724.1
KF161726.1
KF161727.1
KF161728.1
KF161730.1
KF161731.1
KF161732.1
KF161733.1
KF161734.1
KF161735.1
KF161736.1
KF161737.1
KF161738.1
KF161740.1
KF161742.1
KF161743.1
KF161744.1
KF161745.1
KF161746.1
KF161747.1
KF161749.1
KF161750.1
KF161751.1
KF161752.1
KF161755.1
KF161756.1
KF161757.1
KF161758.1
KF161760.1
KF161761.1
KF161762.1
KF161763.1
KF161764.1
KF161765.1
KF161766.1
KF161767.1
KF161769.1
KF161770.1
KF161771.1
KF161772.1
KF161773.1
KF161774.1
KF161775.1
KF161776.1
KF161778.1
KF161779.1
KF161780.1
KF161781.1
KF161782.1
KF161783.1
KF161784.1
KF161785.1
KF161786.1
KF161787.1
KF161788.1
KF161789.1
KF161790.1
KF161791.1
KF161792.1
KF161793.1
KF161794.1
KF161795.1
KF161796.1
KF161797.1
KF161798.1
KF161799.1
KF161800.1
KF161802.1
KF161803.1
KF161804.1
KF161805.1
KF161806.1
KF161808.1
KF161809.1
KF161810.1
KF161811.1
KF161812.1
KF161813.1
KF161814.1
KF161815.1
KF161816.1
KF161817.1
KF161818.1
KF161819.1
KF161820.1
KF161821.1
KF161822.1
KF161823.1
KF161824.1
KF161825.1
KF161826.1
KF161827.1
KF161828.1
KF161829.1
KF161830.1
KF161831.1
KF161832.1
KF161833.1
KF161834.1
KF161835.1
KF161836.1
KF161838.1
KF161839.1
KF161840.1
KF161841.1
KF161842.1
KF161843.1
KF161844.1
KF161845.1
KF161846.1
KF161847.1
KF161848.1
KF161849.1
KF161850.1
KF161851.1
KF161852.1
KF161853.1
KF161854.1
KF161855.1
KF161856.1
KF161857.1
KF161859.1
KF161860.1
KF161862.1
KF161863.1
KF161864.1
KF161866.1
KF161867.1
KF161868.1
KF161869.1
KF161870.1
KF161871.1
KF161872.1
KF161873.1
KF161874.1
KF161875.1
KF161876.1
KF161877.1
KF161878.1
KF161882.1
KF161883.1
KF161884.1
KF161885.1
KF161886.1
KF161887.1
KF161889.1
KF161891.1
KF161892.1
KF161893.1
KF161894.1
KF161895.1
KF161896.1
KF161898.1
KF161899.1
KF161900.1
KF161901.1
KF161904.1
KF161905.1
KF161906.1
KF161907.1
KF161908.1
KF161909.1
KF161910.1
KF161911.1
KF161914.1
KF161915.1
KF161916.1
KF161917.1
KF161918.1
KF161919.1
KF161920.1
KF161922.1
KF161923.1
KF161924.1
KF161925.1
KF161926.1
KF161927.1
KF161928.1
KF161929.1
KF161931.1
KF161933.1
KF161934.1
KF161935.1
KF161936.1
KF161937.1
KF161938.1
KF161939.1
KF161940.1
KF161942.1
KF161943.1
KF161944.1
KF161946.1
KF161947.1
KF161948.1
KF161949.1
KF161950.1
KF161951.1
KF161953.1
KF161954.1
KF161955.1
KF161956.1
KF161957.1
KF161960.1
KF161961.1
KF161963.1
KF161964.1
KF161965.1
KF161967.1
KF161969.1
KF161970.1
KF161971.1
KF161972.1
KF161973.1
KF161976.1
KF161977.1
KF161978.1
KF161979.1
KF161980.1
KF161981.1
KF161983.1
KF161984.1
KF161986.1
KF161987.1
KF161988.1
KF161989.1
KF161990.1
KF161991.1
KF161992.1
KF161993.1
KF161994.1
KF161995.1
KF161998.1
KF161999.1
KF162000.1
KF162002.1
KF162003.1
KF162004.1
KF162005.1
KF162007.1
KF162009.1
KF162010.1
KF162012.1
KF162014.1
KF162016.1
KF162017.1
KF162018.1
KF162019.1
KF162020.1
KF162021.1
KF162022.1
KF162023.1
KF162025.1
KF162026.1
KF162027.1
KF162028.1
KF162029.1
KF162030.1
KF162033.1
KF162034.1
KF162036.1
KF162037.1
KF162038.1
KF162039.1
KF162041.1
KF162042.1
KF162043.1
KF162045.1
KF162046.1
KF162047.1
KF162048.1
KF162049.1
KF162050.1
KF162051.1
KF162053.1
KF162056.1
KF162057.1
KF162058.1
KF162060.1
KF162061.1
KF162062.1
KF162065.1
KF162066.1
KF162067.1
KF162068.1
KF162069.1
KF162070.1
KF162071.1
KF162072.1
KF162073.1
KF162074.1
KF162075.1
KF162076.1
KF162078.1
KF162079.1
KF162080.1
KF162081.1
KF162082.1
KF162085.1
KF162086.1
KF162087.1
KF162088.1
KF162089.1
KF162091.1
KF162093.1
KF162094.1
KF162095.1
KF162096.1
KF162097.1
KF162098.1
KF162099.1
KF162101.1
KF162102.1
KF162103.1
KF162104.1
KF162105.1
KF162106.1
KF162107.1
KF162108.1
KF162109.1
KF162110.1
KF162111.1
KF162112.1
KF162113.1
KF162114.1
KF162116.1
KF162117.1
KF162118.1
KF162119.1
KF162120.1
KF162122.1
KF162123.1
KF162124.1
KF162125.1
KF162127.1
KF162128.1
KF162129.1
KF162130.1
KF162131.1
KF162132.1
KF162133.1
KF162134.1
KF162135.1
KF162136.1
KF162137.1
KF162138.1
KF162140.1
KF162141.1
KF162142.1
KF162146.1
KF162147.1
KF162148.1
KF162149.1
KF162150.1
KF162151.1
KF162152.1
KF162153.1
KF162154.1
KF162155.1
KF162156.1
KF162157.1
KF162160.1
KF162161.1
KF162162.1
KF162163.1
KF162164.1
KF162165.1
KF162168.1
KF162169.1
KF162170.1
KF162171.1
KF162172.1
KF162173.1
KF162174.1
KF162175.1
KF162177.1
KF162178.1
KF162179.1
KF162180.1
KF162182.1
KF162184.1
KF162185.1
KF162186.1
KF162187.1
KF162188.1
KF162189.1
KF162191.1
KF162192.1
KF162193.1
KF162194.1
KF162195.1
KF162196.1
KF162197.1
KF162198.1
KF162199.1
KF162200.1
KF162202.1
KF162203.1
KF162208.1
KF162211.1
KF162212.1
KF162213.1
KF162217.1
KF162220.1
KF162221.1
KF162224.1
KF162225.1
KF162226.1
KF162229.1
KF162230.1
KF162231.1
KF162232.1
KF162234.1
KF162235.1
KF162237.1
KF162238.1
KF162240.1
KF162241.1
KF162244.1
KF162245.1
KF162247.1
KF162248.1
KF162250.1
KF162251.1
KF162252.1
KF162253.1
KF162254.1
KF162255.1
KF162256.1
KF162257.1
KF162258.1
KF162260.1
KF162261.1
KF162263.1
KF162264.1
KF162265.1
KF162266.1
KF162267.1
KF162268.1
KF162269.1
KF162270.1
KF162271.1
KF162272.1
KF162273.1
KF162274.1
KF162275.1
KF162276.1
KF162277.1
KF162279.1
KF162280.1
KF162283.1
KF162285.1
KF162287.1
KF162288.1
KF162290.1
KF162291.1
KF162293.1
KF162294.1
KF162295.1
KF162296.1
KF162297.1
KF162298.1
KF162299.1
KF162301.1
KF162302.1
KF162303.1
KF162308.1
KF162309.1
KF162310.1
KF162311.1
KF162312.1
KF162313.1
KF162314.1
KF162315.1
KF162316.1
KF162317.1
KF162318.1
KF162320.1
KF162322.1
KF162324.1
KF162325.1
KF162327.1
KF162328.1
KF162329.1
KF162330.1
KF162331.1
KF162332.1
KF162333.1
KF162334.1
KF162335.1
KF162338.1
KF162339.1
KF162340.1
KF162342.1
KF162343.1
KF162344.1
KF162345.1
KF162346.1
KF162347.1
KF162348.1
KF162349.1
KF162350.1
KF162351.1
KF162352.1
KF162353.1
KF162354.1
KF162355.1
KF162356.1
KF162357.1
KF162358.1
KF162360.1
KF162363.1
KF162364.1
KF162365.1
KF162366.1
KF162367.1
KF162369.1
KF162370.1
KF162372.1
KF162373.1
KF162374.1
KF162377.1
KF162378.1
KF162379.1
KF162380.1
KF162381.1
KF162384.1
KF162385.1
KF162388.1
KF162389.1
KF162390.1
KF162391.1
KF162392.1
KF162395.1
KF162396.1
KF162398.1
KF162399.1
KF162401.1
KF162402.1
KF162403.1
KF162404.1
KF162406.1
KF162407.1
KF162408.1
KF162409.1
KF162411.1
KF162412.1
KF162414.1
KF162415.1
KF162416.1
KF162417.1
KF162419.1
KF162420.1
KF162421.1
KF162422.1
KF162423.1
KF162425.1
KF162426.1
KF162429.1
KF162430.1
KF162431.1
KF162432.1
KF162433.1
KF162434.1
KF162435.1
KF162436.1
KF162437.1
KF162438.1
KF162439.1
KF162440.1
KF162441.1
KF162442.1
KF162443.1
KF162445.1
KF162446.1
KF162447.1
KF162448.1
KF162449.1
KF162450.1
KF162452.1
KF162453.1
KF162454.1
KF162455.1
KF162456.1
KF162457.1
KF162460.1
KF162462.1
KF162463.1
KF162465.1
KF162469.1
KF162472.1
KF162473.1
KF162474.1
KF162475.1
KF162476.1
KF162477.1
KF162478.1
KF162479.1
KF162480.1
KF162481.1
KF162482.1
KF162483.1
KF162484.1
KF162486.1
KF162489.1
KF162490.1
KF162491.1
KF162492.1
KF162494.1
KF162495.1
KF162496.1
KF162497.1
KF162498.1
KF162499.1
KF162500.1
KF162501.1
KF162502.1
KF162503.1
KF162504.1
KF162505.1
KF162506.1
KF162507.1
KF162508.1
KF162509.1
KF162511.1
KF162513.1
KF162514.1
KF162515.1
KF162516.1
KF162517.1
KF162518.1
KF162519.1
KF162520.1
KF162521.1
KF162522.1
KF162523.1
KF162524.1
KF162525.1
KF162527.1
KF162528.1
KF162529.1
KF162530.1
KF162533.1
KF162534.1
KF162536.1
KF162537.1
KF162538.1
KF162539.1
KF162540.1
KF162542.1
KF162544.1
KF162545.1
KF162546.1
KF162547.1
KF162549.1
KF162550.1
KF162551.1
KF162552.1
KF162554.1
KF162556.1
KF162557.1
KF162558.1
KF162560.1
KF162562.1
KF162563.1
KF162564.1
KF162565.1
KF162566.1
KF162567.1
KF162568.1
KF162569.1
KF162570.1
KF162571.1
KF162572.1
KF162573.1
KF162574.1
KF162575.1
KF162576.1
KF162577.1
KF162578.1
KF162579.1
KF162580.1
KF162581.1
KF162582.1
KF162583.1
KF162585.1
KF162586.1
KF162587.1
KF162588.1
KF162589.1
KF162590.1
KF162591.1
KF162592.1
KF162593.1
KF162594.1
KF162597.1
KF162598.1
KF162599.1
KF162600.1
KF162601.1
KF162602.1
KF162603.1
KF162604.1
KF162605.1
KF162606.1
KF162607.1
KF162608.1
KF162609.1
KF162610.1
KF162611.1
KF162614.1
KF162615.1
KF162616.1
KF162617.1
KF162618.1
KF162619.1
KF162620.1
KF162621.1
KF162622.1
KF162623.1
KF162626.1
KF162627.1
KF162628.1
KF162629.1
KF162630.1
KF162631.1
KF162632.1
KF162633.1
KF162634.1
KF162635.1
KF162636.1
KF162637.1
KF162638.1
KF162639.1
KF162640.1
KF162641.1
KF162642.1
KF162643.1
KF162644.1
KF162645.1
KF162649.1
KF162650.1
KF162651.1
KF162652.1
KF162653.1
KF162654.1
KF162655.1
KF162656.1
KF162657.1
KF162658.1
KF162659.1
KF162660.1
KF162661.1
KF162664.1
KF162665.1
KF162667.1
KF162669.1
KF162670.1
KF162671.1
KF162672.1
KF162673.1
KF162674.1
KF162676.1
KF162677.1
KF162678.1
KF162679.1
KF162681.1
KF162682.1
KF162683.1
KF162684.1
KF162685.1
KF162686.1
KF162688.1
KF162689.1
KF162690.1
KF162691.1
KF162692.1
KF162694.1
KF162695.1
KF162696.1
KF162697.1
KF162698.1
KF162699.1
KF162700.1
KF162701.1
KF162702.1
KF162703.1
KF162704.1
KF162706.1
KF162707.1
KF162708.1
KF162709.1
KF162710.1
KF162713.1
KF162714.1
KF162715.1
KF162716.1
KF162717.1
KF162718.1
KF162719.1
KF162721.1
KF162723.1
KF162724.1
KF162725.1
KF162726.1
KF162727.1
KF162728.1
KF162729.1
KF162730.1
KF162731.1
KF162734.1
KF162735.1
KF162736.1
KF162737.1
KF162738.1
KF162739.1
KF162740.1
KF162741.1
KF162743.1
KF162744.1
KF162745.1
KF162746.1
KF162747.1
KF162749.1
KF162751.1
KF162753.1
KF162754.1
KF162755.1
KF162757.1
KF162758.1
KF162759.1
KF162760.1
KF162761.1
KF162762.1
KF162763.1
KF162764.1
KF162765.1
KF162766.1
KF162768.1
KF162769.1
KF162770.1
KF162771.1
KF162773.1
KF162774.1
KF162775.1
KF162776.1
KF162777.1
KF162778.1
KF162779.1
KF162780.1
KF162781.1
KF162782.1
KF162784.1
KF162785.1
KF162786.1
KF162787.1
KF162788.1
KF162789.1
KF162791.1
KF162792.1
KF162793.1
KF162794.1
KF162795.1
KF162796.1
KF162798.1
KF162799.1
KF162800.1
KF162801.1
KF162802.1
KF162803.1
KF162804.1
KF162805.1
KF162806.1
KF162807.1
KF162808.1
KF162810.1
KF162811.1
KF162813.1
KF162814.1
KF162815.1
KF162816.1
KF162817.1
KF162819.1
KF162820.1
KF162823.1
KF162824.1
KF162825.1
KF162826.1
KF162827.1
KF162828.1
KF162829.1
KF162830.1
KF162831.1
KF162832.1
KF162833.1
KF162834.1
KF162835.1
KF162836.1
KF162838.1
KF162839.1
KF162840.1
KF162841.1
KF162843.1
KF162844.1
KF162845.1
KF162846.1
KF162847.1
KF162848.1
KF162851.1
KF162852.1
KF162853.1
KF162854.1
KF162857.1
KF162858.1
KF162860.1
KF162862.1
KF162863.1
KF162864.1
KF162865.1
KF162866.1
KF162867.1
KF162868.1
KF162869.1
KF162871.1
KF162872.1
KF162873.1
KF162874.1
KF162875.1
KF162876.1
KF162877.1
KF162879.1
KF162880.1
KF162881.1
KF162882.1
KF162883.1
KF162884.1
KF162885.1
KF162886.1
KF162887.1
KF162888.1
KF162889.1
KF162890.1
KF162891.1
KF162892.1
KF162893.1
KF162894.1
KF162897.1
KF162898.1
KF162900.1
KF162901.1
KF162902.1
KF162903.1
KF162904.1
KF162905.1
KF162906.1
KF162907.1
KF162908.1
KF162909.1
KF162911.1
KF162912.1
KF162914.1
KF162915.1
KF162916.1
KF162917.1
KF162918.1
KF162919.1
KF162920.1
KF162921.1
KF162922.1
KF162923.1
KF162924.1
KF162925.1
KF162927.1
KF162928.1
KF162929.1
KF162930.1
KF162931.1
KF162933.1
KF162934.1
KF162935.1
KF162936.1
KF162937.1
KF162938.1
KF162939.1
KF162940.1
KF162941.1
KF162942.1
KF162943.1
KF162944.1
KF162945.1
KF162946.1
KF162947.1
KF162949.1
KF162950.1
KF162951.1
KF162953.1
KF162954.1
KF162955.1
KF162956.1
KF162957.1
KF162958.1
KF162959.1
KF162961.1
KF162962.1
KF162963.1
KF162964.1
KF162965.1
KF162966.1
KF162968.1
KF162969.1
KF162970.1
KF162971.1
KF162973.1
KF162974.1
KF162975.1
KF162977.1
KF162982.1
KF162983.1
KF162984.1
KF162985.1
KF162986.1
KF162987.1
KF162989.1
KF162990.1
KF162991.1
KF162993.1
KF162994.1
KF162996.1
KF162997.1
KF162998.1
KF162999.1
KF163000.1
KF163001.1
KF163002.1
KF163004.1
KF163005.1
KF163006.1
KF163007.1
KF163009.1
KF163010.1
KF163011.1
KF163013.1
KF163014.1
KF163015.1
KF163016.1
KF163017.1
KF163021.1
KF163022.1
KF163023.1
KF163024.1
KF163025.1
KF163026.1
KF163027.1
KF163028.1
KF163029.1
KF163030.1
KF163031.1
KF163033.1
KF163034.1
KF163035.1
KF163036.1
KF163038.1
KF163039.1
KF163040.1
KF163042.1
KF163044.1
KF163045.1
KF163046.1
KF163047.1
KF163049.1
KF163050.1
KF163051.1
KF163052.1
KF163054.1
KF163055.1
KF163057.1
KF163058.1
KF163059.1
KF171123.1
KF179062.1
KF179063.1
KF179064.1
KF181927.1
KF251094.1
KF254840.1
KF255394.1
KF255549.1
KF260957.1
KF262460.1
KF267255.1
KF281745.1
KF287642.1
KF297808.1
KF297809.1
KF305642.1
KF322082.1
KF358472.1
KF358473.1
KF358474.1
KF358475.1
KF358476.1
KF358477.1
KF358478.1
KF358479.1
KF358480.1
KF358481.1
KF358482.1
KF358483.1
KF358484.1
KF358485.1
KF358486.1
KF358487.1
KF358488.1
KF358489.1
KF358490.1
KF379750.1
KF383986.1
KF383987.1
KF383988.1
KF383989.1
KF383990.1
KF383991.1
KF383992.1
KF383993.1
KF383994.1
KF383995.1
KF383996.1
KF383997.1
KF383998.1
KF383999.1
KF384000.1
KF384001.1
KF384002.1
KF384003.1
KF384004.1
KF384005.1
KF384006.1
KF384007.1
KF384008.1
KF384009.1
KF384010.1
KF384011.1
KF384012.1
KF384013.1
KF384014.1
KF384015.1
KF384016.1
KF384017.1
KF384018.1
KF384019.1
KF384020.1
KF384021.1
KF384022.1
KF384023.1
KF384024.1
KF384025.1
KF384026.1
KF384027.1
KF384028.1
KF384029.1
KF384030.1
KF384031.1
KF384032.1
KF384033.1
KF384034.1
KF384035.1
KF384036.1
KF384037.1
KF384038.1
KF384039.1
KF384040.1
KF384041.1
KF408388.1
KF408422.1
KF417432.1
KF418766.1
KF424268.1
KF424557.1
KF429262.1
KF432845.1
KF432855.1
KF448539.1
KF450814.1
KF450815.1
KF450817.1
KF450818.1
KF450820.1
KF450822.1
KF450823.1
KF450829.1
KF450830.1
KF450831.1
KF450832.1
KF450833.1
KF450834.1
KF450835.1
KF450837.1
KF450838.1
KF450840.1
KF450841.1
KF450842.1
KF450843.1
KF450844.1
KF450846.1
KF450848.1
KF450849.1
KF450851.1
KF450852.1
KF450854.1
KF450855.1
KF450856.1
KF450857.1
KF450859.1
KF450860.1
KF450861.1
KF450862.1
KF450863.1
KF450864.1
KF450865.1
KF450866.1
KF450867.1
KF450868.1
KF450869.1
KF450870.1
KF450871.1
KF450872.1
KF450873.1
KF450874.1
KF450875.1
KF450876.1
KF450877.1
KF450878.1
KF450879.1
KF450880.1
KF450881.1
KF450882.1
KF450883.1
KF450884.1
KF450885.1
KF450886.1
KF450887.1
KF450888.1
KF450889.1
KF450890.1
KF450891.1
KF450892.1
KF450893.1
KF450894.1
KF450895.1
KF450896.1
KF450897.1
KF450899.1
KF450900.1
KF450901.1
KF450902.1
KF450903.1
KF450904.1
KF450905.1
KF450906.1
KF450907.1
KF450908.1
KF450909.1
KF450910.1
KF450911.1
KF450912.1
KF450913.1
KF450914.1
KF450915.1
KF450916.1
KF450917.1
KF450918.1
KF450919.1
KF450920.1
KF450921.1
KF450922.1
KF450923.1
KF450924.1
KF450925.1
KF450926.1
KF450927.1
KF450928.1
KF450929.1
KF450930.1
KF450931.1
KF450932.1
KF450933.1
KF450934.1
KF450935.1
KF450936.1
KF450937.1
KF450938.1
KF450939.1
KF450940.1
KF450941.1
KF450942.1
KF450943.1
KF450944.1
KF450945.1
KF450946.1
KF450947.1
KF450948.1
KF450949.1
KF450950.1
KF450951.1
KF450952.1
KF450953.1
KF450954.1
KF450955.1
KF450956.1
KF450957.1
KF450958.1
KF450959.1
KF450960.1
KF450961.1
KF450962.1
KF450963.1
KF450964.1
KF450965.1
KF450966.1
KF450967.1
KF450968.1
KF450970.1
KF450971.1
KF450972.1
KF450973.1
KF450975.1
KF450976.1
KF450979.1
KF450980.1
KF450982.1
KF450983.1
KF450984.1
KF450987.1
KF450988.1
KF450989.1
KF450990.1
KF450991.1
KF450992.1
KF450993.1
KF450994.1
KF450995.1
KF450996.1
KF450997.1
KF450998.1
KF451000.1
KF451001.1
KF451002.1
KF451003.1
KF451004.1
KF451005.1
KF451006.1
KF451007.1
KF451008.1
KF451009.1
KF451010.1
KF451011.1
KF451012.1
KF451013.1
KF451014.1
KF451015.1
KF451016.1
KF451017.1
KF451018.1
KF451019.1
KF451020.1
KF451021.1
KF451022.1
KF451023.1
KF451024.1
KF451025.1
KF451026.1
KF451027.1
KF451029.1
KF451030.1
KF451031.1
KF451032.1
KF451033.1
KF451034.1
KF451035.1
KF451036.1
KF451038.1
KF451040.1
KF451041.1
KF451042.1
KF451043.1
KF451044.1
KF451045.1
KF451046.1
KF451047.1
KF451049.1
KF451050.1
KF451051.1
KF451052.1
KF451053.1
KF451055.1
KF451056.1
KF451057.1
KF451058.1
KF451059.1
KF451060.1
KF451061.1
KF451062.1
KF451063.1
KF451064.1
KF451065.1
KF451066.1
KF451067.1
KF451068.1
KF451069.1
KF451070.1
KF451071.1
KF451072.1
KF451075.1
KF451076.1
KF451078.1
KF451079.1
KF451080.1
KF451081.1
KF451082.1
KF451083.1
KF451084.1
KF451085.1
KF451086.1
KF451087.1
KF451088.1
KF451089.1
KF451090.1
KF451091.1
KF451092.1
KF451093.1
KF451094.1
KF451096.1
KF451097.1
KF451100.1
KF451102.1
KF451104.1
KF451105.1
KF451106.1
KF451107.1
KF451108.1
KF451109.1
KF451110.1
KF451111.1
KF451112.1
KF451114.1
KF451115.1
KF451116.1
KF451118.1
KF451119.1
KF451124.1
KF451125.1
KF451126.1
KF451128.1
KF451129.1
KF451130.1
KF451131.1
KF451132.1
KF451133.1
KF451134.1
KF451135.1
KF451136.1
KF451137.1
KF451138.1
KF451139.1
KF451140.1
KF451141.1
KF451142.1
KF451143.1
KF451144.1
KF451145.1
KF451146.1
KF451147.1
KF451148.1
KF451150.1
KF451151.1
KF451152.1
KF451153.1
KF451154.1
KF451155.1
KF451156.1
KF451157.1
KF451158.1
KF451159.1
KF451160.1
KF451161.1
KF451162.1
KF451163.1
KF451164.1
KF451165.1
KF451166.1
KF451167.1
KF451168.1
KF451169.1
KF451170.1
KF451171.1
KF451172.1
KF451173.1
KF451174.1
KF451175.1
KF451176.1
KF451177.1
KF451178.1
KF451179.1
KF451180.1
KF451181.1
KF451182.1
KF451183.1
KF451185.1
KF451186.1
KF451187.1
KF451188.1
KF451189.1
KF451190.1
KF451191.1
KF451192.1
KF451193.1
KF451194.1
KF451195.1
KF451196.1
KF451197.1
KF451198.1
KF451199.1
KF451200.1
KF451201.1
KF451202.1
KF451203.1
KF451204.1
KF451205.1
KF451206.1
KF451207.1
KF451208.1
KF451209.1
KF451210.1
KF451211.1
KF451213.1
KF451214.1
KF451215.1
KF451216.1
KF451217.1
KF451218.1
KF451219.1
KF451220.1
KF451221.1
KF451222.1
KF451223.1
KF451225.1
KF451226.1
KF451227.1
KF451228.1
KF451230.1
KF451232.1
KF451233.1
KF451234.1
KF451235.1
KF451237.1
KF451238.1
KF451239.1
KF451240.1
KF451241.1
KF451242.1
KF451243.1
KF451244.1
KF451245.1
KF451246.1
KF451247.1
KF451248.1
KF451249.1
KF451250.1
KF451252.1
KF451253.1
KF451254.1
KF451256.1
KF451257.1
KF451258.1
KF451259.1
KF451260.1
KF451261.1
KF451262.1
KF451263.1
KF451264.1
KF451265.1
KF451266.1
KF451267.1
KF451268.1
KF451269.1
KF451270.1
KF451271.1
KF451272.1
KF451274.1
KF451275.1
KF451276.1
KF451277.1
KF451278.1
KF451279.1
KF451280.1
KF451281.1
KF451282.1
KF451283.1
KF451284.1
KF451285.1
KF451286.1
KF451287.1
KF451288.1
KF451289.1
KF451290.1
KF451291.1
KF451292.1
KF451293.1
KF451294.1
KF451295.1
KF451296.1
KF451297.1
KF451298.1
KF451299.1
KF451300.1
KF451301.1
KF451302.1
KF451303.1
KF451304.1
KF451305.1
KF451306.1
KF451307.1
KF451308.1
KF451309.1
KF451310.1
KF451311.1
KF451312.1
KF451313.1
KF451314.1
KF451315.1
KF451317.1
KF451319.1
KF451320.1
KF451322.1
KF451323.1
KF451324.1
KF451325.1
KF451327.1
KF451328.1
KF451329.1
KF451330.1
KF451331.1
KF451332.1
KF451333.1
KF451334.1
KF451335.1
KF451336.1
KF451337.1
KF451338.1
KF451339.1
KF451340.1
KF451341.1
KF451342.1
KF451343.1
KF451345.1
KF451346.1
KF451347.1
KF451349.1
KF451350.1
KF451352.1
KF451353.1
KF451358.1
KF451359.1
KF451360.1
KF451361.1
KF451363.1
KF451368.1
KF451369.1
KF451370.1
KF451372.1
KF451373.1
KF451374.1
KF451375.1
KF451376.1
KF451377.1
KF451378.1
KF451379.1
KF451380.1
KF451381.1
KF451382.1
KF451383.1
KF451384.1
KF451385.1
KF451386.1
KF451387.1
KF451388.1
KF451389.1
KF451390.1
KF451391.1
KF451392.1
KF451394.1
KF451395.1
KF451396.1
KF451397.1
KF451398.1
KF451399.1
KF451400.1
KF451401.1
KF451403.1
KF451404.1
KF451405.1
KF451406.1
KF451407.1
KF451408.1
KF451409.1
KF451410.1
KF451411.1
KF451412.1
KF451413.1
KF451414.1
KF451415.1
KF451416.1
KF451417.1
KF451430.1
KF451433.1
KF451444.1
KF451450.1
KF451452.1
KF451454.1
KF451459.1
KF451460.1
KF451461.1
KF451462.1
KF451463.1
KF451464.1
KF451465.1
KF451468.1
KF451469.1
KF451470.1
KF451471.1
KF451472.1
KF451473.1
KF451474.1
KF451475.1
KF451476.1
KF451477.1
KF451478.1
KF451479.1
KF451480.1
KF451481.1
KF451482.1
KF451483.1
KF451484.1
KF451485.1
KF451486.1
KF451487.1
KF451488.1
KF451489.1
KF451490.1
KF451491.1
KF451493.1
KF451494.1
KF451495.1
KF451496.1
KF451497.1
KF451498.1
KF451499.1
KF451500.1
KF451502.1
KF451503.1
KF451504.1
KF451505.1
KF451506.1
KF451507.1
KF451508.1
KF451509.1
KF451510.1
KF451511.1
KF451515.1
KF451516.1
KF451520.1
KF451522.1
KF451523.1
KF451524.1
KF451527.1
KF451528.1
KF451529.1
KF451530.1
KF451531.1
KF451532.1
KF451533.1
KF451534.1
KF451538.1
KF451539.1
KF451542.1
KF451543.1
KF451546.1
KF451547.1
KF451555.1
KF451560.1
KF451562.1
KF451563.1
KF451564.1
KF451566.1
KF451568.1
KF451571.1
KF451572.1
KF451573.1
KF451574.1
KF451575.1
KF451576.1
KF451577.1
KF451578.1
KF451579.1
KF451580.1
KF451581.1
KF451582.1
KF451583.1
KF451585.1
KF451586.1
KF451587.1
KF451588.1
KF451589.1
KF451591.1
KF451592.1
KF451593.1
KF451597.1
KF451598.1
KF451599.1
KF451601.1
KF451602.1
KF451603.1
KF451605.1
KF451606.1
KF451607.1
KF451608.1
KF451609.1
KF451610.1
KF451611.1
KF451612.1
KF451613.1
KF451614.1
KF451615.1
KF451616.1
KF451617.1
KF451618.1
KF451619.1
KF451620.1
KF451621.1
KF451622.1
KF451623.1
KF451624.1
KF451625.1
KF451626.1
KF451627.1
KF451628.1
KF451629.1
KF451630.1
KF451631.1
KF451632.1
KF451633.1
KF451634.1
KF451635.1
KF451636.1
KF451637.1
KF451638.1
KF451639.1
KF451640.1
KF451641.1
KF451642.1
KF451643.1
KF451644.1
KF451645.1
KF451646.1
KF451647.1
KF451648.1
KF451649.1
KF451650.1
KF451651.1
KF451652.1
KF451653.1
KF451657.1
KF451658.1
KF451659.1
KF451661.1
KF451662.1
KF451663.1
KF451666.1
KF451667.1
KF451668.1
KF451669.1
KF451670.1
KF451671.1
KF451672.1
KF451674.1
KF451675.1
KF451676.1
KF451677.1
KF451678.1
KF451679.1
KF451680.1
KF451681.1
KF451682.1
KF451683.1
KF451684.1
KF451685.1
KF451686.1
KF451687.1
KF451688.1
KF451690.1
KF451691.1
KF451692.1
KF451693.1
KF451694.1
KF451696.1
KF451697.1
KF451698.1
KF451699.1
KF451700.1
KF451701.1
KF451702.1
KF451703.1
KF451705.1
KF451706.1
KF451707.1
KF451708.1
KF451709.1
KF451710.1
KF451711.1
KF451712.1
KF451713.1
KF451714.1
KF451715.1
KF451716.1
KF451717.1
KF451718.1
KF451719.1
KF451720.1
KF451721.1
KF451722.1
KF451723.1
KF451724.1
KF451726.1
KF451727.1
KF451728.1
KF451729.1
KF451731.1
KF451732.1
KF451733.1
KF451734.1
KF451739.1
KF451740.1
KF451741.1
KF451742.1
KF451743.1
KF451744.1
KF451745.1
KF451746.1
KF451747.1
KF451748.1
KF451749.1
KF451750.1
KF451751.1
KF451752.1
KF451753.1
KF451754.1
KF451755.1
KF451756.1
KF451757.1
KF451758.1
KF451759.1
KF451760.1
KF451761.1
KF451762.1
KF451763.1
KF451764.1
KF451765.1
KF451766.1
KF451767.1
KF451768.1
KF451769.1
KF451770.1
KF451771.1
KF451772.1
KF451773.1
KF451774.1
KF451775.1
KF451777.1
KF451778.1
KF451779.1
KF451780.1
KF451781.1
KF451782.1
KF451783.1
KF451784.1
KF451785.1
KF451786.1
KF451787.1
KF451788.1
KF451789.1
KF451790.1
KF451791.1
KF451792.1
KF451793.1
KF451794.1
KF451795.1
KF451796.1
KF451797.1
KF451798.1
KF451799.1
KF451800.1
KF451802.1
KF451803.1
KF451804.1
KF451805.1
KF451806.1
KF451807.1
KF451808.1
KF451809.1
KF451811.1
KF451814.1
KF451815.1
KF451817.1
KF451818.1
KF451820.1
KF451821.1
KF451822.1
KF451824.1
KF451825.1
KF451826.1
KF451827.1
KF451828.1
KF451829.1
KF451830.1
KF451832.1
KF451835.1
KF451837.1
KF451838.1
KF451840.1
KF451842.1
KF451843.1
KF451844.1
KF451845.1
KF451846.1
KF451848.1
KF451849.1
KF451850.1
KF451851.1
KF451852.1
KF451853.1
KF451854.1
KF451855.1
KF451856.1
KF451857.1
KF451858.1
KF451859.1
KF451860.1
KF451863.1
KF451864.1
KF451865.1
KF451866.1
KF451867.1
KF451869.1
KF451870.1
KF451871.1
KF466257.1
KF466258.1
KF483661.1
KF493878.1
KF495532.1
KF495533.1
KF500032.1
KF523402.1
KF523403.1
KF523404.1
KF523405.1
KF523406.1
KF523407.1
KF540505.1
KF540506.1
KF540507.1
KF540508.1
KF540509.1
KF540511.1
KF540512.1
KF540513.1
KF540514.1
KF540515.1
KF540516.1
KF540517.1
KF540518.1
KF540519.1
KF540523.1
KF540524.1
KF540526.1
KF540530.1
KF540532.1
KF540535.1
KF540537.1
KF540538.1
KF540540.1
KF540543.1
KF540544.1
KF540546.1
KF540547.1
KF540550.1
KF540551.1
KF540552.1
KF540553.1
KF540556.1
KF540558.1
KF540559.1
KF540560.1
KF540561.1
KF540562.1
KF540563.1
KF540564.1
KF540567.1
KF540569.1
KF540571.1
KF540572.1
KF540573.1
KF540574.1
KF540575.1
KF540578.1
KF540585.1
KF540588.1
KF540591.1
KF540594.1
KF540598.1
KF540599.1
KF540600.1
KF540601.1
KF540605.1
KF540606.1
KF540607.1
KF540608.1
KF540610.1
KF540611.1
KF540612.1
KF540613.1
KF540615.1
KF540616.1
KF540617.1
KF540619.1
KF540620.1
KF540622.1
KF540623.1
KF540624.1
KF540625.1
KF540627.1
KF540629.1
KF540630.1
KF540631.1
KF540632.1
KF540633.1
KF540635.1
KF540640.1
KF540641.1
KF540643.1
KF540644.1
KF540645.1
KF540654.1
KF540656.1
KF540657.1
KF540658.1
KF540659.1
KF540660.1
KF540661.1
KF540662.1
KF540663.1
KF540664.1
KF540665.1
KF540666.1
KF540667.1
KF540668.1
KF540669.1
KF540670.1
KF540671.1
KF540672.1
KF540673.1
KF540674.1
KF540675.1
KF540676.1
KF540677.1
KF540679.1
KF540680.1
KF540681.1
KF540682.1
KF540683.1
KF540685.1
KF540686.1
KF540687.1
KF540689.1
KF540690.1
KF540691.1
KF540692.1
KF540693.1
KF540694.1
KF540695.1
KF540697.1
KF540698.1
KF540699.1
KF540701.1
KF540702.1
KF540703.1
KF540704.1
KF540705.1
KF540706.1
KF540707.1
KF540708.1
KF540709.1
KF540711.1
KF540712.1
KF540714.1
KF540715.1
KF540716.1
KF540717.1
KF540718.1
KF540719.1
KF540720.1
KF540721.1
KF540722.1
KF540723.1
KF540724.1
KF540725.1
KF540726.1
KF540727.1
KF540728.1
KF540729.1
KF540730.1
KF540731.1
KF540732.1
KF540733.1
KF540734.1
KF540735.1
KF540736.1
KF540737.1
KF540738.1
KF540739.1
KF540740.1
KF540741.1
KF540742.1
KF540743.1
KF540744.1
KF540745.1
KF540746.1
KF540747.1
KF540748.1
KF540749.1
KF540751.1
KF540752.1
KF540753.1
KF540754.1
KF540755.1
KF540756.1
KF540757.1
KF540759.1
KF540760.1
KF540762.1
KF540763.1
KF540764.1
KF540769.1
KF540770.1
KF540771.1
KF540773.1
KF540774.1
KF540775.1
KF540778.1
KF540780.1
KF540781.1
KF540785.1
KF540788.1
KF540789.1
KF540790.1
KF540792.1
KF540793.1
KF540797.1
KF540799.1
KF540802.1
KF540803.1
KF540804.1
KF540805.1
KF540806.1
KF540807.1
KF540808.1
KF540809.1
KF540810.1
KF540811.1
KF540812.1
KF540813.1
KF540814.1
KF540815.1
KF540817.1
KF540819.1
KF540820.1
KF540821.1
KF540825.1
KF540826.1
KF540829.1
KF540830.1
KF540832.1
KF540833.1
KF540834.1
KF540836.1
KF540837.1
KF540838.1
KF540839.1
KF540840.1
KF540841.1
KF540842.1
KF540843.1
KF540845.1
KF540846.1
KF540847.1
KF540850.1
KF540851.1
KF540855.1
KF540857.1
KF540858.1
KF540859.1
KF540862.1
KF540863.1
KF540864.1
KF540867.1
KF540869.1
KF540875.1
KF540879.1
KF540882.1
KF540883.1
KF540885.1
KF540887.1
KF540889.1
KF540890.1
KF540891.1
KF540892.1
KF540893.1
KF540895.1
KF540901.1
KF540902.1
KF540905.1
KF540911.1
KF540912.1
KF540917.1
KF540918.1
KF540926.1
KF540930.1
KF540933.1
KF540934.1
KF540936.1
KF540941.1
KF540942.1
KF540943.1
KF540947.1
KF540949.1
KF540953.1
KF540954.1
KF540956.1
KF540958.1
KF540960.1
KF540962.1
KF540964.1
KF540966.1
KF540967.1
KF540968.1
KF540970.1
KF540971.1
KF540972.1
KF540977.1
KF540980.1
KF540983.1
KF540984.1
KF540997.1
KF540998.1
KF541008.1
KF541010.1
KF541011.1
KF541013.1
KF541014.1
KF541017.1
KF541018.1
KF541020.1
KF541024.1
KF541025.1
KF541026.1
KF541033.1
KF541034.1
KF541035.1
KF541036.1
KF541038.1
KF541046.1
KF541054.1
KF541055.1
KF548587.1
KF548612.1
KF551241.1
KF553923.1
KF562342.1
KF564289.1
KF564291.1
KF564292.1
KF564293.1
KF573417.2
KF577586.1
KF577587.1
KF584052.2
KF584053.2
KF584054.2
KF584055.2
KF584056.2
KF584057.2
KF584058.2
KF586486.1
KF591127.1
KF601409.1
KF606970.1
KF631316.1
KF631317.1
KF631318.1
KF644446.1
KF644562.1
KF647698.1
KF657641.1
KF672796.1
KF672797.1
KF672798.1
KF672799.1
KF672800.1
KF672801.1
KF672802.1
KF672803.1
KF672804.1
KF672805.1
KF672806.1
KF672807.1
KF672808.1
KF672809.1
KF672810.1
KF672811.1
KF672812.1
KF672813.1
KF672814.1
KF672815.1
KF672816.1
KF672817.1
KF672818.1
KF672819.1
KF672820.1
KF672821.1
KF672822.1
KF672823.1
KF672824.1
KF672825.1
KF672826.1
KF672827.1
KF672828.1
KF672829.1
KF672830.1
KF672831.1
KF672833.1
KF672834.1
KF672836.1
KF672837.1
KF683904.1
KF700922.1
KF703542.1
KF723706.1
KF723708.1
KF723709.1
KF729951.1
KF729957.1
KF736454.1
KF742678.1
KF765775.1
KF817593.1
KF830849.1
KF836133.1
KF840098.1
KF849892.1
KF849893.1
KF849894.1
KF849895.1
KF849896.1
KF849897.1
KF849898.1
KF849899.1
KF849900.1
KF849901.1
KF849902.1
KF849903.1
KF849904.1
KF849905.1
KF849906.1
KF849907.1
KF849909.1
KF849910.1
KF849911.1
KF849912.1
KF849913.1
KF849914.1
KF849915.1
KF849916.1
KF849917.1
KF849918.1
KF849919.1
KF849920.1
KF849921.1
KF849922.1
KF849923.1
KF849924.1
KF849925.1
KF849926.1
KF849927.1
KF849928.1
KF849929.1
KF849930.1
KF849931.1
KF849932.1
KF849933.1
KF849934.1
KF849935.1
KF849936.1
KF849937.1
KF849938.1
KF849939.1
KF849940.1
KF849941.1
KF849942.1
KF849943.1
KF849944.1
KF849945.1
KF849946.1
KF849947.1
KF849948.1
KF849949.1
KF849950.1
KF849951.1
KF849952.1
KF849953.1
KF849954.1
KF849955.1
KF849956.1
KF849957.1
KF849958.1
KF849959.1
KF849960.1
KF849961.1
KF849962.1
KF849963.1
KF849964.1
KF849965.1
KF849966.1
KF849967.1
KF849968.1
KF849969.1
KF849970.1
KF849971.1
KF849972.1
KF849973.1
KF849974.1
KF849975.1
KF849976.1
KF849977.1
KF849978.1
KF849979.1
KF849980.1
KF849981.1
KF849982.1
KF849983.1
KF849984.1
KF849985.1
KF849986.1
KF849987.1
KF874328.1
KF874329.1
KF874330.1
KF874331.1
KF874332.1
KF874333.1
KF874334.1
KF874337.1
KF874340.1
KF874341.1
KF874344.1
KF874345.1
KF874346.1
KF874349.1
KF874350.1
KF874351.1
KF874353.1
KF874355.1
KF874356.1
KF874357.1
KF874360.1
KF874361.1
KF874362.1
KF874367.1
KF874368.1
KF874370.1
KF874372.1
KF874374.1
KF874376.1
KF885218.1
KF889440.1
KF889441.1
KF898135.1
KF898136.1
KF898141.1
KF898145.1
KF899911.1
KF899912.1
KF908852.1
KF921964.1
KF921965.1
KF927040.1
KF933042.1
KF933044.1
KF938935.1
KF952774.1
KF964063.1
KF969237.1
KF986643.1
KJ018922.1
KJ018969.1
KJ021059.1
KJ021060.1
KJ093664.1
KJ095105.1
KJ138218.1
KJ154155.1
KJ154156.1
KJ154158.1
KJ154159.1
KJ154160.1
KJ154161.1
KJ154162.1
KJ154163.1
KJ154164.1
KJ154165.1
KJ154167.1
KJ154168.1
KJ154170.1
KJ154172.1
KJ154173.1
KJ154174.1
KJ154177.1
KJ154178.1
KJ154180.1
KJ154181.1
KJ154182.1
KJ154184.1
KJ154185.1
KJ154187.1
KJ154189.1
KJ154190.1
KJ154193.1
KJ154194.1
KJ154195.1
KJ154196.1
KJ154197.1
KJ154201.1
KJ154202.1
KJ154204.1
KJ154205.1
KJ154206.1
KJ154207.1
KJ154208.1
KJ154209.1
KJ154210.1
KJ154211.1
KJ154212.1
KJ154214.1
KJ154215.1
KJ154216.1
KJ154217.1
KJ154218.1
KJ154220.1
KJ154221.1
KJ154225.1
KJ154226.1
KJ154227.1
KJ154229.1
KJ154230.1
KJ154231.1
KJ154232.1
KJ154233.1
KJ154235.1
KJ154236.1
KJ154239.1
KJ154240.1
KJ154242.1
KJ154243.1
KJ154245.1
KJ154247.1
KJ154248.1
KJ154250.1
KJ154251.1
KJ154252.1
KJ154253.1
KJ154257.1
KJ154259.1
KJ154262.1
KJ154267.1
KJ154268.1
KJ154269.1
KJ154273.1
KJ154275.1
KJ154276.1
KJ154277.1
KJ154278.1
KJ154281.1
KJ154282.1
KJ154284.1
KJ154285.1
KJ154286.1
KJ154287.1
KJ154288.1
KJ154289.1
KJ154290.1
KJ154291.1
KJ154292.1
KJ154294.1
KJ154296.1
KJ154299.1
KJ154301.1
KJ154302.1
KJ154304.1
KJ154306.1
KJ154307.1
KJ154309.1
KJ154310.1
KJ154312.1
KJ154313.1
KJ154315.1
KJ154316.1
KJ154317.1
KJ154318.1
KJ154320.1
KJ154322.1
KJ154323.1
KJ154324.1
KJ154325.1
KJ154326.1
KJ154327.1
KJ154328.1
KJ154330.1
KJ154331.1
KJ154332.1
KJ154333.1
KJ154334.1
KJ154335.1
KJ154336.1
KJ154337.1
KJ154338.1
KJ154340.1
KJ154341.1
KJ154342.1
KJ154343.1
KJ154344.1
KJ154345.1
KJ154346.1
KJ154347.1
KJ154348.1
KJ154349.1
KJ154350.1
KJ154351.1
KJ154352.1
KJ154353.1
KJ154354.1
KJ154355.1
KJ154356.1
KJ154357.1
KJ154358.1
KJ154359.1
KJ154361.1
KJ154362.1
KJ154363.1
KJ154364.1
KJ154365.1
KJ154367.1
KJ154368.1
KJ154369.1
KJ154371.1
KJ154373.1
KJ154374.1
KJ154375.1
KJ154379.1
KJ154380.1
KJ154381.1
KJ154383.1
KJ154386.1
KJ154387.1
KJ154388.1
KJ154391.1
KJ154395.1
KJ154396.1
KJ154397.1
KJ154398.1
KJ154400.1
KJ154402.1
KJ154403.1
KJ154405.1
KJ154407.1
KJ154410.1
KJ154411.1
KJ154414.1
KJ154415.1
KJ154417.1
KJ154419.1
KJ154421.1
KJ154424.1
KJ154425.1
KJ154428.1
KJ154429.1
KJ154432.1
KJ154433.1
KJ154434.1
KJ154435.1
KJ154437.1
KJ154438.1
KJ154439.1
KJ154440.1
KJ154441.1
KJ154442.1
KJ154444.1
KJ154451.1
KJ154454.1
KJ154455.1
KJ154458.1
KJ154462.1
KJ154466.1
KJ154467.1
KJ154469.1
KJ154470.1
KJ154473.1
KJ154474.1
KJ154475.1
KJ154476.1
KJ154478.1
KJ154479.1
KJ154480.1
KJ154481.1
KJ154482.1
KJ154483.1
KJ154484.1
KJ154485.1
KJ154486.1
KJ154487.1
KJ154488.1
KJ154489.1
KJ154490.1
KJ154491.1
KJ154492.1
KJ154493.1
KJ154494.1
KJ154495.1
KJ154496.1
KJ154497.1
KJ154498.1
KJ154500.1
KJ154501.1
KJ154502.1
KJ154505.1
KJ154507.1
KJ154508.1
KJ154509.1
KJ154510.1
KJ154511.1
KJ154513.1
KJ154514.1
KJ154515.1
KJ154516.1
KJ154517.1
KJ154518.1
KJ154519.1
KJ154520.1
KJ154521.1
KJ154522.1
KJ154525.1
KJ154526.1
KJ154527.1
KJ154528.1
KJ154533.1
KJ154534.1
KJ154535.1
KJ154536.1
KJ154537.1
KJ154539.1
KJ154541.1
KJ154542.1
KJ154543.1
KJ154544.1
KJ154546.1
KJ154549.1
KJ154550.1
KJ154553.1
KJ154554.1
KJ154557.1
KJ154558.1
KJ154559.1
KJ154560.1
KJ154561.1
KJ154563.1
KJ154565.1
KJ154566.1
KJ154567.1
KJ154568.1
KJ154569.1
KJ154573.1
KJ154574.1
KJ154575.1
KJ154580.1
KJ154581.1
KJ154582.1
KJ154583.1
KJ154584.1
KJ154585.1
KJ154586.1
KJ154587.1
KJ154588.1
KJ154589.1
KJ154590.1
KJ154591.1
KJ154592.1
KJ154593.1
KJ154594.1
KJ154595.1
KJ154598.1
KJ154600.1
KJ154601.1
KJ154603.1
KJ154604.1
KJ154605.1
KJ154607.1
KJ154609.1
KJ154610.1
KJ154611.1
KJ154614.1
KJ154616.1
KJ154619.1
KJ154620.1
KJ154621.1
KJ154622.1
KJ154624.1
KJ154625.1
KJ154626.1
KJ154627.1
KJ154628.1
KJ154629.1
KJ154630.1
KJ154631.1
KJ154632.1
KJ154634.1
KJ154635.1
KJ154636.1
KJ154638.1
KJ154640.1
KJ154641.1
KJ154645.1
KJ154646.1
KJ154647.1
KJ154648.1
KJ154653.1
KJ154654.1
KJ154657.1
KJ154658.1
KJ154659.1
KJ154665.1
KJ154666.1
KJ154667.1
KJ154668.1
KJ154669.1
KJ154670.1
KJ154671.1
KJ154672.1
KJ154674.1
KJ154675.1
KJ154676.1
KJ154677.1
KJ154678.1
KJ154679.1
KJ154680.1
KJ154681.1
KJ154683.1
KJ154684.1
KJ154685.1
KJ154686.1
KJ154687.1
KJ154689.1
KJ154690.1
KJ154691.1
KJ154692.1
KJ154693.1
KJ154694.1
KJ154696.1
KJ154697.1
KJ154700.1
KJ154701.1
KJ154702.1
KJ154703.1
KJ154704.1
KJ154707.1
KJ154708.1
KJ154709.1
KJ154710.1
KJ154713.1
KJ154714.1
KJ154715.1
KJ154718.1
KJ154719.1
KJ154720.1
KJ154721.1
KJ154723.1
KJ154727.1
KJ154728.1
KJ154729.1
KJ154734.1
KJ154736.1
KJ154737.1
KJ154739.1
KJ154740.1
KJ154741.1
KJ154743.1
KJ154746.1
KJ154749.1
KJ154750.1
KJ154751.1
KJ154752.1
KJ154753.1
KJ154754.1
KJ154756.1
KJ154757.1
KJ154759.1
KJ154760.1
KJ154761.1
KJ154763.1
KJ154765.1
KJ154766.1
KJ154767.1
KJ154768.1
KJ154770.1
KJ154771.1
KJ154774.1
KJ154775.1
KJ154777.1
KJ154781.1
KJ154782.1
KJ154784.1
KJ154787.1
KJ154788.1
KJ154789.1
KJ154790.1
KJ154792.1
KJ154793.1
KJ154796.1
KJ154797.1
KJ154798.1
KJ154799.1
KJ154801.1
KJ154802.1
KJ154803.1
KJ154805.1
KJ154806.1
KJ154808.1
KJ154809.1
KJ154810.1
KJ154812.1
KJ154814.1
KJ154815.1
KJ154816.1
KJ154817.1
KJ154818.1
KJ154820.1
KJ154822.1
KJ154823.1
KJ154824.1
KJ154826.1
KJ154828.1
KJ154829.1
KJ154830.1
KJ154832.1
KJ154833.1
KJ154835.1
KJ154836.1
KJ154838.1
KJ154839.1
KJ154841.1
KJ154844.1
KJ154845.1
KJ154846.1
KJ154847.1
KJ154852.1
KJ154859.1
KJ154860.1
KJ154861.1
KJ154862.1
KJ154864.1
KJ154865.1
KJ154866.1
KJ154867.1
KJ154870.1
KJ154872.1
KJ154875.1
KJ154878.1
KJ154879.1
KJ154881.1
KJ154883.1
KJ154884.1
KJ154885.1
KJ154891.1
KJ154892.1
KJ154893.1
KJ154894.1
KJ154895.1
KJ154896.1
KJ154898.1
KJ154899.1
KJ154900.1
KJ154901.1
KJ154902.1
KJ154903.1
KJ154904.1
KJ154905.1
KJ154906.1
KJ154907.1
KJ154909.1
KJ154913.1
KJ154914.1
KJ154918.1
KJ154919.1
KJ154923.1
KJ154925.1
KJ154927.1
KJ154929.1
KJ154931.1
KJ154932.1
KJ154935.1
KJ154936.1
KJ154939.1
KJ154941.1
KJ154942.1
KJ154943.1
KJ154944.1
KJ154947.1
KJ154948.1
KJ158194.1
KJ169425.1
KJ169426.1
KJ185394.1
KJ185395.1
KJ185396.1
KJ185397.1
KJ185398.1
KJ185399.1
KJ185400.1
KJ185401.1
KJ185402.1
KJ185403.1
KJ185404.1
KJ185405.1
KJ185406.1
KJ185407.1
KJ185409.1
KJ185410.1
KJ185411.1
KJ185412.1
KJ185413.1
KJ185414.1
KJ185415.1
KJ185416.1
KJ185417.1
KJ185418.1
KJ185419.1
KJ185420.1
KJ185421.1
KJ185422.1
KJ185423.1
KJ185424.1
KJ185425.1
KJ185426.1
KJ185427.1
KJ185428.1
KJ185429.1
KJ185430.1
KJ185431.1
KJ185432.1
KJ185433.1
KJ185434.1
KJ185435.1
KJ185436.1
KJ185437.1
KJ185439.1
KJ185440.1
KJ185441.1
KJ185442.1
KJ185443.1
KJ185444.1
KJ185445.1
KJ185446.1
KJ185447.1
KJ185448.1
KJ185449.1
KJ185450.1
KJ185451.1
KJ185452.1
KJ185453.1
KJ185454.1
KJ185455.1
KJ185456.1
KJ185457.1
KJ185458.1
KJ185459.1
KJ185460.1
KJ185461.1
KJ185462.1
KJ185463.1
KJ185465.1
KJ185466.1
KJ185467.1
KJ185468.1
KJ185469.1
KJ185470.1
KJ185471.1
KJ185473.1
KJ185474.1
KJ185475.1
KJ185476.1
KJ185477.1
KJ185479.1
KJ185480.1
KJ185481.1
KJ185482.1
KJ185483.1
KJ185484.1
KJ185485.1
KJ185486.1
KJ185487.1
KJ185489.1
KJ185490.1
KJ185491.1
KJ185493.1
KJ185494.1
KJ185497.1
KJ185500.1
KJ185504.1
KJ185505.1
KJ185507.1
KJ185509.1
KJ185510.1
KJ185511.1
KJ185512.1
KJ185513.1
KJ185516.1
KJ185517.1
KJ185518.1
KJ185519.1
KJ185520.1
KJ185521.1
KJ185525.1
KJ185526.1
KJ185527.1
KJ185528.1
KJ185530.1
KJ185531.1
KJ185532.1
KJ185533.1
KJ185535.1
KJ185536.1
KJ185537.1
KJ185539.1
KJ185540.1
KJ185541.1
KJ185542.1
KJ185543.1
KJ185544.1
KJ185545.1
KJ185546.1
KJ185548.1
KJ185549.1
KJ185550.1
KJ185551.1
KJ185552.1
KJ185553.1
KJ185554.1
KJ185555.1
KJ185556.1
KJ185557.1
KJ185558.1
KJ185559.1
KJ185561.1
KJ185562.1
KJ185563.1
KJ185564.1
KJ185566.1
KJ185567.1
KJ185569.1
KJ185570.1
KJ185572.1
KJ185574.1
KJ185575.1
KJ185576.1
KJ185577.1
KJ185582.1
KJ185583.1
KJ185584.1
KJ185586.1
KJ185587.1
KJ185588.1
KJ185589.1
KJ185590.1
KJ185591.1
KJ185592.1
KJ185593.1
KJ185595.1
KJ185596.1
KJ185597.1
KJ185599.1
KJ185600.1
KJ185602.1
KJ185603.1
KJ185606.1
KJ185607.1
KJ185609.1
KJ185611.1
KJ185612.1
KJ185613.1
KJ185614.1
KJ185615.1
KJ185616.1
KJ185617.1
KJ185618.1
KJ185619.1
KJ185620.1
KJ185621.1
KJ185624.1
KJ185625.1
KJ185626.1
KJ185627.1
KJ185630.1
KJ185631.1
KJ185632.1
KJ185633.1
KJ185634.1
KJ185635.1
KJ185636.1
KJ185637.1
KJ185638.1
KJ185639.1
KJ185640.1
KJ185644.1
KJ185646.1
KJ185647.1
KJ185648.1
KJ185649.1
KJ185652.1
KJ185653.1
KJ185654.1
KJ185655.1
KJ185656.1
KJ185657.1
KJ185658.1
KJ185659.1
KJ185660.1
KJ185661.1
KJ185662.1
KJ185664.1
KJ185665.1
KJ185666.1
KJ185667.1
KJ185670.1
KJ185671.1
KJ185675.1
KJ185677.1
KJ185678.1
KJ185679.1
KJ185680.1
KJ185681.1
KJ185682.1
KJ185683.1
KJ185684.1
KJ185685.1
KJ185686.1
KJ185688.1
KJ185689.1
KJ185690.1
KJ185691.1
KJ185693.1
KJ185694.1
KJ185696.1
KJ185697.1
KJ185698.1
KJ185699.1
KJ185700.1
KJ185702.1
KJ185704.1
KJ185705.1
KJ185706.1
KJ185707.1
KJ185709.1
KJ185710.1
KJ185712.1
KJ185713.1
KJ185714.1
KJ185717.1
KJ185718.1
KJ185721.1
KJ185722.1
KJ185726.1
KJ185727.1
KJ185729.1
KJ185731.1
KJ185732.1
KJ185734.1
KJ185735.1
KJ185736.1
KJ185737.1
KJ185738.1
KJ185740.1
KJ185741.1
KJ185742.1
KJ185746.1
KJ185747.1
KJ185748.1
KJ185749.1
KJ185750.1
KJ185751.1
KJ185752.1
KJ185754.1
KJ185756.1
KJ185757.1
KJ185758.1
KJ185760.1
KJ185761.1
KJ185763.1
KJ185764.1
KJ185765.1
KJ185766.1
KJ185767.1
KJ185768.1
KJ185769.1
KJ185770.1
KJ185771.1
KJ185772.1
KJ185773.1
KJ185776.1
KJ185777.1
KJ185778.1
KJ185779.1
KJ185782.1
KJ185784.1
KJ185785.1
KJ185786.1
KJ185787.1
KJ185790.1
KJ185791.1
KJ185793.1
KJ185794.1
KJ185795.1
KJ185796.1
KJ185799.1
KJ185800.1
KJ185801.1
KJ185802.1
KJ185803.1
KJ185804.1
KJ185805.1
KJ185806.1
KJ185807.1
KJ185808.1
KJ185809.1
KJ185811.1
KJ185812.1
KJ185813.1
KJ185814.1
KJ185815.1
KJ185816.1
KJ185818.1
KJ185819.1
KJ185820.1
KJ185821.1
KJ185822.1
KJ185823.1
KJ185824.1
KJ185825.1
KJ185827.1
KJ185828.1
KJ185829.1
KJ185830.1
KJ185831.1
KJ185832.1
KJ185834.1
KJ185835.1
KJ185836.1
KJ185837.1
KJ185838.1
KJ185839.1
KJ185840.1
KJ185841.1
KJ185843.1
KJ185845.1
KJ185846.1
KJ185848.1
KJ185849.1
KJ185851.1
KJ185852.1
KJ185853.1
KJ185855.1
KJ185856.1
KJ185857.1
KJ185860.1
KJ185861.1
KJ185862.1
KJ185863.1
KJ185865.1
KJ185866.1
KJ185869.1
KJ185870.1
KJ185871.1
KJ185872.1
KJ185874.1
KJ185875.1
KJ185876.1
KJ185877.1
KJ185878.1
KJ185879.1
KJ185883.1
KJ185884.1
KJ185885.1
KJ185886.1
KJ185888.1
KJ185890.1
KJ185891.1
KJ185892.1
KJ185893.1
KJ185894.1
KJ185895.1
KJ185896.1
KJ185897.1
KJ185898.1
KJ185900.1
KJ185901.1
KJ185902.1
KJ185904.1
KJ185905.1
KJ185907.1
KJ185909.1
KJ185910.1
KJ185911.1
KJ185913.1
KJ185914.1
KJ185915.1
KJ185917.1
KJ185922.1
KJ185923.1
KJ185924.1
KJ185928.1
KJ185930.1
KJ185931.1
KJ185933.1
KJ185934.1
KJ185935.1
KJ185936.1
KJ185937.1
KJ185939.1
KJ185940.1
KJ185944.1
KJ185945.1
KJ185946.1
KJ185947.1
KJ185948.1
KJ185949.1
KJ185950.1
KJ185951.1
KJ185955.1
KJ185956.1
KJ185957.1
KJ185958.1
KJ185962.1
KJ185963.1
KJ185964.1
KJ185965.1
KJ185968.1
KJ185969.1
KJ185970.1
KJ185971.1
KJ185972.1
KJ185973.1
KJ185974.1
KJ185975.1
KJ185976.1
KJ185978.1
KJ185984.1
KJ185985.1
KJ185986.1
KJ185987.1
KJ185989.1
KJ185990.1
KJ185991.1
KJ185992.1
KJ185995.1
KJ185996.1
KJ185997.1
KJ185999.1
KJ186001.1
KJ186003.1
KJ186007.1
KJ186008.1
KJ186009.1
KJ188254.1
KJ194456.1
KJ198893.1
KJ198894.1
KJ198895.1
KJ198896.1
KJ361861.1
KJ371984.1
KJ401945.1
KJ445738.1
KJ445739.1
KJ445740.1
KJ445742.1
KJ445743.1
KJ445744.1
KJ445745.1
KJ445746.1
KJ445747.1
KJ445748.1
KJ445749.1
KJ445750.1
KJ445751.1
KJ445752.1
KJ445753.1
KJ445754.1
KJ445755.1
KJ445756.1
KJ445757.1
KJ445758.1
KJ445759.1
KJ445761.1
KJ445762.1
KJ445763.1
KJ445764.1
KJ445765.1
KJ445766.1
KJ445767.1
KJ445768.1
KJ445769.1
KJ445770.1
KJ445771.1
KJ445774.1
KJ445775.1
KJ445776.1
KJ445777.1
KJ445778.1
KJ445779.1
KJ445780.1
KJ445781.1
KJ445782.1
KJ445783.1
KJ445784.1
KJ445785.1
KJ445786.1
KJ445787.1
KJ445788.1
KJ445789.1
KJ445790.1
KJ445791.1
KJ445792.1
KJ445793.1
KJ445794.1
KJ445795.1
KJ445796.1
KJ445797.1
KJ445798.1
KJ445799.1
KJ445800.1
KJ445801.1
KJ445802.1
KJ445803.1
KJ445804.1
KJ445805.1
KJ445806.1
KJ445807.1
KJ445808.1
KJ445809.1
KJ445810.1
KJ445811.1
KJ445812.1
KJ445813.1
KJ445814.1
KJ445815.1
KJ445816.1
KJ445817.1
KJ445819.1
KJ445820.1
KJ445821.1
KJ445822.1
KJ445823.1
KJ445824.1
KJ445825.1
KJ445826.1
KJ445827.1
KJ445828.1
KJ445829.1
KJ445830.1
KJ445831.1
KJ445832.1
KJ445833.1
KJ445834.1
KJ445835.1
KJ445836.1
KJ445837.1
KJ445838.1
KJ445839.1
KJ445840.1
KJ445841.1
KJ445842.1
KJ445843.1
KJ445844.1
KJ445845.1
KJ445846.1
KJ445847.1
KJ445848.1
KJ445849.1
KJ445850.1
KJ445851.1
KJ445852.1
KJ445853.1
KJ445854.1
KJ445855.1
KJ445856.1
KJ445857.1
KJ445858.1
KJ445859.1
KJ445860.1
KJ445861.1
KJ445862.1
KJ445863.1
KJ445864.1
KJ445865.1
KJ445866.1
KJ445867.1
KJ445868.1
KJ445869.1
KJ445870.1
KJ445871.1
KJ445872.1
KJ445873.1
KJ445874.1
KJ445875.1
KJ445876.1
KJ445877.1
KJ445878.1
KJ445879.1
KJ445883.1
KJ445884.1
KJ445885.1
KJ445886.1
KJ445887.1
KJ445888.1
KJ445889.1
KJ445890.1
KJ445891.1
KJ445892.1
KJ445893.1
KJ445894.1
KJ445895.1
KJ445896.1
KJ445897.1
KJ445898.1
KJ445899.1
KJ445900.1
KJ445901.1
KJ445902.1
KJ445903.1
KJ445904.1
KJ445907.1
KJ445908.1
KJ445909.1
KJ445910.1
KJ445911.1
KJ445912.1
KJ445913.1
KJ445914.1
KJ445915.1
KJ445916.1
KJ445917.1
KJ445918.1
KJ445919.1
KJ445920.1
KJ445921.1
KJ445923.1
KJ445924.1
KJ445925.1
KJ445926.1
KJ445927.1
KJ445928.1
KJ445929.1
KJ445931.1
KJ445932.1
KJ445933.1
KJ445934.1
KJ445935.1
KJ445936.1
KJ445937.1
KJ445938.1
KJ445939.1
KJ445940.1
KJ445941.1
KJ445943.1
KJ445944.1
KJ445945.1
KJ445946.1
KJ445947.1
KJ445948.1
KJ445949.1
KJ445950.1
KJ445951.1
KJ445952.1
KJ445953.1
KJ445954.1
KJ445955.1
KJ445956.1
KJ445957.1
KJ445958.1
KJ445959.1
KJ445962.1
KJ445963.1
KJ445964.1
KJ445965.1
KJ445966.1
KJ445967.1
KJ445968.1
KJ445969.1
KJ445970.1
KJ445971.1
KJ445972.1
KJ445973.1
KJ445974.1
KJ445975.1
KJ445976.1
KJ445977.1
KJ445978.1
KJ445979.1
KJ445980.1
KJ445981.1
KJ445983.1
KJ445984.1
KJ445985.1
KJ445986.1
KJ445987.1
KJ445988.1
KJ445989.1
KJ445990.1
KJ445991.1
KJ445993.1
KJ445997.1
KJ445998.1
KJ445999.1
KJ446000.1
KJ446001.1
KJ446002.1
KJ446005.1
KJ446006.1
KJ446007.1
KJ446008.1
KJ446009.1
KJ446010.1
KJ446011.1
KJ446012.1
KJ446013.1
KJ446014.1
KJ446015.1
KJ446016.1
KJ446017.1
KJ446018.1
KJ446019.1
KJ446020.1
KJ446022.1
KJ446023.1
KJ446024.1
KJ446025.1
KJ446026.1
KJ446027.1
KJ446028.1
KJ446029.1
KJ446030.1
KJ446031.1
KJ446032.1
KJ446033.1
KJ446034.1
KJ446035.1
KJ446036.1
KJ446037.1
KJ446039.1
KJ446040.1
KJ446041.1
KJ446042.1
KJ446043.1
KJ446044.1
KJ446045.1
KJ446046.1
KJ446047.1
KJ446048.1
KJ446049.1
KJ446050.1
KJ446051.1
KJ446052.1
KJ446053.1
KJ446054.1
KJ446055.1
KJ446056.1
KJ446057.1
KJ446058.1
KJ446060.1
KJ446061.1
KJ446062.1
KJ446063.1
KJ446064.1
KJ446065.1
KJ446066.1
KJ446067.1
KJ446068.1
KJ446069.1
KJ446070.1
KJ446071.1
KJ446072.1
KJ446073.1
KJ446075.1
KJ446076.1
KJ446077.1
KJ446078.1
KJ446080.1
KJ446081.1
KJ446082.1
KJ446083.1
KJ446084.1
KJ446085.1
KJ446086.1
KJ446087.1
KJ446089.1
KJ446090.1
KJ446091.1
KJ446092.1
KJ446093.1
KJ446094.1
KJ446095.1
KJ446096.1
KJ446097.1
KJ446098.1
KJ446100.1
KJ446101.1
KJ446102.1
KJ446103.1
KJ446104.1
KJ446105.1
KJ446106.1
KJ446107.1
KJ446108.1
KJ446109.1
KJ446110.1
KJ446112.1
KJ446113.1
KJ446114.1
KJ446115.1
KJ446116.1
KJ446117.1
KJ446118.1
KJ446119.1
KJ446120.1
KJ446121.1
KJ446122.1
KJ446123.1
KJ446124.1
KJ446125.1
KJ446126.1
KJ446127.1
KJ446128.1
KJ446129.1
KJ446130.1
KJ446131.1
KJ446132.1
KJ446133.1
KJ446134.1
KJ446135.1
KJ446136.1
KJ446137.1
KJ446138.1
KJ446139.1
KJ446140.1
KJ446141.1
KJ446142.1
KJ446143.1
KJ446144.1
KJ446145.1
KJ446146.1
KJ446147.1
KJ446148.1
KJ446149.1
KJ446150.1
KJ446151.1
KJ446152.1
KJ446153.1
KJ446154.1
KJ446155.1
KJ446156.1
KJ446157.1
KJ446158.1
KJ446159.1
KJ446160.1
KJ446161.1
KJ446162.1
KJ446163.1
KJ446164.1
KJ446165.1
KJ446166.1
KJ446167.1
KJ446168.1
KJ446169.1
KJ446170.1
KJ446171.1
KJ446172.1
KJ446173.1
KJ446174.1
KJ446175.1
KJ446176.1
KJ446177.1
KJ446179.1
KJ446180.1
KJ446181.1
KJ446182.1
KJ446183.1
KJ446184.1
KJ446185.1
KJ446187.1
KJ446188.1
KJ446189.1
KJ446190.1
KJ446191.1
KJ446192.1
KJ446193.1
KJ446194.1
KJ446195.1
KJ446199.1
KJ446200.1
KJ446201.1
KJ446202.1
KJ446203.1
KJ446204.1
KJ446205.1
KJ446206.1
KJ446207.1
KJ446208.1
KJ446210.1
KJ446211.1
KJ446212.1
KJ446213.1
KJ446215.1
KJ446216.1
KJ446217.1
KJ446218.1
KJ446219.1
KJ446221.1
KJ446222.1
KJ446223.1
KJ446224.1
KJ446225.1
KJ446226.1
KJ446227.1
KJ446228.1
KJ446229.1
KJ446230.1
KJ446231.1
KJ446232.1
KJ446233.1
KJ446234.1
KJ446235.1
KJ446236.1
KJ446237.1
KJ446238.1
KJ446239.1
KJ446240.1
KJ446241.1
KJ446242.1
KJ446243.1
KJ446244.1
KJ446245.1
KJ446246.1
KJ446247.1
KJ446248.1
KJ446249.1
KJ446250.1
KJ446251.1
KJ446252.1
KJ446253.1
KJ446254.1
KJ446255.1
KJ446256.1
KJ446257.1
KJ446259.1
KJ446260.1
KJ446261.1
KJ446262.1
KJ446263.1
KJ446264.1
KJ446265.1
KJ446266.1
KJ446267.1
KJ446268.1
KJ446269.1
KJ446270.1
KJ446271.1
KJ446272.1
KJ446273.1
KJ446274.1
KJ446275.1
KJ446276.1
KJ446277.1
KJ446278.1
KJ446279.1
KJ446280.1
KJ446281.1
KJ446282.1
KJ446283.1
KJ446286.1
KJ446287.1
KJ446289.1
KJ446290.1
KJ446291.1
KJ446292.1
KJ446293.1
KJ446294.1
KJ446295.1
KJ446296.1
KJ446297.1
KJ446298.1
KJ446299.1
KJ446300.1
KJ446301.1
KJ446302.1
KJ446303.1
KJ446304.1
KJ446305.1
KJ446306.1
KJ446307.1
KJ446308.1
KJ446309.1
KJ446310.1
KJ446314.1
KJ446315.1
KJ446316.1
KJ446317.1
KJ446318.1
KJ446320.1
KJ446321.1
KJ446322.1
KJ446324.1
KJ446325.1
KJ446326.1
KJ446327.1
KJ446328.1
KJ446329.1
KJ446330.1
KJ446331.1
KJ446332.1
KJ446333.1
KJ446334.1
KJ446335.1
KJ446336.1
KJ446337.1
KJ446338.1
KJ446339.1
KJ446340.1
KJ446341.1
KJ446342.1
KJ446343.1
KJ446344.1
KJ446345.1
KJ446346.1
KJ446347.1
KJ446348.1
KJ446349.1
KJ446350.1
KJ446351.1
KJ446353.1
KJ446354.1
KJ446355.1
KJ446356.1
KJ446357.1
KJ446358.1
KJ446359.1
KJ446360.1
KJ446361.1
KJ446362.1
KJ446363.1
KJ446364.1
KJ446365.1
KJ446366.1
KJ446367.1
KJ446368.1
KJ446369.1
KJ446371.1
KJ446372.1
KJ446373.1
KJ446374.1
KJ446375.1
KJ446376.1
KJ446377.1
KJ446378.1
KJ446379.1
KJ446380.1
KJ446381.1
KJ446382.1
KJ446383.1
KJ446384.1
KJ446385.1
KJ446386.1
KJ446387.1
KJ446388.1
KJ446389.1
KJ446390.1
KJ446393.1
KJ446394.1
KJ446395.1
KJ446397.1
KJ446398.1
KJ446399.1
KJ446400.1
KJ446401.1
KJ446402.1
KJ446403.1
KJ446404.1
KJ446405.1
KJ446406.1
KJ446407.1
KJ446408.1
KJ446409.1
KJ446410.1
KJ446411.1
KJ446412.1
KJ446413.1
KJ446414.1
KJ446416.1
KJ446417.1
KJ446418.1
KJ446419.1
KJ446420.1
KJ446421.1
KJ446422.1
KJ446423.1
KJ446424.1
KJ446425.1
KJ446426.1
KJ446427.1
KJ446428.1
KJ446429.1
KJ446431.1
KJ446432.1
KJ446433.1
KJ446434.1
KJ446435.1
KJ446436.1
KJ446437.1
KJ446439.1
KJ446440.1
KJ446441.1
KJ446442.1
KJ446443.1
KJ446444.1
KJ446445.1
KJ446447.1
KJ446448.1
KJ446450.1
KJ446460.1
KJ446465.1
KJ446467.1
KJ446468.1
KJ446469.1
KJ446470.1
KJ446471.1
KJ446472.1
KJ446473.1
KJ446474.1
KJ446475.1
KJ446476.1
KJ446477.1
KJ446478.1
KJ446480.1
KJ446481.1
KJ446482.1
KJ446485.1
KJ446486.1
KJ446487.1
KJ446488.1
KJ446489.1
KJ446490.1
KJ446491.1
KJ446492.1
KJ446493.1
KJ446494.1
KJ446495.1
KJ446496.1
KJ446497.1
KJ446499.1
KJ446500.1
KJ446501.1
KJ446502.1
KJ446503.1
KJ446504.1
KJ446505.1
KJ446506.1
KJ446507.1
KJ446508.1
KJ446509.1
KJ446510.1
KJ446512.1
KJ446513.1
KJ446514.1
KJ446515.1
KJ446516.1
KJ446517.1
KJ446518.1
KJ446519.1
KJ446520.1
KJ446521.1
KJ446522.1
KJ446523.1
KJ446524.1
KJ446525.1
KJ446526.1
KJ446527.1
KJ446528.1
KJ446529.1
KJ446530.1
KJ446531.1
KJ446532.1
KJ446533.1
KJ446534.1
KJ446535.1
KJ446536.1
KJ446537.1
KJ446538.1
KJ446539.1
KJ446540.1
KJ446541.1
KJ446542.1
KJ446543.1
KJ446544.1
KJ446545.1
KJ446546.1
KJ446547.1
KJ446548.1
KJ446549.1
KJ446550.1
KJ446551.1
KJ446552.1
KJ446553.1
KJ446554.1
KJ446556.1
KJ446558.1
KJ446559.1
KJ446560.1
KJ446561.1
KJ446562.1
KJ446564.1
KJ446565.1
KJ446567.1
KJ446568.1
KJ446569.1
KJ446570.1
KJ446571.1
KJ446573.1
KJ446579.1
KJ446580.1
KJ446582.1
KJ446583.1
KJ446584.1
KJ446585.1
KJ446586.1
KJ446587.1
KJ446588.1
KJ446589.1
KJ446590.1
KJ446591.1
KJ446592.1
KJ446593.1
KJ446594.1
KJ446595.1
KJ446596.1
KJ446597.1
KJ446598.1
KJ446599.1
KJ446600.1
KJ446601.1
KJ446602.1
KJ446603.1
KJ446606.1
KJ446607.1
KJ446608.1
KJ446609.1
KJ446610.1
KJ446611.1
KJ446612.1
KJ446613.1
KJ446614.1
KJ446616.1
KJ446619.1
KJ446629.1
KJ446630.1
KJ446633.1
KJ446640.1
KJ446641.1
KJ446642.1
KJ446643.1
KJ446644.1
KJ446645.1
KJ446646.1
KJ446647.1
KJ446648.1
KJ446649.1
KJ446650.1
KJ446651.1
KJ446652.1
KJ446655.1
KJ446664.1
KJ446665.1
KJ446666.1
KJ446667.1
KJ446668.1
KJ446669.1
KJ446670.1
KJ446671.1
KJ446672.1
KJ446673.1
KJ446674.1
KJ446675.1
KJ446676.1
KJ446677.1
KJ446678.1
KJ446679.1
KJ446680.1
KJ446682.1
KJ446683.1
KJ446684.1
KJ446685.1
KJ446686.1
KJ446687.1
KJ446688.1
KJ446689.1
KJ446690.1
KJ446691.1
KJ446692.1
KJ446693.1
KJ446694.1
KJ446701.1
KJ446702.1
KJ446703.1
KJ446704.1
KJ446705.1
KJ446707.1
KJ446708.1
KJ446709.1
KJ446711.1
KJ446712.1
KJ446713.1
KJ446714.1
KJ446715.1
KJ446716.1
KJ446717.1
KJ446718.1
KJ446719.1
KJ446720.1
KJ446721.1
KJ446722.1
KJ446723.1
KJ446724.1
KJ446725.1
KJ446726.1
KJ446727.1
KJ446728.1
KJ446729.1
KJ446730.1
KJ446731.1
KJ446732.1
KJ446733.1
KJ446734.1
KJ446735.1
KJ446736.1
KJ446737.1
KJ446738.1
KJ446740.1
KJ446742.1
KJ446743.1
KJ446744.1
KJ446745.1
KJ446746.1
KJ446747.1
KJ446748.1
KJ446749.1
KJ446750.1
KJ446751.1
KJ446752.1
KJ446753.1
KJ446754.1
KJ446755.1
KJ446756.1
KJ446757.1
KJ446758.1
KJ446759.1
KJ446760.1
KJ446761.1
KJ446762.1
KJ446763.1
KJ446764.1
KJ446765.1
KJ446766.1
KJ446768.1
KJ446769.1
KJ446770.1
KJ446771.1
KJ446772.1
KJ446773.1
KJ446774.1
KJ446775.1
KJ446776.1
KJ446777.1
KJ446778.1
KJ467766.1
KJ481932.1
KJ486154.1
KJ486155.1
KJ486156.1
KJ486157.1
KJ486158.1
KJ486159.1
KJ486160.1
KJ486161.1
KJ487971.1
KJ487972.1
KJ507246.1
KJ557251.1
KJ558377.1
KJ570782.1
KJ599625.1
KJ603459.1
KJ605969.1
KJ608357.1
KJ615359.1
KJ615360.1
KJ627742.1
KJ631749.1
KJ637326.1
KJ645815.1
KJ654358.1
KJ669103.1
KJ669104.1
KJ669106.1
KJ669107.1
KJ669108.1
KJ669109.1
KJ669110.1
KJ669111.1
KJ669112.1
KJ669113.1
KJ669114.1
KJ669115.1
KJ669116.1
KJ669117.1
KJ669118.1
KJ669119.1
KJ669120.1
KJ669121.1
KJ669122.1
KJ669123.1
KJ669124.1
KJ669125.1
KJ669126.1
KJ669127.1
KJ669128.1
KJ669130.1
KJ669131.1
KJ669132.1
KJ669134.1
KJ669135.1
KJ669136.1
KJ669137.1
KJ669138.1
KJ669139.1
KJ669140.1
KJ669141.1
KJ669142.1
KJ669143.1
KJ669145.1
KJ669146.1
KJ669150.1
KJ669152.1
KJ669153.1
KJ669155.1
KJ669156.1
KJ669157.1
KJ669158.1
KJ669161.1
KJ669162.1
KJ669163.1
KJ669164.1
KJ669165.1
KJ669166.1
KJ669167.1
KJ669168.1
KJ669169.1
KJ669170.1
KJ669171.1
KJ669172.1
KJ669173.1
KJ669174.1
KJ669175.1
KJ669176.1
KJ669177.1
KJ669178.1
KJ669180.1
KJ675741.1
KJ675742.1
KJ676545.1
KJ676774.1
KJ676775.1
KJ676776.1
KJ676777.1
KJ676778.1
KJ676780.1
KJ676781.1
KJ676782.1
KJ676783.1
KJ676784.1
KJ676786.1
KJ676787.1
KJ676788.1
KJ676789.1
KJ676790.1
KJ676824.1
KJ676825.1
KJ676847.1
KJ676862.1
KJ676977.1
KJ679439.1
KJ685772.1
KJ690071.1
KJ690072.1
KJ690073.1
KJ690074.1
KJ708786.1
KJ716336.1
KJ716337.1
KJ716338.1
KJ716341.1
KJ719557.1
KJ719558.1
KJ721584.1
KJ733699.1
KJ735668.1
KJ735669.1
KJ735670.1
KJ735671.1
KJ735672.1
KJ735673.1
KJ735675.1
KJ735676.1
KJ735677.1
KJ735678.1
KJ735679.1
KJ739542.1
KJ742709.1
KJ742710.1
KJ742711.1
KJ742712.1
KJ742713.1
KJ742714.1
KJ742715.1
KJ746501.1
KJ748572.1
KJ748573.1
KJ756350.1
KJ765971.1
KJ765981.1
KJ767787.1
KJ781301.1
KJ786931.1
KJ786932.1
KJ786933.1
KJ801401.1
KJ801402.1
KJ801403.1
KJ801404.1
KJ801405.1
KJ801406.1
KJ801407.1
KJ801408.1
KJ801409.1
KJ801410.1
KJ801411.1
KJ801412.1
KJ801413.1
KJ801414.1
KJ801415.1
KJ801416.1
KJ801417.1
KJ801418.1
KJ801419.1
KJ801420.1
KJ801421.1
KJ801422.1
KJ801423.1
KJ801424.1
KJ801425.1
KJ801426.1
KJ801427.1
KJ801428.1
KJ801429.1
KJ801431.1
KJ801432.1
KJ801433.1
KJ801435.1
KJ801439.1
KJ801440.1
KJ801441.1
KJ801443.1
KJ801444.1
KJ801445.1
KJ801446.1
KJ801447.1
KJ801450.1
KJ801451.1
KJ801452.1
KJ801453.1
KJ801454.1
KJ801455.1
KJ801460.1
KJ801461.1
KJ801462.1
KJ801463.1
KJ801464.1
KJ801465.1
KJ801468.1
KJ801469.1
KJ801470.1
KJ801471.1
KJ801472.1
KJ801473.1
KJ801474.1
KJ801475.1
KJ801476.1
KJ801477.1
KJ801479.1
KJ801480.1
KJ801481.1
KJ801482.1
KJ801483.1
KJ801916.1
KJ801917.1
KJ801919.1
KJ808574.1
KJ812153.1
KJ816750.1
KJ816751.1
KJ816752.1
KJ831815.1
KJ849618.1
KJ849732.1
KJ850479.1
KJ850495.1
KJ856675.1
KJ856676.1
KJ856677.1
KJ856678.1
KJ856679.1
KJ856680.1
KJ856681.1
KJ856682.1
KJ856683.1
KJ856684.1
KJ856685.1
KJ856686.1
KJ856687.1
KJ856688.1
KJ856689.1
KJ856690.1
KJ856691.1
KJ856692.1
KJ856693.1
KJ856694.1
KJ856695.1
KJ856696.1
KJ856697.1
KJ856698.1
KJ856700.1
KJ856701.1
KJ856702.1
KJ856703.1
KJ856704.1
KJ856705.1
KJ856706.1
KJ856708.1
KJ856709.1
KJ856710.1
KJ856711.1
KJ856712.1
KJ856713.1
KJ856714.1
KJ856716.1
KJ856718.1
KJ856719.1
KJ856720.1
KJ856721.1
KJ856722.1
KJ856723.1
KJ856724.1
KJ856725.1
KJ856726.1
KJ856727.1
KJ856728.1
KJ856729.1
KJ856730.1
KJ856732.1
KJ856733.1
KJ856734.1
KJ856735.1
KJ856736.1
KJ856737.1
KJ856738.1
KJ856739.1
KJ856740.1
KJ856741.1
KJ856742.1
KJ856743.1
KJ856744.1
KJ856747.1
KJ856748.1
KJ856749.1
KJ856750.1
KJ856751.1
KJ856752.1
KJ856753.1
KJ856754.1
KJ856755.1
KJ856756.1
KJ856757.1
KJ856758.1
KJ856759.1
KJ856760.1
KJ856762.1
KJ856764.1
KJ856765.1
KJ856767.1
KJ856768.1
KJ856769.1
KJ856770.1
KJ856771.1
KJ856772.1
KJ856773.1
KJ856774.1
KJ856775.1
KJ856776.1
KJ856778.1
KJ856779.1
KJ856780.1
KJ856781.1
KJ856783.1
KJ856784.1
KJ856786.1
KJ856788.1
KJ856789.1
KJ856790.1
KJ856791.1
KJ856792.1
KJ856793.1
KJ856794.1
KJ856795.1
KJ856796.1
KJ856797.1
KJ856798.1
KJ856799.1
KJ856800.1
KJ856801.1
KJ856802.1
KJ856804.1
KJ856805.1
KJ856806.1
KJ856807.1
KJ856808.1
KJ856809.1
KJ856811.1
KJ856812.1
KJ856813.1
KJ856814.1
KJ856816.1
KJ856817.1
KJ856818.1
KJ856819.1
KJ856820.1
KJ856821.1
KJ856822.1
KJ856823.1
KJ856824.1
KJ856825.1
KJ856826.1
KJ856827.1
KJ856828.1
KJ856829.1
KJ856830.1
KJ856831.1
KJ856832.1
KJ856833.1
KJ856834.1
KJ856835.1
KJ856836.1
KJ856837.1
KJ856838.1
KJ856839.1
KJ856840.1
KJ857246.1
KJ863728.1
KJ868084.1
KJ868085.1
KJ868086.1
KJ868087.1
KJ871653.1
KJ882427.1
KJ882428.1
KJ882848.1
KJ890387.1
KJ890388.1
KJ890389.1
KJ890390.1
KJ919975.1
KJ920748.1
KJ920750.1
KJ923805.1
KJ923806.1
KJ923807.1
KJ923808.1
KJ923809.1
KJ923810.1
KJ923811.1
KJ923813.1
KJ923814.1
KJ923815.1
KJ923816.1
KJ923817.1
KJ923818.1
KJ923819.1
KJ923820.1
KJ923821.1
KJ923822.1
KJ923823.1
KJ923824.1
KJ923825.1
KJ923826.1
KJ923827.1
KJ923828.1
KJ923829.1
KJ923830.1
KJ923831.1
KJ923832.1
KJ923833.1
KJ923834.1
KJ923835.1
KJ923836.1
KJ923837.1
KJ923838.1
KJ923839.1
KJ923840.1
KJ923841.1
KJ923842.1
KJ923843.1
KJ923844.1
KJ923845.1
KJ923846.1
KJ923847.1
KJ923848.1
KJ934387.1
KJ937089.1
KJ937460.2
KJ937464.2
KJ937468.1
KJ939972.1
KJ941333.1
KJ949141.1
KJ957936.1
KJ957937.1
KJ994344.1
KJ994345.1
KJ999728.1
KM005731.1
KM007555.1
KM013404.1
KM013847.1
KM016488.1
KM033230.1
KM043056.1
KM047188.1
KM047189.1
KM047190.1
KM047191.1
KM047192.1
KM047193.1
KM047195.1
KM047196.1
KM047197.1
KM047198.1
KM047199.1
KM047200.1
KM047201.1
KM047203.1
KM047205.1
KM047207.1
KM047208.1
KM047209.1
KM047210.1
KM047211.1
KM047212.1
KM047213.1
KM047214.1
KM047215.1
KM047216.1
KM047217.1
KM047218.1
KM047219.1
KM047220.1
KM047221.1
KM047222.1
KM047223.1
KM047224.1
KM047225.1
KM047226.1
KM047227.1
KM047228.1
KM047229.1
KM047230.1
KM047231.1
KM047232.1
KM047233.1
KM047234.1
KM047235.1
KM047236.1
KM047506.1
KM051465.1
KM051466.1
KM051467.1
KM051468.1
KM051469.1
KM051472.1
KM051474.1
KM051475.1
KM052373.1
KM052374.1
KM052375.1
KM062183.1
KM062184.1
KM062186.1
KM078028.1
KM087741.1
KM096761.1
KM096762.1
KM096763.1
KM096764.1
KM096765.1
KM096766.1
KM096767.1
KM096768.1
KM096769.1
KM096770.1
KM096771.1
KM096773.1
KM096774.1
KM096775.1
KM096776.1
KM096777.1
KM096778.1
KM096779.1
KM096780.1
KM096781.2
KM101569.1
KM101570.1
KM101571.1
KM101572.1
KM101573.1
KM101574.1
KM101575.1
KM101576.1
KM101577.1
KM101578.1
KM101579.1
KM101580.1
KM101581.1
KM101582.1
KM101583.1
KM101584.1
KM101585.1
KM101586.1
KM101588.1
KM101589.1
KM101590.1
KM101591.1
KM101592.1
KM101593.1
KM101594.1
KM101595.1
KM101596.1
KM101597.1
KM101598.1
KM101599.1
KM101600.1
KM101601.1
KM101602.1
KM101603.1
KM101604.1
KM101605.1
KM101606.1
KM101607.1
KM101608.1
KM101609.1
KM101610.1
KM101611.1
KM101612.1
KM101613.1
KM101614.1
KM101615.1
KM101616.1
KM101617.1
KM101618.1
KM101619.1
KM101620.1
KM101621.1
KM101622.1
KM101623.1
KM101624.1
KM101625.1
KM101626.1
KM101627.1
KM101628.1
KM101629.1
KM101630.1
KM101631.1
KM101632.1
KM101633.1
KM101634.1
KM101635.1
KM101636.1
KM101637.1
KM101638.1
KM101639.1
KM101641.1
KM101642.1
KM101643.1
KM101644.1
KM101645.1
KM101646.1
KM101647.1
KM101648.1
KM101649.1
KM101650.1
KM101651.1
KM101652.1
KM101653.1
KM101654.1
KM101655.1
KM101656.1
KM101657.1
KM101658.1
KM101659.1
KM101660.1
KM101661.1
KM101662.1
KM101663.1
KM101664.1
KM101665.1
KM101667.1
KM101668.1
KM101669.1
KM101670.1
KM101671.1
KM101672.1
KM101673.1
KM101674.1
KM101675.1
KM101676.1
KM101677.1
KM101678.1
KM101679.1
KM101680.1
KM101681.1
KM101682.1
KM101683.1
KM101684.1
KM101685.1
KM101686.1
KM101687.1
KM101688.1
KM101689.1
KM101690.1
KM101692.1
KM101693.1
KM101694.1
KM101695.1
KM101697.1
KM101698.1
KM101699.1
KM101700.1
KM101701.1
KM101702.1
KM101703.1
KM101704.1
KM101705.1
KM101706.1
KM101707.1
KM101708.1
KM101709.1
KM101710.1
KM101711.1
KM101712.1
KM101713.1
KM101714.1
KM101715.1
KM101716.1
KM101717.1
KM101718.1
KM101719.1
KM101720.1
KM101721.1
KM101722.1
KM101723.1
KM101724.1
KM101726.1
KM101727.1
KM101728.1
KM101729.1
KM101730.1
KM101731.1
KM101732.1
KM101733.1
KM101734.1
KM101735.1
KM101736.1
KM101737.1
KM101738.1
KM101739.1
KM101740.1
KM101741.1
KM101743.1
KM101744.1
KM101745.1
KM101746.1
KM101747.1
KM101749.1
KM101750.1
KM101752.1
KM101753.1
KM101754.1
KM101755.1
KM101756.1
KM101757.1
KM101758.1
KM101759.1
KM101760.1
KM101761.1
KM101763.1
KM101765.1
KM101766.1
KM101767.1
KM101769.1
KM101771.1
KM101772.1
KM101773.1
KM101774.1
KM101775.1
KM101776.1
KM101777.1
KM101778.1
KM101780.1
KM101783.1
KM101785.1
KM101786.1
KM101787.1
KM101789.1
KM101790.1
KM101791.1
KM101793.1
KM101796.1
KM101797.1
KM101799.1
KM101800.1
KM101801.1
KM101803.1
KM101805.1
KM101806.1
KM101808.1
KM101809.1
KM101810.1
KM101811.1
KM101812.1
KM101813.1
KM101814.1
KM101817.1
KM101818.1
KM101819.1
KM101820.1
KM101821.1
KM101822.1
KM101823.1
KM101824.1
KM101826.1
KM101827.1
KM101828.1
KM101833.1
KM101834.1
KM101835.1
KM101836.1
KM101837.1
KM101838.1
KM101839.1
KM101840.1
KM101841.1
KM101843.1
KM101844.1
KM101845.1
KM101847.1
KM101848.1
KM101849.1
KM101851.1
KM101852.1
KM101853.1
KM101854.1
KM101855.1
KM101858.1
KM101859.1
KM101860.1
KM101861.1
KM101862.1
KM101863.1
KM101864.1
KM101865.1
KM101866.1
KM101867.1
KM101868.1
KM101869.1
KM101870.1
KM101871.1
KM101872.1
KM101873.1
KM101875.1
KM101876.1
KM101877.1
KM101878.1
KM101879.1
KM101880.1
KM101881.1
KM101882.1
KM101883.1
KM101884.1
KM101885.1
KM101886.1
KM101888.1
KM101889.1
KM101890.1
KM101891.1
KM101892.1
KM101893.1
KM101894.1
KM101895.1
KM101897.1
KM101898.1
KM101899.1
KM101900.1
KM101901.1
KM101902.1
KM101903.1
KM101904.1
KM101905.1
KM101907.1
KM101908.1
KM101910.1
KM101911.1
KM101912.1
KM101914.1
KM101915.1
KM101916.1
KM101917.1
KM101918.1
KM101919.1
KM101920.1
KM101921.1
KM101922.1
KM101923.1
KM101924.1
KM101925.1
KM101927.1
KM101928.1
KM101929.1
KM101930.1
KM101931.1
KM101932.1
KM101933.1
KM101934.1
KM101935.1
KM101936.1
KM101937.1
KM101938.1
KM101939.1
KM101940.1
KM101941.1
KM101942.1
KM101944.1
KM101945.1
KM101946.1
KM101947.1
KM101948.1
KM101949.1
KM101950.1
KM101951.1
KM101952.1
KM101953.1
KM101954.1
KM101955.1
KM101957.1
KM101958.1
KM101959.1
KM101960.1
KM101962.1
KM101963.1
KM101964.1
KM101965.1
KM101966.1
KM101967.1
KM101969.1
KM101970.1
KM101971.1
KM101972.1
KM101974.1
KM101975.1
KM101976.1
KM101978.1
KM101979.1
KM101980.1
KM101982.1
KM101983.1
KM101984.1
KM101985.1
KM101988.1
KM101990.1
KM101991.1
KM101993.1
KM101994.1
KM101995.1
KM101996.1
KM101997.1
KM101999.1
KM102000.1
KM102003.1
KM102004.1
KM102005.1
KM102006.1
KM102008.1
KM102010.1
KM102013.1
KM102014.1
KM102016.1
KM102017.1
KM102018.1
KM102019.1
KM102020.1
KM102021.1
KM102022.1
KM102023.1
KM102024.1
KM102025.1
KM102026.1
KM102027.1
KM102028.1
KM102029.1
KM102030.1
KM102031.1
KM102033.1
KM102034.1
KM102035.1
KM102036.1
KM102037.1
KM102038.1
KM102039.1
KM102041.1
KM102042.1
KM102043.1
KM102044.1
KM102045.1
KM102046.1
KM102047.1
KM102048.1
KM102049.1
KM102050.1
KM102051.1
KM102052.1
KM102053.1
KM102054.1
KM102056.1
KM102057.1
KM102058.1
KM102059.1
KM102060.1
KM102061.1
KM102062.1
KM102063.1
KM102064.1
KM102065.1
KM102066.1
KM102067.1
KM102068.1
KM102070.1
KM102071.1
KM102072.1
KM102075.1
KM102076.1
KM102078.1
KM102079.1
KM102080.1
KM102081.1
KM102082.1
KM102083.1
KM102084.1
KM102085.1
KM102086.1
KM102087.1
KM102088.1
KM102089.1
KM102090.1
KM102092.1
KM102093.1
KM102094.1
KM102095.1
KM102096.1
KM102098.1
KM102099.1
KM102101.1
KM102103.1
KM102104.1
KM102105.1
KM102106.1
KM102107.1
KM102108.1
KM102109.1
KM102110.1
KM102111.1
KM102113.1
KM102114.1
KM102115.1
KM102116.1
KM102117.1
KM102118.1
KM102119.1
KM102120.1
KM102121.1
KM102122.1
KM102123.1
KM102124.1
KM102125.1
KM102127.1
KM102128.1
KM102129.1
KM102130.1
KM102131.1
KM102132.1
KM102134.1
KM102135.1
KM102136.1
KM102138.1
KM102139.1
KM102141.1
KM102142.1
KM102143.1
KM102144.1
KM102146.1
KM102147.1
KM102148.1
KM102150.1
KM102151.1
KM102152.1
KM102154.1
KM102156.1
KM103653.1
KM103654.1
KM103655.1
KM103656.1
KM103657.1
KM103658.1
KM103659.1
KM212168.1
KM213520.1
KM213521.1
KM213522.1
KM213526.1
KM216990.1
KM220890.1
KM233203.1
KM233204.1
KM245130.1
KM245131.1
KM245132.1
KM245133.1
KM245134.1
KM245135.1
KM245136.1
KM245137.1
KM245138.1
KM245139.1
KM245140.1
KM245141.1
KM245142.1
KM245143.1
KM245144.1
KM245145.1
KM245146.1
KM245147.1
KM245148.1
KM245149.1
KM245150.1
KM245151.1
KM245152.1
KM252727.1
KM252728.1
KM252730.1
KM252732.1
KM252733.1
KM252734.1
KM252736.1
KM252737.1
KM252738.1
KM252739.1
KM252740.1
KM252742.1
KM252743.1
KM252744.1
KM252745.1
KM252746.1
KM252747.1
KM252748.1
KM252749.1
KM252750.1
KM252752.1
KM252753.1
KM252754.1
KM252755.1
KM259909.1
KM260155.1
KM262180.1
KM267720.1
KM267721.1
KM267722.1
KM267903.1
KM267904.1
KM267905.1
KM267906.1
KM272200.1
KM273042.1
KM378618.1
KM378619.1
KM406329.1
KM434265.1
KM457636.1
KM495737.1
KM576763.1
KM576772.1
KM581238.1
KM582872.1
KM582873.1
KM586246.1
KM594567.1
KM656453.1
KM656455.1
KM656456.1
KM656457.1
KM656458.1
KM656459.1
KM656460.1
KM656461.1
KM656462.1
KM656463.1
KM656464.1
KM676294.1
KM817454.1
KM822854.1
KM853018.1
KM884941.1
KM925143.1
KM925144.1
KM972771.1
KM986515.1
KM986516.1
KM986517.1
KM986518.1
KM986519.1
KM986520.1
KM986522.1
KM986523.1
KM986526.1
KM986527.1
KM986528.1
KM986529.1
KM986530.1
KM986531.1
KM986532.1
KM986533.1
KM986534.1
KM986536.1
KM986537.1
KM986538.1
KM986539.1
KM986540.1
KM986541.1
KM986542.1
KM986543.1
KM986544.1
KM986545.1
KM986547.1
KM986548.1
KM986549.1
KM986550.1
KM986551.1
KM986553.1
KM986554.1
KM986555.1
KM986556.1
KM986557.1
KM986558.1
KM986559.1
KM986560.1
KM986561.1
KM986562.1
KM986563.1
KM986564.1
KM986565.1
KM986566.1
KM986567.1
KM986568.1
KM986570.1
KM986571.1
KM986572.1
KM986573.1
KM986574.1
KM986575.1
KM986576.1
KM986577.1
KM986578.1
KM986579.1
KM986580.1
KM986582.1
KM986583.1
KM986584.1
KM986585.1
KM986586.1
KM986587.1
KM986588.1
KM986590.1
KM986591.1
KM986592.1
KM986594.1
KM986595.1
KM986597.1
KM986598.1
KM986599.1
KM986601.1
KM986603.1
KM986605.1
KM986606.1
KM986607.1
KM986608.1
KM986609.1
KM986611.1
KM986613.1
KM986614.1
KM986615.1
KM986616.1
KM986617.1
KM986618.1
KM986619.1
KM986620.1
KM986621.1
KM986622.1
KM986623.1
KM986624.1
KM986625.1
KM986626.1
KM986627.1
KP017256.1
KP017257.1
KP052940.1
KP076664.1
KP076665.1
KP076666.1
KP091890.1
KP100791.1
KP116293.1
KP128017.1
KP136790.1
KP143828.1
KP150426.1
KP150427.1
KP172312.1
KP172313.1
KP172314.1
KP172315.1
KP172316.1
KP172320.1
KP172321.1
KP172322.1
KP172323.1
KP172324.1
KP172325.1
KP172326.1
KP172327.1
KP172328.1
KP172329.1
KP172330.1
KP172331.1
KP172333.1
KP172334.1
KP172335.1
KP172336.1
KP172338.1
KP172339.1
KP172340.1
KP172341.1
KP172342.1
KP172343.1
KP172344.1
KP172345.1
KP172346.1
KP172348.1
KP172349.1
KP172350.1
KP172351.1
KP172352.1
KP172353.1
KP172354.1
KP172355.1
KP172356.1
KP172357.1
KP172358.1
KP172359.1
KP172360.1
KP172361.1
KP172362.1
KP172363.1
KP172364.1
KP172365.1
KP172366.1
KP172367.1
KP172368.1
KP172369.1
KP172370.1
KP172371.1
KP172372.1
KP172373.1
KP172374.1
KP172375.1
KP172376.1
KP172377.1
KP172378.1
KP172379.1
KP172380.1
KP172381.1
KP172382.1
KP172383.1
KP172384.1
KP172385.1
KP172387.1
KP172388.1
KP172389.1
KP172390.1
KP172391.1
KP172392.1
KP172393.1
KP172394.1
KP172395.1
KP172396.1
KP172397.1
KP172398.1
KP172400.1
KP172401.1
KP172402.1
KP172403.1
KP172405.1
KP172406.1
KP172408.1
KP172409.1
KP172410.1
KP172413.1
KP172414.1
KP172415.1
KP172418.1
KP172419.1
KP172420.1
KP172421.1
KP172422.1
KP172423.1
KP172425.1
KP172426.1
KP172427.1
KP172428.1
KP172429.1
KP172431.1
KP172432.1
KP172433.1
KP172434.1
KP172435.1
KP172535.1
KP184339.1
KP187644.1
KP189245.1
KP215448.1
KP218948.1
KP226503.1
KP229441.1
KP229442.1
KP229443.1
KP229444.1
KP229445.1
KP229446.1
KP229447.1
KP229448.1
KP229449.1
KP229450.1
KP229451.1
KP229454.1
KP229455.1
KP229556.1
KP234054.1
KP240655.1
KP240656.1
KP240657.1
KP240658.1
KP240659.1
KP240660.1
KP240661.1
KP240662.1
KP240663.1
KP240664.1
KP240665.1
KP240666.1
KP240667.1
KP240668.1
KP240669.1
KP240670.1
KP240671.1
KP240672.1
KP240673.1
KP240675.1
KP240676.1
KP240677.1
KP240678.1
KP240679.1
KP240680.1
KP240681.1
KP240682.1
KP240683.1
KP240684.1
KP240685.1
KP240686.1
KP240687.1
KP240688.1
KP240689.1
KP240690.1
KP240691.1
KP240692.1
KP240693.1
KP240694.1
KP240696.1
KP240697.1
KP240698.1
KP240699.1
KP240700.1
KP240701.1
KP240702.1
KP240703.1
KP240704.1
KP240706.1
KP240707.1
KP240708.1
KP240709.1
KP240710.1
KP240711.1
KP240712.1
KP240713.1
KP240714.1
KP240715.1
KP240716.1
KP240717.1
KP240718.1
KP240719.1
KP240720.1
KP240721.1
KP240722.1
KP240723.1
KP240724.1
KP240725.1
KP240726.1
KP240727.1
KP240728.1
KP240729.1
KP240730.1
KP240731.1
KP240732.1
KP240733.1
KP240734.1
KP240735.1
KP240736.1
KP240737.1
KP240738.1
KP240739.1
KP240740.1
KP240741.1
KP240742.1
KP240743.1
KP240744.1
KP240745.1
KP240746.1
KP240747.1
KP240748.1
KP240749.1
KP240750.1
KP240751.1
KP240752.1
KP240753.1
KP240754.1
KP240755.1
KP240756.1
KP240757.1
KP240759.1
KP240760.1
KP240761.1
KP240762.1
KP240763.1
KP240764.1
KP240765.1
KP240766.1
KP240767.1
KP240768.1
KP240769.1
KP240770.1
KP240771.1
KP240772.1
KP240773.1
KP240774.1
KP240775.1
KP240776.1
KP240777.1
KP240778.1
KP240779.1
KP240780.1
KP240781.1
KP240782.1
KP240783.1
KP240784.1
KP240785.1
KP240786.1
KP240787.1
KP240788.1
KP240789.1
KP240790.1
KP240791.1
KP240792.1
KP240793.1
KP240794.1
KP240795.1
KP240796.1
KP240797.1
KP240799.1
KP240800.1
KP240801.1
KP240802.1
KP240803.1
KP240804.1
KP240805.1
KP240806.1
KP240807.1
KP240808.1
KP240809.1
KP240810.1
KP240811.1
KP240812.1
KP240813.1
KP240814.1
KP240815.1
KP240816.1
KP240817.1
KP240818.1
KP240819.1
KP240820.1
KP240821.1
KP240823.1
KP240824.1
KP240825.1
KP240826.1
KP240827.1
KP240828.1
KP240829.1
KP240830.1
KP240831.1
KP240832.1
KP240833.1
KP240834.1
KP240835.1
KP240836.1
KP240837.1
KP240838.1
KP240839.1
KP240840.1
KP240841.1
KP240842.1
KP240843.1
KP240844.1
KP240845.1
KP240846.1
KP240847.1
KP240848.1
KP240849.1
KP240850.1
KP240851.1
KP240852.1
KP240853.1
KP240854.1
KP240855.1
KP240856.1
KP240857.1
KP240858.1
KP240859.1
KP240860.1
KP240861.1
KP240862.1
KP240864.1
KP240866.1
KP240867.1
KP240868.1
KP240869.1
KP240870.1
KP240871.1
KP240872.1
KP240873.1
KP240874.1
KP240875.1
KP240876.1
KP240877.1
KP240879.1
KP240880.1
KP240881.1
KP240882.1
KP240883.1
KP240884.1
KP240885.1
KP240886.1
KP240888.1
KP240889.1
KP240890.1
KP240891.1
KP240892.1
KP240893.1
KP240894.1
KP240895.1
KP240896.1
KP240897.1
KP240898.1
KP240899.1
KP240900.1
KP240901.1
KP240902.1
KP240903.1
KP240904.1
KP240906.1
KP240907.1
KP240908.1
KP240909.1
KP240910.1
KP240911.1
KP240912.1
KP240913.1
KP240914.1
KP240915.1
KP240916.1
KP240917.1
KP240918.1
KP240919.1
KP240920.1
KP240921.1
KP240922.1
KP240923.1
KP240924.1
KP240925.1
KP240926.1
KP240927.1
KP240928.1
KP240929.1
KP240930.1
KP263057.1
KP266547.1
KP300790.1
KP300791.1
KP300792.1
KP300793.1
KP300794.1
KP313553.1
KP313554.1
KP313555.1
KP313556.1
KP313557.1
KP313558.1
KP313559.1
KP313560.1
KP313561.1
KP313562.1
KP316996.1
KP316997.1
KP316998.1
KP316999.1
KP317000.1
KP317001.1
KP317002.1
KP317003.1
KP317004.1
KP317005.1
KP317006.1
KP317007.1
KP317008.1
KP317009.1
KP317010.1
KP317011.1
KP317012.1
KP317013.1
KP317014.1
KP317015.1
KP317016.1
KP317017.1
KP317018.1
KP317019.1
KP317021.1
KP317022.1
KP317023.1
KP317024.1
KP317025.1
KP317026.1
KP317027.1
KP317028.1
KP317029.1
KP317030.1
KP317031.1
KP317032.1
KP317033.1
KP317034.1
KP317035.1
KP317036.1
KP317037.1
KP317038.1
KP317039.1
KP317040.1
KP317041.1
KP317042.1
KP317043.1
KP317044.1
KP317045.1
KP317046.1
KP317048.1
KP317051.1
KP317052.1
KP317053.1
KP317054.1
KP317055.1
KP317056.1
KP317057.1
KP317058.1
KP317059.1
KP317060.1
KP317061.1
KP317062.1
KP317063.1
KP317065.1
KP317066.1
KP317067.1
KP317068.1
KP317069.1
KP317070.1
KP317071.1
KP317072.1
KP317073.1
KP317074.1
KP317075.1
KP317076.1
KP317077.1
KP317078.1
KP340126.1
KP340127.1
KP340128.1
KP340129.1
KP340130.1
KP340131.1
KP340132.1
KP340133.1
KP340134.1
KP340135.1
KP340136.1
KP340137.1
KP340138.1
KP340139.1
KP340140.1
KP340141.1
KP340142.1
KP340143.1
KP340144.1
KP340145.1
KP340146.1
KP340147.1
KP340148.1
KP340149.1
KP340150.1
KP340151.1
KP340152.1
KP340153.1
KP340154.1
KP340155.1
KP340156.1
KP340157.1
KP340158.1
KP340159.1
KP340160.1
KP340161.1
KP340162.1
KP340163.1
KP340164.1
KP340165.1
KP340166.1
KP340167.1
KP340168.1
KP340169.1
KP340170.1
KP340172.1
KP340173.1
KP340174.1
KP340175.1
KP340176.1
KP340177.1
KP340178.1
KP340180.1
KP345883.1
KP345975.1
KP345976.1
KP345977.1
KP345978.1
KP345979.1
KP345980.1
KP345981.1
KP345982.1
KP345983.1
KP345984.1
KP345985.1
KP345986.1
KP345987.1
KP345988.1
KP345989.1
KP345990.1
KP345991.1
KP345992.1
KP345993.1
KP345994.1
KP345995.1
KP345996.1
KP345998.1
KP345999.1
KP346000.1
KP346001.1
KP346002.1
KP346003.1
KP346004.1
KP346005.1
KP346006.1
KP346007.1
KP346008.1
KP346009.1
KP346010.1
KP346011.1
KP346012.1
KP346013.1
KP346014.1
KP346015.1
KP346016.1
KP346017.1
KP346018.1
KP346019.1
KP346020.1
KP346021.1
KP346022.1
KP346023.1
KP346024.1
KP346025.1
KP346026.1
KP346027.1
KP346028.1
KP346029.1
KP346030.1
KP346031.1
KP346032.1
KP346033.1
KP346034.1
KP346035.1
KP346036.1
KP346037.1
KP346038.1
KP346039.1
KP346041.1
KP346042.1
KP346044.1
KP346045.1
KP346046.1
KP346048.1
KP346049.1
KP346050.1
KP346051.1
KP346052.1
KP346053.1
KP346054.1
KP346055.1
KP346056.1
KP346057.1
KP346060.1
KP346061.1
KP346062.1
KP346063.1
KP346064.1
KP346065.1
KP346066.1
KP347878.1
KP347974.1
KP406603.1
KP406604.1
KP407022.1
KP407023.1
KP407024.1
KP407025.1
KP407026.1
KP407027.1
KP407028.1
KP407029.1
KP407030.1
KP407031.1
KP407032.1
KP407033.1
KP407034.1
KP407041.1
KP407042.1
KP407043.1
KP407044.1
KP407045.1
KP407046.1
KP407047.1
KP407048.1
KP407049.1
KP407050.1
KP407051.1
KP407052.1
KP407054.1
KP407055.1
KP407056.1
KP407057.1
KP407058.1
KP407059.1
KP407060.1
KP407061.1
KP407062.1
KP407063.1
KP407064.1
KP407066.1
KP407067.1
KP407068.1
KP407069.1
KP407072.1
KP407073.1
KP407074.1
KP407075.1
KP407076.1
KP407077.1
KP407078.1
KP407079.1
KP407080.1
KP419690.1
KP419691.1
KP452498.1
KP635236.1
KP635237.1
KP635238.1
KP635239.1
KP635240.1
KP635241.1
KP635242.1
KP635243.1
KP637273.1
KP638565.1
KP657894.1
KP668995.1
KP669005.1
KP669006.1
KP688570.1
KP688571.1
KP691018.1
KP691986.1
KP692737.1
KP698374.1
KP698513.1
KP698514.1
KP698575.1
KP702293.1
KP702761.1
KP702821.1
KP716562.1
KP718913.1
KP722565.1
KP726893.1
KP726895.1
KP726908.1
KP733894.1
KP733895.1
KP733896.1
KP733897.1
KP735164.1
KP735165.1
KP742477.1
KP744017.1
KP756961.1
KP763831.1
KP763832.1
KP763833.1
KP763834.1
KP763835.1
KP763836.1
KP763837.1
KP763838.1
KP763839.1
KP763840.1
KP763841.1
KP763842.1
KP763843.1
KP763844.1
KP763845.1
KP763846.1
KP763847.1
KP763848.1
KP763849.1
KP763850.1
KP763851.1
KP763852.1
KP763853.1
KP763854.1
KP763855.1
KP763856.1
KP763857.1
KP765445.1
KP773298.1
KP782041.1
KP783168.1
KP797881.1
KP814018.1
KP814022.1
KP814025.1
KP814039.1
KP835772.1
KP835773.1
KP835774.1
KP835775.1
KP851971.1
KP851972.1
KP851974.1
KP857593.1
KP860337.1
KP868615.1
KP868616.1
KP875566.1
KP875569.1
KP877126.1
KP877127.1
KP877128.1
KP878219.1
KP885624.1
KP888954.1
KP899746.1
KP899747.1
KP900022.1
KP900744.1
KP900745.1
KP900746.1
KP900747.1
KP900748.1
KP900749.1
KP900750.1
KP900752.1
KP900753.1
KP900754.1
KP900755.1
KP900756.1
KP900758.1
KP900759.1
KP900760.1
KP900762.1
KP900764.1
KP900765.1
KP900938.1
KP900940.1
KP903567.1
KP940981.1
KP940982.1
KP969064.1
KP969065.1
KP978017.1
KP987219.1
KR011273.1
KR014102.1
KR014258.1
KR014264.1
KR020027.2
KR025151.1
KR030505.1
KR072972.1
KR072973.1
KR074233.1
KR074234.1
KR074235.1
KR074236.1
KR074237.1
KR074238.1
KR074239.1
KR074240.1
KR074241.1
KR074242.1
KR074243.1
KR074244.1
KR074245.1
KR074246.1
KR074247.1
KR074248.1
KR074249.1
KR074250.1
KR074251.1
KR074252.1
KR074253.1
KR074254.1
KR074255.1
KR074256.1
KR080704.1
KR088263.1
KR088337.1
KR105198.1
KR105199.1
KR105402.1
KR135177.1
KR135841.1
KR135842.1
KR135843.1
KR135844.1
KR135845.1
KR135846.1
KR135847.1
KR135848.1
KR135849.1
KR135850.1
KR135851.1
KR135852.1
KR135853.1
KR135854.1
KR135855.1
KR135856.1
KR135857.1
KR135858.1
KR135859.1
KR135860.1
KR135861.1
KR135862.1
KR135863.1
KR135864.1
KR135865.1
KR135866.1
KR135867.1
KR135868.1
KR135869.1
KR135870.1
KR135871.1
KR135872.1
KR135873.1
KR135874.1
KR135875.1
KR135876.1
KR135877.1
KR135878.1
KR135879.1
KR135880.1
KR135881.1
KR135882.1
KR135883.1
KR135884.1
KR137642.1
KR139750.1
KR150258.1
KR153486.1
KR260475.1
KR260479.1
KR271612.1
KR349268.1
KR362300.1
KR491936.1
KR491937.1
KR491938.1
KR491939.1
KR698932.1
KR712271.1
KR732275.1
KR758761.1
KR758762.1
KR809712.1
KR809713.1
KR816716.1
KR816717.1
KR858775.1
KR858867.1
KR864755.1
KR902533.1
KR902534.1
KR902535.1
KR902536.1
KR902537.1
KR902538.1
KT002148.1
KT002149.1
KT002469.1
KT006904.1
KT013297.1
KT023499.1
KT074442.1
KT124611.1
KT124612.1
KT153530.1
KT153531.1
KT157791.1
KT163808.1
KT166835.1
KT166836.1
KT193614.1
KT193618.1
KT193619.1
KT210949.1
KT210950.1
KT213741.1
KT213742.1
KT213743.1
KT213744.1
KT213745.1
KT213746.1
KT213747.1
KT213748.1
KT213750.1
KT213753.1
KT213756.1
KT213758.1
KT213763.1
KT213767.1
KT213769.1
KT213773.1
KT213777.1
KT213779.1
KT213780.1
KT213782.1
KT213784.1
KT213791.1
KT213797.1
KT213818.1
KT213827.1
KT213829.1
KT223400.1
KT250561.1
KT250597.1
KT250729.1
KT272406.1
KT272407.1
KT275305.1
KT277303.1
KT277305.1
KT277306.1
KT321477.1
KT328498.1
KT336633.1
KT340701.1
KT346427.1
KT359595.1
KT359914.1
KT363958.1
KT364276.1
KT366045.1
KT372901.1
KT372903.1
KT387602.1
KT390700.1
KT390701.1
KT424061.1
KT427536.1
KT445932.1
KT449866.1
KT449867.1
KT587350.1
KT587351.1
KT587352.1
KT587353.1
KT587354.1
KT587355.1
KT587356.1
KT587358.1
KT587359.1
KT587360.1
KT587361.1
KT587362.1
KT587363.1
KT587364.1
KT587365.1
KT587366.1
KT587369.1
KT587370.1
KT587371.1
KT587372.1
KT587373.1
KT587375.1
KT587376.1
KT587377.1
KT587378.1
KT587379.1
KT587380.1
KT587381.1
KT587382.1
KT587383.1
KT587384.1
KT587385.1
KT587388.1
KT587389.1
KT587390.1
KT587391.1
KT587392.1
KT587395.1
KT587396.1
KT587397.1
KT587398.1
KT587402.1
KT587403.1
KT587408.1
KT587413.1
KT587414.1
KT587416.1
KT587419.1
KT587420.1
KT587425.1
KT587427.1
KT587429.1
KT587431.1
KT587435.1
KT587436.1
KT587437.1
KT587438.1
KT587439.1
KT587440.1
KT587441.1
KT587442.1
KT587443.1
KT587446.1
KT587447.1
KT587451.1
KT587452.1
KT587453.1
KT587455.1
KT587456.1
KT587457.1
KT587459.1
KT587460.1
KT587463.1
KT587464.1
KT587466.1
KT587467.1
KT587469.1
KT587470.1
KT587472.1
KT587473.1
KT587475.1
KT587477.1
KT587478.1
KT587479.1
KT587480.1
KT587481.1
KT587482.1
KT587483.1
KT587484.1
KT587485.1
KT587486.1
KT587487.1
KT587488.1
KT587489.1
KT587490.1
KT587491.1
KT587492.1
KT587494.1
KT587495.1
KT587497.1
KT587498.1
KT587499.1
KT587500.1
KT587501.1
KT587503.1
KT587506.1
KT587507.1
KT587508.1
KT587509.1
KT587510.1
KT587511.1
KT587512.1
KT587513.1
KT587515.1
KT587516.1
KT587517.1
KT587520.1
KT587522.1
KT587523.1
KT587525.1
KT587527.1
KT587528.1
KT587529.1
KT587530.1
KT587531.1
KT587532.1
KT587533.1
KT587534.1
KT587535.1
KT587536.1
KT587537.1
KT587539.1
KT587541.1
KT587542.1
KT587543.1
KT587544.1
KT587545.1
KT587546.1
KT587547.1
KT587549.1
KT587550.1
KT587553.1
KT587554.1
KT587555.1
KT587556.1
KT587557.1
KT587558.1
KT587559.1
KT587560.1
KT587561.1
KT587562.1
KT587563.1
KT587564.1
KT587565.1
KT587566.1
KT587567.1
KT587569.1
KT587570.1
KT587571.1
KT587573.1
KT587574.1
KT587575.1
KT587576.1
KT587577.1
KT587578.1
KT587579.1
KT587581.1
KT587582.1
KT587583.1
KT587587.1
KT587588.1
KT587589.1
KT587590.1
KT587591.1
KT587592.1
KT587593.1
KT587594.1
KT587595.1
KT587596.1
KT587597.1
KT587600.1
KT587601.1
KT587602.1
KT587603.1
KT587604.1
KT587605.1
KT587608.1
KT587609.1
KT587610.1
KT587611.1
KT587612.1
KT587613.1
KT587614.1
KT587615.1
KT587616.1
KT587617.1
KT587618.1
KT587619.1
KT587621.1
KT587622.1
KT587623.1
KT587624.1
KT587625.1
KT587626.1
KT587628.1
KT587629.1
KT587630.1
KT587631.1
KT587632.1
KT587633.1
KT587634.1
KT587635.1
KT587636.1
KT587639.1
KT587640.1
KT587642.1
KT587643.1
KT587644.1
KT587647.1
KT625439.1
KT625440.1
KT625441.1
KT634054.1
KT634229.1
KT697997.1
KT697998.1
KT697999.1
KT698000.1
KT698001.1
KT698003.1
KT698004.1
KT698005.1
KT698006.1
KT698007.1
KT698008.1
KT698010.1
KT698011.1
KT698012.1
KT698013.1
KT698014.1
KT698015.1
KT698016.1
KT698017.1
KT698018.1
KT698019.2
KT698020.1
KT698021.1
KT698022.1
KT698023.1
KT698025.1
KT698026.1
KT698027.1
KT698028.2
KT698032.1
KT698033.1
KT698034.1
KT698035.1
KT698036.1
KT698038.1
KT700200.1
KT725859.1
KT725860.1
KT725861.1
KT725862.1
KT725863.1
KT725864.1
KT725865.1
KT725866.1
KT725868.1
KT725869.1
KT725871.1
KT725872.1
KT725873.1
KT725875.1
KT725876.1
KT725878.1
KT725880.1
KT725881.1
KT725882.1
KT725883.1
KT725884.1
KT725885.1
KT725887.1
KT725888.1
KT725889.1
KT725890.1
KT725891.1
KT725893.1
KT725894.1
KT725895.1
KT725897.1
KT725898.1
KT725899.1
KT725900.1
KT725902.1
KT725906.1
KT725908.1
KT725909.1
KT725912.1
KT725913.1
KT725915.1
KT725917.1
KT725920.1
KT725921.1
KT725922.1
KT725923.1
KT725924.1
KT725925.1
KT725929.1
KT725930.1
KT725931.1
KT725933.1
KT725934.1
KT725935.1
KT725936.1
KT725937.1
KT725938.1
KT725939.1
KT725940.1
KT725941.1
KT725946.1
KT725947.1
KT725948.1
KT725949.1
KT725951.1
KT725952.1
KT725953.1
KT725954.1
KT725956.1
KT725957.1
KT725959.1
KT725960.1
KT725961.1
KT725962.1
KT725963.1
KT725964.1
KT725965.1
KT725966.1
KT725967.1
KT725968.1
KT725969.1
KT725970.1
KT725971.1
KT725972.1
KT725973.1
KT725974.1
KT725975.1
KT725976.1
KT725977.1
KT725978.1
KT725979.1
KT725980.1
KT725981.1
KT725982.1
KT725983.1
KT725984.1
KT725986.1
KT725987.1
KT725988.1
KT725989.1
KT725990.1
KT725991.1
KT725993.1
KT725994.1
KT725995.1
KT725996.1
KT725997.1
KT725998.1
KT725999.1
KT726000.1
KT726001.1
KT726002.1
KT726003.1
KT726004.1
KT726006.1
KT726007.1
KT726008.1
KT726009.1
KT726010.1
KT726011.1
KT726012.1
KT726013.1
KT726014.1
KT726015.1
KT726016.1
KT726018.1
KT726020.1
KT726021.1
KT726022.1
KT726023.1
KT726024.1
KT726025.1
KT726026.1
KT726027.1
KT726028.1
KT726029.1
KT726030.1
KT726031.1
KT726032.1
KT726033.1
KT726034.1
KT726035.1
KT726036.1
KT726037.1
KT726039.1
KT726040.1
KT726041.1
KT726042.1
KT726043.1
KT726044.1
KT726045.1
KT726046.1
KT726047.1
KT726048.1
KT726049.1
KT726050.1
KT726051.1
KT726052.1
KT726053.1
KT726054.1
KT726055.1
KT726056.1
KT726057.1
KT726058.1
KT726059.1
KT726060.1
KT726061.1
KT726063.1
KT726064.1
KT726065.1
KT726066.1
KT726067.1
KT726068.1
KT726070.1
KT726071.1
KT726072.1
KT726073.1
KT726076.1
KT726077.1
KT726080.1
KT726081.1
KT726083.1
KT726084.1
KT726085.1
KT726087.1
KT726091.1
KT726092.1
KT726093.1
KT726094.1
KT726095.1
KT726096.1
KT726097.1
KT726100.1
KT726103.1
KT726104.1
KT726105.1
KT726106.1
KT726108.1
KT726109.1
KT726111.1
KT726113.1
KT726115.1
KT726117.1
KT726118.1
KT726119.1
KT726122.1
KT726125.1
KT726126.1
KT726127.1
KT726128.1
KT726129.1
KT726131.1
KT726132.1
KT726133.1
KT726136.1
KT726138.1
KT726139.1
KT726140.1
KT726143.1
KT726144.1
KT726145.1
KT726146.1
KT726147.1
KT726148.1
KT726151.1
KT726152.1
KT748522.1
KT749775.1
KT749776.1
KT749777.1
KT749778.1
KT749779.1
KT749780.1
KT749781.1
KT749782.1
KT749783.1
KT749784.1
KT749785.1
KT749786.1
KT749787.1
KT749788.1
KT749789.1
KT749790.1
KT749791.1
KT749792.1
KT749793.1
KT749794.1
KT749797.1
KT749798.1
KT749799.1
KT749801.1
KT749802.1
KT749803.1
KT749804.1
KT749805.1
KT749806.1
KT749807.1
KT749808.1
KT749809.1
KT749810.1
KT749811.1
KT749813.1
KT749814.1
KT749815.1
KT749816.1
KT756878.1
KT760574.2
KT763050.1
KT763051.1
KT764936.1
KT768206.1
KT778765.1
KT778766.1
KT779157.1
KT779159.1
KT779160.1
KT779161.1
KT779162.1
KT779163.1
KT779164.1
KT779165.1
KT779166.1
KT779167.1
KT779168.1
KT779169.1
KT779172.1
KT779174.1
KT779175.1
KT779177.1
KT779178.1
KT779180.1
KT779183.1
KT779184.1
KT779185.1
KT779186.1
KT779187.1
KT779188.1
KT779189.1
KT779190.1
KT779191.1
KT779192.1
KT779193.1
KT779195.1
KT779196.1
KT779197.1
KT779198.1
KT779199.1
KT779200.1
KT779201.1
KT779202.1
KT779203.1
KT779554.1
KT799550.1
KT799551.1
KT799637.1
KT799679.1
KT803044.1
KT803045.1
KT807948.1
KT807955.1
KT808880.1
KT809364.1
KT819206.1
KT819207.1
KT819208.1
KT819209.1
KT819210.1
KT819211.1
KT819212.1
KT819213.1
KT819214.1
KT819215.1
KT819216.1
KT819221.1
KT819222.1
KT819224.1
KT819225.1
KT819226.1
KT819227.1
KT819228.1
KT819230.1
KT819231.1
KT819232.1
KT819233.1
KT819234.1
KT819235.1
KT819236.1
KT819237.1
KT819238.1
KT819239.1
KT819240.1
KT819241.1
KT819242.1
KT819243.1
KT819244.1
KT819246.1
KT819247.1
KT819248.1
KT819249.1
KT819250.1
KT819251.1
KT819252.1
KT819253.1
KT819255.1
KT819256.1
KT819257.1
KT819258.1
KT819259.1
KT819260.1
KT819261.1
KT819262.1
KT819263.1
KT819264.1
KT819266.1
KT827075.1
KT827363.1
KT827380.1
KT827381.1
KT828339.1
KT833130.1
KT833146.1
KT851984.1
KT851985.1
KT851986.1
KT851987.1
KT861626.1
KT868945.1
KT868946.1
KT868947.1
KT868948.1
KT869148.1
KT873302.1
KT884832.1
KT886410.1
KT886411.1
KT886412.1
KT886413.1
KT891989.1
KT891990.1
KT892941.1
KT892947.1
KT892948.1
KT897692.1
KT897693.1
KT897694.1
KT897695.1
KT900258.1
KT901290.1
KT901801.1
KT923686.1
KT932089.1
KT932091.1
KT932092.1
KT936634.1
KT936837.1
KT943721.1
KT946592.1
KT946593.1
KT946594.1
KT952462.1
KT956911.1
KT956961.1
KT956962.1
KT956963.1
KT957320.1
KT961625.1
KT981895.1
KT981896.1
KT981923.1
KT984276.1
KT984277.1
KT989367.1
KT997962.1
KT997963.1
KU052787.1
KU057167.1
KU057168.1
KU131308.1
KU131309.1
KU131310.1
KU131311.1
KU131313.1
KU131314.1
KU131315.1
KU131316.1
KU131317.1
KU131318.1
KU131319.1
KU131320.1
KU131321.1
KU131323.1
KU131324.1
KU131325.1
KU131326.1
KU131327.1
KU131328.1
KU131329.1
KU131330.1
KU131332.1
KU131333.1
KU131334.1
KU131335.1
KU131336.1
KU131337.1
KU131338.1
KU131339.1
KU131340.1
KU131341.1
KU131342.1
KU131343.1
KU131344.1
KU131345.1
KU131347.1
KU131348.1
KU131349.1
KU131350.1
KU131352.1
KU131353.1
KU131354.1
KU131355.1
KU131356.1
KU131358.1
KU131359.1
KU131360.1
KU131361.1
KU131362.1
KU131363.1
KU131364.1
KU131365.1
KU131366.1
KU131367.1
KU131368.1
KU131369.1
KU131370.1
KU131371.1
KU131372.1
KU131373.1
KU131374.1
KU131375.1
KU131376.1
KU131377.1
KU131378.1
KU131379.1
KU131380.1
KU131381.1
KU131382.1
KU131383.1
KU131384.1
KU131385.1
KU131386.1
KU131387.1
KU131388.1
KU131389.1
KU131390.1
KU159394.1
KU159417.1
KU159418.1
KU159420.1
KU159430.1
KU171094.1
KU171095.1
KU178917.1
KU178918.1
KU178919.1
KU178920.1
KU178921.1
KU178922.1
KU178923.1
KU178924.1
KU178925.1
KU178926.1
KU178927.1
KU178928.1
KU178929.1
KU178930.1
KU188275.1
KU188280.1
KU199316.1
KU203314.1
KU212903.1
KU240112.1
KU240113.1
KU240115.1
KU252600.1
KU291098.1
KU291444.1
KU296183.1
KU310655.1
KU310656.1
KU318667.1
KU318668.1
KU323504.1
KU375198.1
KU375199.1
KU375200.1
KU375201.1
KU378661.1
KU378664.1
KU378665.1
KU493988.1
KU508374.1
KU521394.1
KU521395.1
KU521397.1
KU521398.1
KU521399.1
KU521400.1
KU521401.1
KU521402.1
KU521403.1
KU521404.1
KU521405.1
KU521406.1
KU521407.1
KU521408.1
KU521409.1
KU521410.1
KU521411.1
KU521412.1
KU521413.1
KU521414.1
KU521415.1
KU521416.1
KU521417.1
KU521418.1
KU521419.1
KU521420.1
KU521421.1
KU521422.1
KU521423.1
KU521424.1
KU521425.1
KU521426.1
KU521427.1
KU521428.1
KU521429.1
KU521430.1
KU521431.1
KU521432.1
KU521433.1
KU521434.1
KU521435.1
KU521436.1
KU521437.1
KU521438.1
KU521439.1
KU521440.1
KU521441.1
KU521442.1
KU521443.1
KU521444.1
KU521445.1
KU521446.1
KU521447.1
KU521448.1
KU521450.1
KU521451.1
KU521452.1
KU521453.1
KU521455.1
KU521456.1
KU521457.1
KU521458.1
KU521459.1
KU521460.1
KU521461.1
KU521462.1
KU521463.1
KU521464.1
KU521465.1
KU521466.1
KU521467.1
KU521468.1
KU521469.1
KU521470.1
KU521471.1
KU521472.1
KU521473.1
KU521474.1
KU521475.1
KU521476.1
KU521477.1
KU521478.1
KU521479.1
KU521480.1
KU521481.1
KU521482.1
KU521483.1
KU521484.1
KU521485.1
KU521486.1
KU521487.1
KU521488.1
KU521489.1
KU521491.1
KU521492.1
KU521493.1
KU521495.1
KU521496.1
KU521497.1
KU521498.1
KU521499.1
KU521501.1
KU521502.1
KU521503.1
KU521504.1
KU521505.1
KU521506.1
KU521507.1
KU523264.1
KU523266.1
KU523267.1
KU523268.1
KU523269.1
KU523270.1
KU523271.1
KU523272.1
KU523273.1
KU523274.1
KU523275.1
KU523276.1
KU523277.1
KU523278.1
KU523279.1
KU523280.1
KU523282.1
KU523283.1
KU523285.1
KU523287.1
KU523288.1
KU523289.1
KU523290.1
KU523291.1
KU523292.1
KU523293.1
KU523294.1
KU523295.1
KU523296.1
KU523297.1
KU523298.1
KU523299.1
KU523300.1
KU523301.1
KU523302.1
KU523303.1
KU523304.1
KU523305.1
KU523306.1
KU523307.1
KU523308.1
KU523309.1
KU523310.1
KU523311.1
KU523312.1
KU523313.1
KU523314.1
KU523315.1
KU523316.1
KU523317.1
KU523318.1
KU523319.1
KU523320.1
KU523321.1
KU523322.1
KU523323.1
KU523324.1
KU523328.1
KU523329.1
KU523330.1
KU523331.1
KU523332.1
KU523333.1
KU523334.1
KU523335.1
KU523337.1
KU523339.1
KU523340.1
KU523341.1
KU523342.1
KU523343.1
KU523345.1
KU523347.1
KU523348.1
KU523349.1
KU523350.1
KU528888.1
KU529303.1
KU530226.1
KU530227.1
KU534947.1
KU534948.1
KU534949.1
KU534950.1
KU534951.1
KU534952.1
KU534953.1
KU534954.1
KU534955.1
KU534956.1
KU534957.1
KU534958.1
KU534959.1
KU534960.1
KU534963.1
KU534965.1
KU534966.1
KU534967.1
KU534968.1
KU534969.1
KU534970.1
KU534971.1
KU534972.1
KU534973.1
KU534974.1
KU534975.1
KU534976.1
KU534977.1
KU534978.1
KU534979.1
KU534980.1
KU534981.1
KU535696.1
KU552334.1
KU559319.1
KU569216.1
KU569976.1
KU587510.1
KU588424.1
KU605629.1
KU647693.1
KU647695.1
KU647696.1
KU659023.1
KU665393.1
KU672519.1
KU682872.1
KU682873.1
KU682874.1
KU682875.1
KU682876.1
KU682878.1
KU682879.1
KU682880.1
KU682881.1
KU682882.1
KU682883.1
KU682884.1
KU682885.1
KU682886.1
KU682887.1
KU682888.1
KU682889.1
KU682890.1
KU682891.1
KU682892.1
KU682894.1
KU682895.1
KU682897.1
KU682898.1
KU682899.1
KU682900.1
KU682901.1
KU682902.1
KU682903.1
KU682904.1
KU682906.1
KU682907.1
KU682908.1
KU682910.1
KU682911.1
KU682912.1
KU682913.1
KU682914.1
KU682917.1
KU682918.1
KU682919.1
KU682921.1
KU682922.1
KU682923.1
KU682924.1
KU682925.1
KU682926.1
KU682927.1
KU682928.1
KU682929.1
KU682930.1
KU682931.1
KU682932.1
KU682933.1
KU682934.1
KU682935.1
KU682936.1
KU682937.1
KU682938.1
KU682939.1
KU682940.1
KU682941.1
KU682942.1
KU682943.1
KU682945.1
KU682946.1
KU682947.1
KU682948.1
KU682949.1
KU682950.1
KU682951.1
KU682952.1
KU682953.1
KU682955.1
KU682956.1
KU682957.1
KU682958.1
KU682959.1
KU682960.1
KU682961.1
KU682963.1
KU682964.1
KU682965.1
KU682966.1
KU682967.1
KU682969.1
KU682972.1
KU682973.1
KU682974.1
KU682975.1
KU682976.1
KU682977.1
KU682978.1
KU682980.1
KU682981.1
KU682982.1
KU682983.1
KU682984.1
KU682985.1
KU682986.1
KU682988.1
KU682989.1
KU682990.1
KU682993.1
KU682994.1
KU682995.1
KU682997.1
KU682998.1
KU682999.1
KU683000.1
KU683002.1
KU683003.1
KU683004.1
KU683005.1
KU683006.1
KU683008.1
KU683009.1
KU683010.1
KU683011.1
KU683013.1
KU683014.1
KU683015.1
KU683016.1
KU683018.1
KU683020.1
KU683021.1
KU683022.1
KU683023.1
KU683024.1
KU683025.1
KU683026.1
KU683027.1
KU683028.1
KU683029.1
KU683030.1
KU683031.1
KU683032.1
KU683033.1
KU683034.1
KU683035.1
KU683036.1
KU683037.1
KU683039.1
KU683040.1
KU683041.1
KU683042.1
KU683043.1
KU683044.1
KU683045.1
KU683046.1
KU683047.1
KU683049.1
KU683050.1
KU683052.1
KU683053.1
KU683054.1
KU683056.1
KU683057.1
KU683058.1
KU683059.1
KU683060.1
KU683061.1
KU683062.1
KU683063.1
KU683064.1
KU683067.1
KU683070.1
KU683071.1
KU683072.1
KU683073.1
KU683074.1
KU683075.1
KU683077.1
KU683078.1
KU683079.1
KU683080.1
KU683081.1
KU683082.1
KU683083.1
KU683084.1
KU683085.1
KU683086.1
KU683087.1
KU683088.1
KU683090.1
KU683091.1
KU683092.1
KU683093.1
KU683094.1
KU683096.1
KU683097.1
KU683098.1
KU683100.1
KU683101.1
KU683102.1
KU683103.1
KU683104.1
KU683105.1
KU683107.1
KU683108.1
KU683109.1
KU683110.1
KU683112.1
KU683113.1
KU683115.1
KU683117.1
KU683118.1
KU683119.1
KU683123.1
KU683124.1
KU683125.1
KU683126.1
KU683127.1
KU683129.1
KU683130.1
KU683133.1
KU683134.1
KU683135.1
KU683137.1
KU683138.1
KU683139.1
KU683141.1
KU683142.1
KU683144.1
KU683145.1
KU683146.1
KU683147.1
KU683148.1
KU683149.1
KU683150.1
KU683151.1
KU683153.1
KU683154.1
KU683156.1
KU683157.1
KU683158.1
KU683159.1
KU683160.1
KU683161.1
KU683162.1
KU683163.1
KU683164.1
KU683165.1
KU683166.1
KU683168.1
KU683169.1
KU683170.1
KU683175.1
KU683176.1
KU683177.1
KU683179.1
KU683180.1
KU683183.1
KU683184.1
KU683185.1
KU683186.1
KU683187.1
KU683188.1
KU683189.1
KU683190.1
KU683192.1
KU683193.1
KU683194.1
KU683195.1
KU683197.1
KU683198.1
KU683199.1
KU683200.1
KU683201.1
KU683202.1
KU683204.1
KU683205.1
KU683206.1
KU683207.1
KU683208.1
KU683209.1
KU683210.1
KU683211.1
KU683212.1
KU683213.1
KU683215.1
KU683216.1
KU683217.1
KU683218.1
KU683219.1
KU683221.1
KU683223.1
KU683224.1
KU683226.1
KU683227.1
KU683228.1
KU683229.1
KU683230.1
KU683232.1
KU683234.1
KU683235.1
KU683236.1
KU683237.1
KU683238.1
KU683240.1
KU683241.1
KU683242.1
KU683243.1
KU683244.1
KU683245.1
KU683246.1
KU683247.1
KU683248.1
KU683249.1
KU683250.1
KU683251.1
KU683255.1
KU683256.1
KU683259.1
KU683261.1
KU683262.1
KU683265.1
KU683266.1
KU683268.1
KU683269.1
KU683270.1
KU683273.1
KU683274.1
KU683277.1
KU683279.1
KU683280.1
KU683281.1
KU683282.1
KU683283.1
KU683284.1
KU683285.1
KU683289.1
KU683291.1
KU683294.1
KU683295.1
KU683296.1
KU683297.1
KU683298.1
KU683299.1
KU683300.1
KU683301.1
KU683302.1
KU683303.1
KU683306.1
KU683307.1
KU683309.1
KU683312.1
KU683313.1
KU683315.1
KU683316.1
KU683318.1
KU683319.1
KU683321.1
KU683322.1
KU683323.1
KU683325.1
KU683326.1
KU683328.1
KU683330.1
KU683331.1
KU683332.1
KU683334.1
KU683335.1
KU683337.1
KU683339.1
KU683341.1
KU683346.1
KU683348.1
KU683349.1
KU683350.1
KU683351.1
KU683352.1
KU683355.1
KU683357.1
KU683362.1
KU683363.1
KU683365.1
KU683366.1
KU683367.1
KU683371.1
KU683373.1
KU683374.1
KU683375.1
KU683376.1
KU683377.1
KU683379.1
KU683380.1
KU683384.1
KU683385.1
KU683386.1
KU683389.1
KU683392.1
KU683393.1
KU683395.1
KU683396.1
KU683398.1
KU683401.1
KU683402.1
KU683403.1
KU683404.1
KU683407.1
KU683408.1
KU683409.1
KU683410.1
KU683414.1
KU683415.1
KU683416.1
KU683423.1
KU683424.1
KU683425.1
KU683426.1
KU683428.1
KU683429.1
KU683431.1
KU683432.1
KU683435.1
KU683437.1
KU683438.1
KU683441.1
KU683442.1
KU683444.1
KU683446.1
KU683448.1
KU683449.1
KU683451.1
KU683452.1
KU683454.1
KU683456.1
KU683457.1
KU683458.1
KU683460.1
KU683462.1
KU683464.1
KU683466.1
KU683467.1
KU683468.1
KU683469.1
KU683470.1
KU683471.1
KU683473.1
KU683474.1
KU683475.1
KU683477.1
KU683479.1
KU683480.1
KU683482.1
KU683483.1
KU683486.1
KU683487.1
KU683491.1
KU683492.1
KU683493.1
KU683494.1
KU683497.1
KU683498.1
KU683499.1
KU683501.1
KU683502.1
KU683504.1
KU683506.1
KU683510.1
KU683511.1
KU683513.1
KU683514.1
KU683515.1
KU683517.1
KU683525.1
KU683528.1
KU683529.1
KU683530.1
KU683531.1
KU683532.1
KU683533.1
KU683534.1
KU683535.1
KU683536.1
KU683537.1
KU683540.1
KU683541.1
KU683544.1
KU683545.1
KU683546.1
KU683551.1
KU683552.1
KU683553.1
KU683556.1
KU683559.1
KU683561.1
KU683565.1
KU683566.1
KU683569.1
KU683574.1
KU683576.1
KU683577.1
KU683579.1
KU683580.1
KU683581.1
KU683582.1
KU683583.1
KU683584.1
KU683588.1
KU683589.1
KU683592.1
KU683593.1
KU684641.1
KU686486.1
KU686487.1
KU686488.1
KU686489.1
KU686490.1
KU686491.1
KU686492.1
KU686493.1
KU686494.1
KU686495.1
KU686496.1
KU686497.1
KU686498.1
KU686499.1
KU686500.1
KU686501.1
KU686502.1
KU686503.1
KU686504.1
KU686505.1
KU686506.1
KU686507.1
KU686508.1
KU686509.1
KU686510.1
KU686511.1
KU686512.1
KU686513.1
KU686514.1
KU686515.1
KU686516.1
KU686517.1
KU686519.1
KU686520.1
KU686522.1
KU686523.1
KU686524.1
KU686526.1
KU686527.1
KU686528.1
KU686529.1
KU686530.1
KU686531.1
KU686532.1
KU686533.1
KU686534.1
KU686536.1
KU686537.1
KU686538.1
KU686539.1
KU686540.1
KU686541.1
KU686542.1
KU686543.1
KU686544.1
KU686545.1
KU686546.1
KU686547.1
KU686548.1
KU686549.1
KU686550.1
KU686552.1
KU686554.1
KU686555.1
KU686556.1
KU686557.1
KU686558.1
KU686559.1
KU686560.1
KU686561.1
KU686562.1
KU686563.1
KU686564.1
KU686565.1
KU686566.1
KU686567.1
KU686568.1
KU686569.1
KU686570.1
KU686571.1
KU686572.1
KU686573.1
KU686576.1
KU686578.1
KU686579.1
KU686580.1
KU686581.1
KU686582.1
KU686583.1
KU686584.1
KU686585.1
KU686586.1
KU686587.1
KU686588.1
KU686589.1
KU686592.1
KU686593.1
KU686594.1
KU686596.1
KU686597.1
KU686598.1
KU686599.1
KU686600.1
KU686602.1
KU686603.1
KU686604.1
KU686605.1
KU686606.1
KU686608.1
KU686610.1
KU686611.1
KU686612.1
KU686613.1
KU686614.1
KU686615.1
KU686616.1
KU686617.1
KU686618.1
KU686619.1
KU686620.1
KU686621.1
KU686623.1
KU686624.1
KU686625.1
KU686627.1
KU686628.1
KU686629.1
KU686630.1
KU686632.1
KU686633.1
KU686634.1
KU686635.1
KU686636.1
KU686638.1
KU686639.1
KU686640.1
KU686641.1
KU686642.1
KU686644.1
KU686646.1
KU686647.1
KU686648.1
KU686650.1
KU686651.1
KU686653.1
KU686654.1
KU686657.1
KU686658.1
KU686659.1
KU686660.1
KU686661.1
KU686662.1
KU686664.1
KU686665.1
KU686667.1
KU686668.1
KU686670.1
KU686671.1
KU686672.1
KU686673.1
KU686674.1
KU686675.1
KU686676.1
KU708858.1
KU715088.1
KU726736.1
KU729276.1
KU752558.1
KU752559.1
KU752561.1
KU752562.1
KU752563.1
KU754494.1
KU754495.1
KU754496.1
KU757488.1
KU761989.1
KU761990.1
KU859398.1
KU859399.1
KU867578.1
KU867579.1
KU867580.1
KU867581.1
KU867582.1
KU867583.1
KU867584.1
KU867585.1
KU867586.1
KU867587.1
KU867588.1
KU867589.1
KU867590.1
KU867591.1
KU867592.1
KU867593.1
KU867594.1
KU867595.1
KU867596.1
KU867597.1
KU867598.1
KU867599.1
KU867600.1
KU867601.1
KU867602.1
KU867603.1
KU867605.1
KU867606.1
KU867607.1
KU867609.1
KU867610.1
KU867611.1
KU867612.1
KU867613.1
KU867615.1
KU867616.1
KU867617.1
KU867618.1
KU867619.1
KU867620.1
KU867621.1
KU867622.1
KU867623.1
KU867624.1
KU867625.1
KU867627.1
KU867628.1
KU867629.1
KU869714.1
KU894590.1
KU895507.1
KU902455.1
KU922937.1
KU922938.1
KU922940.1
KU922941.1
KU935606.1
KU937305.1
KU953389.1
KU953390.1
KU954524.1
KU961659.1
KU961661.1
KU974148.1
KX013531.1
KX017466.1
KX017522.1
KX017540.1
KX023905.1
KX034185.1
KX034186.1
KX055475.1
KX055476.1
KX055565.1
KX055566.1
KX055567.1
KX055568.1
KX055569.1
KX055570.1
KX055571.1
KX055572.1
KX061446.1
KX061450.1
KX061451.1
KX061452.1
KX061454.1
KX061457.1
KX064245.1
KX073604.1
KX079692.1
KX079702.1
KX079703.1
KX079704.1
KX079705.1
KX083678.1
KX120975.1
KX146833.1
KX146834.1
KX146835.1
KX156834.1
KX228162.1
KX228163.1
KX228166.1
KX228167.1
KX228170.1
KX228171.1
KX228174.1
KX228175.1
KX228176.1
KX228178.1
KX228179.1
KX228182.1
KX228183.1
KX228184.1
KX228186.1
KX228187.1
KX228190.1
KX228191.1
KX228192.1
KX230570.1
KX230571.1
KX230572.1
KX230655.1
KX231544.1
KX231545.1
KX231658.1
KX231659.1
KX231660.1
KX231666.1
KX243271.1
KX246265.1
KX247633.1
KX247635.1
KX259109.1
KX273860.1
KX303592.1
KX303593.1
KX342864.1
KX342866.1
KX345946.1
KX350057.1
KX350098.1
KX350100.2
KX351424.1
KX351866.1
KX351867.1
KX354836.1
KX358471.1
KX358472.1
KX358473.1
KX358474.1
KX358475.1
KX358476.1
KX358477.1
KX358479.1
KX358480.1
KX358481.1
KX358482.1
KX358483.1
KX358484.1
KX358485.1
KX358486.1
KX358487.1
KX358488.1
KX358489.1
KX358491.1
KX358492.1
KX358493.1
KX358494.1
KX358497.1
KX358499.1
KX358500.1
KX358501.1
KX358502.1
KX358503.1
KX358505.1
KX358506.1
KX358507.1
KX358508.1
KX360232.1
KX363871.1
KX363872.1
KX363873.1
KX363874.1
KX365160.1
KX365161.1
KX365162.1
KX372732.1
KX372733.1
KX378679.1
KX378680.1
KX378682.1
KX378967.1
KX379141.1
KX389494.1
KX389495.1
KX394523.1
KX398104.1
KX398117.1
KX398131.1
KX422388.1
KX430000.1
KX432255.1
KX437654.1
KX437655.1
KX437656.1
KX440187.1
KX440188.1
KX440189.1
KX440190.1
KX440191.1
KX440192.1
KX440193.1
KX440194.1
KX440195.1
KX440197.1
KX440198.1
KX440199.1
KX440200.1
KX440201.1
KX440202.1
KX440203.1
KX440204.1
KX440205.1
KX440207.1
KX440208.1
KX440209.1
KX440210.1
KX440211.1
KX440212.1
KX440213.1
KX440214.1
KX440215.1
KX440216.1
KX440217.1
KX440218.1
KX440219.1
KX440220.1
KX440221.1
KX440222.1
KX440223.1
KX440224.1
KX440225.1
KX440226.1
KX440228.1
KX440229.1
KX440230.1
KX440231.1
KX440232.1
KX440233.1
KX440234.1
KX440235.1
KX440236.1
KX440237.1
KX440239.1
KX440240.1
KX440241.1
KX440242.1
KX440243.1
KX440244.1
KX440245.1
KX440246.1
KX440247.1
KX440248.1
KX440249.1
KX440250.1
KX440251.1
KX440252.1
KX440253.1
KX440254.1
KX440255.1
KX440256.1
KX440257.1
KX440258.1
KX440259.1
KX440260.1
KX440261.1
KX440262.1
KX440263.1
KX440266.1
KX440267.1
KX440268.1
KX440269.1
KX440270.1
KX440271.1
KX440272.1
KX440273.1
KX440274.1
KX440275.1
KX440276.1
KX440277.1
KX440279.1
KX440280.1
KX440281.1
KX440282.1
KX440283.1
KX440284.1
KX440285.1
KX440286.1
KX440287.1
KX440288.1
KX440289.1
KX440290.1
KX440291.1
KX440292.1
KX440293.1
KX440294.1
KX440295.1
KX440296.1
KX440297.1
KX440298.1
KX440299.1
KX440300.1
KX440301.1
KX440302.1
KX440303.1
KX440304.1
KX440305.1
KX440306.1
KX440307.1
KX440308.1
KX440309.1
KX440310.1
KX440311.1
KX440312.1
KX440313.1
KX440314.1
KX440315.1
KX440316.1
KX440317.1
KX440318.1
KX440319.1
KX440320.1
KX440321.1
KX440322.1
KX440323.1
KX440324.1
KX440325.1
KX440326.1
KX440327.1
KX440328.1
KX440329.1
KX440330.1
KX440331.1
KX440332.1
KX440333.1
KX440334.1
KX440335.1
KX440336.1
KX440338.1
KX440339.1
KX440340.1
KX440341.1
KX440342.1
KX440343.1
KX440344.1
KX440345.1
KX440346.1
KX440347.1
KX440348.1
KX440349.1
KX440350.1
KX440351.1
KX440352.1
KX440353.1
KX440354.1
KX440355.1
KX440356.1
KX440357.1
KX440358.1
KX440359.1
KX440360.1
KX440361.1
KX440362.1
KX440363.1
KX440364.1
KX440365.1
KX440366.1
KX440367.1
KX440368.1
KX440369.1
KX440370.1
KX440371.1
KX440372.1
KX440373.1
KX440374.1
KX440375.1
KX440376.1
KX440377.1
KX440378.1
KX440379.1
KX440380.1
KX440381.1
KX440382.1
KX440383.1
KX440384.1
KX440385.1
KX440388.1
KX450777.1
KX450778.1
KX450779.1
KX450780.1
KX456435.1
KX456437.1
KX456438.1
KX456439.1
KX456440.1
KX456443.1
KX456445.1
KX456446.1
KX456447.1
KX456449.1
KX456450.1
KX456451.1
KX456452.1
KX456453.1
KX456454.1
KX456455.1
KX456456.1
KX456457.1
KX456458.1
KX456459.1
KX456460.1
KX456461.1
KX456462.1
KX456463.1
KX456464.1
KX456465.1
KX456466.1
KX456467.1
KX456468.1
KX456469.1
KX456470.1
KX456471.1
KX456472.1
KX456473.1
KX456475.1
KX456476.1
KX456477.1
KX456478.1
KX456480.1
KX456481.1
KX456482.1
KX456485.1
KX456486.1
KX456487.1
KX456488.1
KX456489.1
KX456490.1
KX456491.1
KX456492.1
KX456493.1
KX456494.1
KX456495.1
KX456496.1
KX456497.1
KX456498.1
KX456499.1
KX456500.1
KX456501.1
KX456502.1
KX456503.1
KX456504.1
KX456507.1
KX456508.1
KX456509.1
KX456510.1
KX456512.1
KX456513.1
KX456514.1
KX456515.1
KX456516.1
KX456517.1
KX456518.1
KX456520.1
KX456521.1
KX456522.1
KX456524.1
KX456525.1
KX456526.1
KX456527.1
KX456528.1
KX456530.1
KX456531.1
KX456533.1
KX456534.1
KX456535.1
KX456536.1
KX456537.1
KX456540.1
KX456542.1
KX456543.1
KX456544.1
KX456545.1
KX456546.1
KX456547.1
KX456548.1
KX456549.1
KX456550.1
KX456551.1
KX456552.1
KX456553.1
KX456554.1
KX456556.1
KX456558.1
KX456559.1
KX456560.1
KX456565.1
KX456567.1
KX456569.1
KX456570.1
KX456573.1
KX456575.1
KX456576.1
KX456577.1
KX456578.1
KX456579.1
KX456581.1
KX456582.1
KX456583.1
KX456584.1
KX456585.1
KX456586.1
KX456587.1
KX456588.1
KX456589.1
KX456590.1
KX456592.1
KX456593.1
KX456595.1
KX456596.1
KX456597.1
KX456598.1
KX456599.1
KX456604.1
KX456606.1
KX456607.1
KX456608.1
KX456610.1
KX456613.1
KX456614.1
KX456615.1
KX456616.1
KX456617.1
KX456619.1
KX456620.1
KX456621.1
KX456623.1
KX456624.1
KX456628.1
KX456629.1
KX456630.1
KX456632.1
KX456633.1
KX456634.1
KX456635.1
KX456640.1
KX456641.1
KX456642.1
KX456643.1
KX456644.1
KX456646.1
KX456647.1
KX456648.1
KX456649.1
KX456651.1
KX456654.1
KX456657.1
KX456658.1
KX456660.1
KX456661.1
KX456662.1
KX456663.1
KX456664.1
KX456666.1
KX456668.1
KX456673.1
KX456675.1
KX456677.1
KX456678.1
KX456681.1
KX456682.1
KX456683.1
KX456684.1
KX456685.1
KX456687.1
KX456689.1
KX456693.1
KX456700.1
KX456702.1
KX456706.1
KX456707.1
KX456708.1
KX456710.1
KX456713.1
KX456714.1
KX456720.1
KX456725.1
KX456726.1
KX456729.1
KX456730.1
KX456731.1
KX456732.1
KX456733.1
KX456734.1
KX456736.1
KX456740.1
KX456741.1
KX456742.1
KX456744.1
KX456747.1
KX456748.1
KX456753.1
KX456754.1
KX456755.1
KX456757.1
KX456758.1
KX456759.1
KX456760.1
KX456761.1
KX456762.1
KX456763.1
KX456764.1
KX456765.1
KX456767.1
KX456768.1
KX456771.1
KX456774.1
KX456777.1
KX456779.1
KX456780.1
KX456781.1
KX456785.1
KX456786.1
KX456787.1
KX456789.1
KX456791.1
KX456792.1
KX456794.1
KX456797.1
KX456798.1
KX456799.1
KX456801.1
KX456802.1
KX456809.1
KX456810.1
KX456812.1
KX456813.1
KX456818.1
KX456820.1
KX456821.1
KX456822.1
KX456823.1
KX456824.1
KX456826.1
KX456827.1
KX456828.1
KX456829.1
KX456831.1
KX456834.1
KX456836.1
KX456839.1
KX456841.1
KX456846.1
KX456847.1
KX456848.1
KX456849.1
KX456850.1
KX456851.1
KX456852.1
KX456853.1
KX456854.1
KX456855.1
KX456856.1
KX456859.1
KX456860.1
KX456861.1
KX456862.1
KX456863.1
KX456865.1
KX456866.1
KX456867.1
KX456868.1
KX456869.1
KX456870.1
KX456871.1
KX456872.1
KX456873.1
KX456874.1
KX456875.1
KX456876.1
KX456878.1
KX456880.1
KX456881.1
KX456882.1
KX456884.1
KX456885.1
KX456886.1
KX456888.1
KX456889.1
KX456890.1
KX456891.1
KX456893.1
KX456894.1
KX456895.1
KX456896.1
KX456897.1
KX456898.1
KX456899.1
KX456901.1
KX456902.1
KX456904.1
KX456905.1
KX456906.1
KX456909.1
KX456910.1
KX456911.1
KX456912.1
KX456915.1
KX456916.1
KX456917.1
KX456918.1
KX456919.1
KX456922.1
KX456923.1
KX456924.1
KX456925.1
KX456927.1
KX456928.1
KX456929.1
KX456930.1
KX456931.1
KX456932.1
KX456933.1
KX456934.1
KX456936.1
KX456938.1
KX456939.1
KX456940.1
KX456941.1
KX456942.1
KX456943.1
KX456944.1
KX456945.1
KX456946.1
KX456947.1
KX456949.1
KX456950.1
KX456951.1
KX456952.1
KX456953.1
KX456954.1
KX456955.1
KX456956.1
KX456957.1
KX456958.1
KX456959.1
KX456960.1
KX456962.1
KX456963.1
KX456964.1
KX456965.1
KX456966.1
KX456967.1
KX456971.1
KX456972.1
KX456974.1
KX456975.1
KX456977.1
KX456978.1
KX456979.1
KX456980.1
KX456981.1
KX456982.1
KX456983.1
KX456984.1
KX456985.1
KX456986.1
KX456987.1
KX456988.1
KX456990.1
KX456991.1
KX456992.1
KX456993.1
KX456995.1
KX456996.1
KX456997.1
KX456998.1
KX456999.1
KX457001.1
KX457003.1
KX457004.1
KX457009.1
KX457011.1
KX457013.1
KX457017.1
KX457019.1
KX457020.1
KX457021.1
KX457023.1
KX457024.1
KX457026.1
KX457028.1
KX457029.1
KX457031.1
KX457032.1
KX457035.1
KX457037.1
KX457038.1
KX457040.1
KX457042.1
KX457043.1
KX457044.1
KX457045.1
KX457046.1
KX457047.1
KX457048.1
KX457050.1
KX457051.1
KX457052.1
KX457059.1
KX457062.1
KX457063.1
KX457067.1
KX457068.1
KX457069.1
KX457070.1
KX457071.1
KX457072.1
KX457073.1
KX457074.1
KX457076.1
KX457077.1
KX457078.1
KX457081.1
KX457082.1
KX457083.1
KX457085.1
KX457086.1
KX457087.1
KX457088.1
KX457090.1
KX457092.1
KX457093.1
KX457094.1
KX457095.1
KX457096.1
KX457097.1
KX457101.1
KX457107.1
KX457109.1
KX457110.1
KX457111.1
KX457112.1
KX457113.1
KX457116.1
KX457117.1
KX457118.1
KX457119.1
KX457120.1
KX457121.1
KX457122.1
KX457123.1
KX457125.1
KX457126.1
KX457127.1
KX457128.1
KX457129.1
KX457130.1
KX457132.1
KX457135.1
KX457136.1
KX457137.1
KX457138.1
KX457140.1
KX457141.1
KX457142.1
KX457143.1
KX457144.1
KX457145.1
KX457146.1
KX457147.1
KX457149.1
KX457150.1
KX457152.1
KX457154.1
KX457155.1
KX457156.1
KX457157.1
KX457158.1
KX457160.1
KX457163.1
KX457166.1
KX457167.1
KX457168.1
KX457171.1
KX457175.1
KX457178.1
KX457180.1
KX457181.1
KX457182.1
KX457183.1
KX457184.1
KX457185.1
KX457186.1
KX457187.1
KX457188.1
KX457189.1
KX457190.1
KX457191.1
KX457192.1
KX457196.1
KX457197.1
KX457198.1
KX457199.1
KX457200.1
KX457202.1
KX457204.1
KX457205.1
KX457206.1
KX457207.1
KX457208.1
KX457210.1
KX457211.1
KX457212.1
KX457213.1
KX457214.1
KX457215.1
KX457216.1
KX457217.1
KX457219.1
KX457220.1
KX457221.1
KX457223.1
KX457226.1
KX457227.1
KX457230.1
KX457231.1
KX457232.1
KX457233.1
KX457234.1
KX457235.1
KX457236.1
KX457237.1
KX457238.1
KX457239.1
KX457240.1
KX457241.1
KX457242.1
KX457244.1
KX457246.1
KX457247.1
KX457248.1
KX457249.1
KX457251.1
KX457252.1
KX457253.1
KX457255.1
KX457256.1
KX457257.1
KX457258.1
KX457259.1
KX457260.1
KX457261.1
KX457262.1
KX457263.1
KX457264.1
KX457265.1
KX457266.1
KX457267.1
KX457269.1
KX457270.1
KX457271.1
KX457279.1
KX457280.1
KX457281.1
KX457282.1
KX457283.1
KX457284.1
KX457285.1
KX457286.1
KX457287.1
KX457288.1
KX457289.1
KX457290.1
KX457291.1
KX457292.1
KX457293.1
KX457294.1
KX457295.1
KX457296.1
KX457297.1
KX457298.1
KX457299.1
KX457300.1
KX457302.1
KX457303.1
KX457304.1
KX457305.1
KX457306.1
KX457308.1
KX457309.1
KX457310.1
KX457311.1
KX457313.1
KX457314.1
KX457315.1
KX457316.1
KX457318.1
KX457319.1
KX457320.1
KX457321.1
KX457325.1
KX457327.1
KX457329.1
KX457330.1
KX457331.1
KX457332.1
KX457333.1
KX457334.1
KX457336.1
KX457338.1
KX457339.1
KX457340.1
KX457341.1
KX457344.1
KX457346.1
KX457348.1
KX457349.1
KX457350.1
KX457351.1
KX457352.1
KX457353.1
KX457354.1
KX457355.1
KX457356.1
KX457357.1
KX457358.1
KX457360.1
KX457361.1
KX457362.1
KX457363.1
KX457364.1
KX457366.1
KX457367.1
KX457368.1
KX457372.1
KX457373.1
KX457375.1
KX457376.1
KX457377.1
KX457378.1
KX457379.1
KX457380.1
KX457383.1
KX457386.1
KX457388.1
KX457391.1
KX457393.1
KX457394.1
KX457400.1
KX457401.1
KX457404.1
KX457405.1
KX457406.1
KX457407.1
KX457408.1
KX457409.1
KX457410.1
KX457411.1
KX457413.1
KX457414.1
KX457415.1
KX457416.1
KX457417.1
KX457419.1
KX457424.1
KX457425.1
KX457427.1
KX457428.1
KX457430.1
KX457431.1
KX457432.1
KX457433.1
KX457435.1
KX457437.1
KX457438.1
KX457440.1
KX457447.1
KX457449.1
KX457450.1
KX457452.1
KX457455.1
KX457456.1
KX457457.1
KX457458.1
KX457459.1
KX457460.1
KX457461.1
KX457465.1
KX457466.1
KX457467.1
KX457468.1
KX457470.1
KX457471.1
KX457472.1
KX457473.1
KX457475.1
KX457477.1
KX457480.1
KX457481.1
KX457482.1
KX457483.1
KX457484.1
KX457485.1
KX457489.1
KX457490.1
KX457493.1
KX457494.1
KX457496.1
KX457497.1
KX457499.1
KX457500.1
KX457501.1
KX457503.1
KX457504.1
KX457505.1
KX457506.1
KX457507.1
KX457509.1
KX457514.1
KX457515.1
KX457520.1
KX457528.1
KX457529.1
KX457530.1
KX457531.1
KX457533.1
KX457543.1
KX457545.1
KX457546.1
KX457554.1
KX457555.1
KX457556.1
KX457558.1
KX457559.1
KX457561.1
KX457565.1
KX457566.1
KX457568.1
KX457571.1
KX457578.1
KX457579.1
KX457580.1
KX457581.1
KX457582.1
KX457583.1
KX457585.1
KX457586.1
KX457587.1
KX457588.1
KX457589.1
KX457590.1
KX457591.1
KX457593.1
KX457595.1
KX457596.1
KX457599.1
KX457600.1
KX457601.1
KX457602.1
KX457603.1
KX457604.1
KX457605.1
KX457607.1
KX457608.1
KX457609.1
KX457610.1
KX457611.1
KX457612.1
KX457613.1
KX457615.1
KX457616.1
KX457617.1
KX457618.1
KX457619.1
KX457620.1
KX457621.1
KX457622.1
KX457623.1
KX457624.1
KX457625.1
KX457626.1
KX457627.1
KX457629.1
KX457630.1
KX457631.1
KX457633.1
KX457634.1
KX457635.1
KX457636.1
KX457639.1
KX457641.1
KX457642.1
KX457645.1
KX457646.1
KX457647.1
KX457649.1
KX457651.1
KX457652.1
KX457653.1
KX457654.1
KX457659.1
KX457660.1
KX457661.1
KX457662.1
KX457663.1
KX457664.1
KX458252.1
KX459519.1
KX459563.1
KX459697.1
KX460824.1
KX462879.1
KX462880.1
KX467262.1
KX467263.1
KX467264.1
KX467265.1
KX467266.1
KX467267.1
KX467268.1
KX467269.1
KX467270.1
KX467271.1
KX467272.1
KX467273.1
KX467274.1
KX467275.1
KX467276.1
KX467277.1
KX467278.1
KX467279.1
KX467280.1
KX467281.1
KX467282.1
KX467283.1
KX467284.1
KX467285.1
KX467286.1
KX467287.1
KX467288.1
KX467289.1
KX467290.1
KX467291.1
KX467293.1
KX467294.1
KX467295.1
KX467296.1
KX467297.1
KX467298.1
KX467299.1
KX467300.1
KX467301.1
KX467302.1
KX467303.1
KX467304.1
KX467305.1
KX467306.1
KX467307.1
KX467308.1
KX467309.1
KX467311.1
KX467312.1
KX467313.1
KX467314.1
KX467315.1
KX467316.1
KX467317.1
KX467318.1
KX467319.1
KX467320.1
KX467321.1
KX467322.1
KX467323.1
KX467324.1
KX467325.1
KX467326.1
KX495641.1
KX495645.1
KX495647.1
KX495660.1
KX495667.1
KX495668.1
KX495673.1
KX495674.1
KX495758.1
KX495759.1
KX499665.1
KX499854.1
KX499855.1
KX505281.1
KX517914.1
KX518741.1
KX518742.1
KX520708.1
KX527571.1
KX530929.1
KX530932.1
KX539225.1
KX557487.1
KX594325.1
KX594326.1
KX594821.1
KX638446.1
KX663831.1
KX668275.1
KX668628.1
KX675270.1
KX675271.1
KX675272.1
KX675273.1
KX675274.1
KX675276.1
KX675278.1
KX675279.1
KX675280.1
KX675281.1
KX675282.1
KX675283.1
KX675284.1
KX675285.1
KX675286.1
KX675287.1
KX675288.1
KX675289.1
KX675290.1
KX675291.1
KX675292.1
KX675293.1
KX675296.1
KX675297.1
KX675298.1
KX675299.1
KX675300.1
KX675301.1
KX675302.1
KX675303.1
KX675304.1
KX675305.1
KX675306.1
KX675307.1
KX675308.1
KX675309.1
KX675310.1
KX675312.1
KX675313.1
KX675315.1
KX675316.1
KX675317.1
KX675318.1
KX675320.1
KX675321.1
KX675322.1
KX675323.1
KX675324.1
KX675325.1
KX675326.1
KX679398.1
KX684036.1
KX684037.1
KX684038.1
KX702182.1
KX702183.1
KX702184.1
KX702185.1
KX702186.1
KX702187.1
KX702229.1
KX762108.1
KX784185.1
KX784186.1
KX784188.1
KX784189.1
KX784190.1
KX784191.1
KX784495.1
KX786650.1
KX786651.1
KX788147.1
KX788148.1
KX788150.1
KX788152.1
KX788154.1
KX788165.1
KX788167.1
KX788168.1
KX788213.1
KX789083.1
KX789084.1
KX791432.1
KX791433.1
KX809696.1
KX810062.1
KX821319.1
KX821320.1
KX821321.1
KX821322.1
KX821323.1
KX821325.1
KX821326.1
KX826085.1
KX826484.1
KX826502.1
KX826503.1
KX826782.1
KX831131.1
KX833062.1
KX833063.1
KX833064.1
KX833065.1
KX834327.1
KX834328.1
KX844614.1
KX851963.1
KX856070.1
KX859490.1
KX863343.1
KX866973.1
KX866976.1
KX868656.1
KX868660.1
KX906927.1
KX949567.1
KX949568.1
KX949569.1
KX950711.1
KX977302.1
KX977303.1
KX977304.1
KX977305.1
KX977306.1
KX977307.1
KX977308.1
KX977309.1
KX977310.1
KX977311.1
KX977312.1
KX977313.1
KX977314.1
KX977315.1
KX977316.1
KX977317.1
KX977318.1
KX977319.1
KX977320.1
KX980414.1
KX980415.1
KX980416.1
KX980417.1
KX982250.1
KY000076.1
KY000078.1
KY002059.1
KY022422.1
KY034415.1
KY042020.1
KY053543.1
KY073882.1
KY083702.1
KY083703.1
KY083704.1
KY083705.1
KY083707.1
KY083708.1
KY083709.1
KY083710.1
KY083712.1
KY083713.1
KY083714.1
KY083716.1
KY083717.1
KY083718.1
KY083719.1
KY083720.1
KY083721.1
KY083723.1
KY083725.1
KY091894.1
KY091895.1
KY091896.1
KY091897.1
KY091898.1
KY101632.1
KY115220.1
KY115221.1
KY123267.1
KY172918.1
KY172919.1
KY198379.1
KY198380.1
KY198381.1
KY198382.1
KY275501.1
KY275502.1
KY275503.1
KY292378.1
KY295947.1
KY303769.1
KY303770.1
KY303771.1
KY305013.1
KY327361.1
KY327362.1
KY346826.1
KY348641.1
KY348642.1
KY353087.1
KY364234.1
KY367259.1
KY367261.1
KY367262.1
KY367263.1
KY367264.1
KY367265.1
KY369150.1
KY369151.1
KY369152.2
KY382658.1
KY391820.1
KY399143.1
KY399144.1
KY399145.1
KY399146.1
KY399147.1
KY399148.1
KY399149.1
KY399150.1
KY399151.1
KY399152.1
KY399153.1
KY399154.1
KY399155.1
KY399156.1
KY399157.1
KY399158.1
KY399159.1
KY399160.1
KY399161.1
KY399162.1
KY399163.1
KY399164.1
KY399165.1
KY399166.1
KY399167.1
KY399168.1
KY399169.1
KY399170.1
KY399171.1
KY399172.1
KY399173.1
KY399174.1
KY399175.1
KY399176.1
KY399177.1
KY399178.1
KY399179.1
KY399180.1
KY399181.1
KY399182.1
KY399183.1
KY399184.1
KY399185.1
KY399186.1
KY399187.1
KY399188.1
KY399189.1
KY399190.1
KY399191.1
KY399192.1
KY399193.1
KY399194.1
KY399195.1
KY399196.1
KY399197.1
KY399198.1
KY399199.1
KY399200.1
KY399201.1
KY399202.1
KY399203.1
KY399204.1
KY399205.1
KY399207.1
KY408145.1
KY408146.1
KY408147.1
KY408148.1
KY408149.1
KY408150.1
KY408151.1
KY408152.1
KY408153.1
KY408154.1
KY408155.1
KY408156.1
KY408157.1
KY408158.1
KY408159.1
KY408160.1
KY408161.1
KY408162.1
KY408163.1
KY408164.1
KY408165.1
KY408166.1
KY408167.1
KY408168.1
KY408169.1
KY408170.1
KY408171.1
KY408172.1
KY408173.1
KY408174.1
KY408175.1
KY408176.1
KY408178.1
KY408179.1
KY408180.1
KY408181.1
KY408182.1
KY408183.1
KY408184.1
KY408185.1
KY408186.1
KY408187.1
KY408188.1
KY408189.1
KY408190.1
KY408191.1
KY408194.1
KY408195.1
KY408198.1
KY408199.1
KY408200.1
KY408202.1
KY408207.1
KY408209.1
KY408210.1
KY408212.1
KY408213.1
KY408216.1
KY408218.1
KY408219.1
KY408220.1
KY408221.1
KY408222.1
KY408223.1
KY408224.1
KY408225.1
KY408226.1
KY408228.1
KY408229.1
KY408231.1
KY408233.1
KY408234.1
KY408236.1
KY408237.1
KY408239.1
KY408240.1
KY408241.1
KY408243.1
KY408244.1
KY408245.1
KY408246.1
KY408248.1
KY408249.1
KY408250.1
KY408252.1
KY408254.1
KY408255.1
KY408256.1
KY408257.1
KY408258.1
KY408259.1
KY408260.1
KY408261.1
KY408262.1
KY408263.1
KY408264.1
KY408266.1
KY408267.1
KY408268.1
KY408269.1
KY408270.1
KY408271.1
KY408272.1
KY408273.1
KY408274.1
KY408275.1
KY408277.1
KY408280.1
KY408281.1
KY408284.1
KY408285.1
KY408286.1
KY408290.1
KY408291.1
KY408292.1
KY408293.1
KY408295.1
KY408298.1
KY408299.1
KY408301.1
KY408302.1
KY408304.1
KY408305.1
KY408306.1
KY408309.1
KY408311.1
KY408314.1
KY408315.1
KY408316.1
KY408318.1
KY408320.1
KY408321.1
KY408326.1
KY408329.1
KY408333.1
KY408337.1
KY408338.1
KY408339.1
KY408340.1
KY408341.1
KY408346.1
KY408349.1
KY408350.1
KY408351.1
KY408354.1
KY408360.1
KY408363.1
KY408364.1
KY408366.1
KY408369.1
KY408375.1
KY408377.1
KY408378.1
KY408380.1
KY408383.1
KY408384.1
KY408385.1
KY408387.1
KY408389.1
KY408390.1
KY408394.1
KY408395.1
KY408400.1
KY408401.1
KY408402.1
KY408404.1
KY408405.1
KY408408.1
KY408410.1
KY408411.1
KY408412.1
KY408419.1
KY408423.1
KY408424.1
KY408426.1
KY408430.1
KY408431.1
KY408432.1
KY408433.1
KY408435.1
KY408437.1
KY408439.1
KY408440.1
KY408441.1
KY408442.1
KY408443.1
KY408444.1
KY408446.1
KY408447.1
KY408448.1
KY408454.1
KY408457.1
KY408458.1
KY408459.1
KY408460.1
KY408462.1
KY408464.1
KY408470.1
KY408476.1
KY408478.1
KY408479.1
KY408480.1
KY408482.1
KY408485.1
KY408489.1
KY408493.1
KY408496.1
KY408497.1
KY408502.1
KY408508.1
KY408510.1
KY408513.1
KY408515.1
KY408516.1
KY408517.1
KY408523.1
KY408525.1
KY408538.1
KY408540.1
KY408543.1
KY408544.1
KY408545.1
KY408547.1
KY408548.1
KY408553.1
KY408554.1
KY408559.1
KY408567.1
KY408572.1
KY408579.1
KY408583.1
KY408585.1
KY408588.1
KY408591.1
KY408592.1
KY408595.1
KY408596.1
KY408600.1
KY408601.1
KY408602.1
KY408604.1
KY408605.1
KY408616.1
KY408618.1
KY408621.1
KY408627.1
KY408628.1
KY408630.1
KY408633.1
KY408637.1
KY408639.1
KY408641.1
KY408642.1
KY408644.1
KY408651.1
KY408653.1
KY408654.1
KY408655.1
KY408657.1
KY408659.1
KY408661.1
KY408664.1
KY408667.1
KY408670.1
KY408671.1
KY408673.1
KY408675.1
KY408678.1
KY408679.1
KY408694.1
KY408697.1
KY408703.1
KY408704.1
KY408706.1
KY408717.1
KY408719.1
KY408721.1
KY408726.1
KY408727.1
KY408737.1
KY408739.1
KY408741.1
KY408742.1
KY408743.1
KY408744.1
KY408746.1
KY408751.1
KY408753.1
KY408756.1
KY408758.1
KY408760.1
KY408761.1
KY408769.1
KY408774.1
KY408782.1
KY408788.1
KY408789.1
KY408792.1
KY408796.1
KY408797.1
KY408798.1
KY408799.1
KY408803.1
KY408804.1
KY408805.1
KY408815.1
KY408817.1
KY408819.1
KY408822.1
KY408823.1
KY408824.1
KY408826.1
KY408828.1
KY408830.1
KY408835.1
KY408839.1
KY408842.1
KY408843.1
KY408847.1
KY408849.1
KY408852.1
KY408855.1
KY408859.1
KY408860.1
KY408862.1
KY408865.1
KY408866.1
KY408868.1
KY408869.1
KY408877.1
KY408881.1
KY408883.1
KY408886.1
KY408887.1
KY408888.1
KY408896.1
KY408899.1
KY408904.1
KY408905.1
KY408909.1
KY408910.1
KY408913.1
KY408914.1
KY408916.1
KY408920.1
KY408921.1
KY408928.1
KY408929.1
KY408934.1
KY408940.1
KY408943.1
KY408946.1
KY408948.1
KY408949.1
KY408950.1
KY408952.1
KY408958.1
KY408963.1
KY408964.1
KY408965.1
KY408966.1
KY408969.1
KY408972.1
KY408978.1
KY408985.1
KY408986.1
KY408987.1
KY408989.1
KY408993.1
KY408994.1
KY408996.1
KY408998.1
KY408999.1
KY409002.1
KY409003.1
KY409006.1
KY409008.1
KY409014.1
KY409017.1
KY409020.1
KY409021.1
KY409022.1
KY409024.1
KY409027.1
KY409028.1
KY409030.1
KY409031.1
KY409037.1
KY409038.1
KY409043.1
KY409044.1
KY409045.1
KY409047.1
KY409048.1
KY409053.1
KY409058.1
KY409059.1
KY409061.1
KY409065.1
KY409067.1
KY409068.1
KY409070.1
KY409076.1
KY409080.1
KY409082.1
KY409087.1
KY409089.1
KY409090.1
KY409094.1
KY409096.1
KY409097.1
KY409098.1
KY409102.1
KY409110.1
KY409112.1
KY409113.1
KY409115.1
KY409122.1
KY409126.1
KY409135.1
KY409138.1
KY409139.1
KY409140.1
KY409151.1
KY409152.1
KY409155.1
KY409157.1
KY409159.1
KY409169.1
KY409178.1
KY409179.1
KY409180.1
KY409188.1
KY409189.1
KY409190.1
KY409193.1
KY409196.1
KY409197.1
KY409207.1
KY409217.1
KY409220.1
KY409221.1
KY409223.1
KY409224.1
KY409225.1
KY409226.1
KY409227.1
KY409228.1
KY409229.1
KY409230.1
KY409232.1
KY409233.1
KY409235.1
KY409236.1
KY409237.1
KY409239.1
KY409241.1
KY409243.1
KY409244.1
KY409245.1
KY409247.1
KY409249.1
KY409251.1
KY409252.1
KY409253.1
KY409254.1
KY409256.1
KY409257.1
KY409258.1
KY409259.1
KY409260.1
KY409262.1
KY409264.1
KY409265.1
KY409266.1
KY409267.1
KY409268.1
KY409269.1
KY409270.1
KY409271.1
KY409272.1
KY409273.1
KY409274.1
KY409275.1
KY409276.1
KY409277.1
KY409278.1
KY409279.1
KY409280.1
KY409281.1
KY409282.1
KY409283.1
KY409284.1
KY409286.1
KY409287.1
KY409288.1
KY409289.1
KY409290.1
KY409292.1
KY409293.1
KY409294.1
KY409295.1
KY409296.1
KY409297.1
KY409298.1
KY409300.1
KY409301.1
KY409302.1
KY409303.1
KY409304.1
KY409305.1
KY409306.1
KY409307.1
KY409308.1
KY409309.1
KY409310.1
KY409311.1
KY409312.1
KY409313.1
KY409314.1
KY409315.1
KY409316.1
KY409318.1
KY409319.1
KY409320.1
KY409322.1
KY409323.1
KY409327.1
KY409328.1
KY409329.1
KY409330.1
KY409332.1
KY409333.1
KY409334.1
KY409335.1
KY409336.1
KY409338.1
KY409339.1
KY409340.1
KY409341.1
KY409343.1
KY409344.1
KY409345.1
KY409346.1
KY409347.1
KY409348.1
KY409349.1
KY409350.1
KY409351.1
KY409352.1
KY409353.1
KY409354.1
KY409356.1
KY409357.1
KY409358.1
KY409359.1
KY409360.1
KY409361.1
KY409362.1
KY409363.1
KY409364.1
KY409367.1
KY409369.1
KY409370.1
KY409371.1
KY409373.1
KY409374.1
KY409375.1
KY409377.1
KY409378.1
KY409379.1
KY409380.1
KY409381.1
KY409382.1
KY409383.1
KY409386.1
KY409387.1
KY409388.1
KY409389.1
KY409390.1
KY409394.1
KY409395.1
KY409396.1
KY409397.1
KY409398.1
KY409399.1
KY409400.1
KY409401.1
KY409402.1
KY409403.1
KY409405.1
KY409406.1
KY409407.1
KY409408.1
KY409409.1
KY409410.1
KY409415.1
KY409416.1
KY409417.1
KY409418.1
KY409420.1
KY409421.1
KY409423.1
KY409424.1
KY409425.1
KY409426.1
KY409427.1
KY409428.1
KY409429.1
KY409431.1
KY409433.1
KY409434.1
KY409435.1
KY409436.1
KY409437.1
KY409440.1
KY409441.1
KY409442.1
KY409443.1
KY409444.1
KY409445.1
KY409446.1
KY409447.1
KY409448.1
KY409449.1
KY409450.1
KY409451.1
KY409452.1
KY409453.1
KY409454.1
KY409456.1
KY409457.1
KY409458.1
KY409461.1
KY409463.1
KY409464.1
KY409465.1
KY409466.1
KY409467.1
KY409469.1
KY409470.1
KY409471.1
KY409473.1
KY409474.1
KY409476.1
KY409478.1
KY409479.1
KY409480.1
KY409482.1
KY409483.1
KY409484.1
KY409487.1
KY409490.1
KY409491.1
KY409494.1
KY409495.1
KY409496.1
KY409497.1
KY409500.1
KY409501.1
KY409503.1
KY409504.1
KY409505.1
KY409506.1
KY409509.1
KY409510.1
KY409512.1
KY409513.1
KY409514.1
KY409517.1
KY409518.1
KY409519.1
KY409520.1
KY409522.1
KY409528.1
KY409530.1
KY409532.1
KY409534.1
KY409535.1
KY409536.1
KY409537.1
KY409538.1
KY409539.1
KY409541.1
KY409542.1
KY409543.1
KY409544.1
KY409545.1
KY409547.1
KY409548.1
KY409549.1
KY409550.1
KY409551.1
KY409552.1
KY409557.1
KY409558.1
KY409560.1
KY409562.1
KY409563.1
KY409565.1
KY409567.1
KY409568.1
KY409569.1
KY409570.1
KY409571.1
KY409572.1
KY409573.1
KY409575.1
KY409576.1
KY409578.1
KY409579.1
KY409580.1
KY409582.1
KY409583.1
KY409584.1
KY409585.1
KY409586.1
KY409588.1
KY409589.1
KY409590.1
KY409591.1
KY409592.1
KY409593.1
KY409594.1
KY409595.1
KY409598.1
KY409599.1
KY409601.1
KY409603.1
KY409604.1
KY409605.1
KY409606.1
KY409608.1
KY409610.1
KY409612.1
KY409616.1
KY409617.1
KY409620.1
KY409621.1
KY409622.1
KY409623.1
KY409624.1
KY409625.1
KY409626.1
KY409627.1
KY409628.1
KY409629.1
KY409630.1
KY409632.1
KY409633.1
KY409635.1
KY409636.1
KY409637.1
KY409640.1
KY409641.1
KY409642.1
KY409643.1
KY409644.1
KY409645.1
KY409646.1
KY409647.1
KY409648.1
KY409649.1
KY409653.1
KY409654.1
KY409657.1
KY409658.1
KY409659.1
KY409660.1
KY409661.1
KY409663.1
KY409664.1
KY409667.1
KY409668.1
KY409669.1
KY409670.1
KY409671.1
KY409673.1
KY409678.1
KY409679.1
KY409680.1
KY409681.1
KY409684.1
KY409685.1
KY409687.1
KY409688.1
KY409689.1
KY409690.1
KY409691.1
KY409692.1
KY409693.1
KY409694.1
KY409695.1
KY409696.1
KY409697.1
KY409698.1
KY409699.1
KY409700.1
KY409702.1
KY409703.1
KY409704.1
KY409705.1
KY409706.1
KY409707.1
KY409708.1
KY409710.1
KY409712.1
KY409713.1
KY409716.1
KY409719.1
KY409720.1
KY409723.1
KY409727.1
KY409728.1
KY409729.1
KY409730.1
KY409731.1
KY409732.1
KY409733.1
KY409736.1
KY409739.1
KY409740.1
KY409744.1
KY409747.1
KY409748.1
KY409749.1
KY409751.1
KY409752.1
KY409756.1
KY409757.1
KY409760.1
KY409763.1
KY409764.1
KY409765.1
KY409768.1
KY409769.1
KY409770.1
KY409774.1
KY409775.1
KY409776.1
KY409779.1
KY409780.1
KY409781.1
KY409784.1
KY409785.1
KY409787.1
KY409788.1
KY409789.1
KY409792.1
KY409793.1
KY409795.1
KY409796.1
KY409797.1
KY409798.1
KY409799.1
KY409801.1
KY409802.1
KY409803.1
KY409805.1
KY409806.1
KY409807.1
KY409808.1
KY409809.1
KY409810.1
KY409811.1
KY409812.1
KY409813.1
KY409814.1
KY409816.1
KY409819.1
KY409822.1
KY409825.1
KY409827.1
KY409828.1
KY409830.1
KY409832.1
KY409835.1
KY409837.1
KY409838.1
KY409840.1
KY409841.1
KY409842.1
KY409844.1
KY409845.1
KY409846.1
KY409848.1
KY409851.1
KY409853.1
KY409854.1
KY409855.1
KY409856.1
KY409857.1
KY409858.1
KY409859.1
KY409860.1
KY409861.1
KY409862.1
KY409863.1
KY409866.1
KY409867.1
KY409869.1
KY409871.1
KY409875.1
KY409876.1
KY409878.1
KY409879.1
KY409882.1
KY409885.1
KY409889.1
KY409891.1
KY409892.1
KY409893.1
KY409895.1
KY409897.1
KY409899.1
KY409903.1
KY409905.1
KY409906.1
KY409911.1
KY409912.1
KY409913.1
KY409915.1
KY409918.1
KY409919.1
KY409921.1
KY409923.1
KY409926.1
KY409927.1
KY409930.1
KY409931.1
KY409934.1
KY409935.1
KY409937.1
KY409940.1
KY409941.1
KY409942.1
KY409945.1
KY409949.1
KY409950.1
KY409952.1
KY409953.1
KY409954.1
KY409955.1
KY409957.1
KY409958.1
KY409959.1
KY409964.1
KY409965.1
KY409966.1
KY409967.1
KY409968.1
KY409969.1
KY409972.1
KY409975.1
KY409976.1
KY409978.1
KY409979.1
KY409980.1
KY409981.1
KY409982.1
KY409984.1
KY409985.1
KY409986.1
KY409988.1
KY409989.1
KY409993.1
KY409996.1
KY409998.1
KY410001.1
KY410003.1
KY410004.1
KY410005.1
KY410007.1
KY410010.1
KY410011.1
KY410012.1
KY410013.1
KY410017.1
KY410018.1
KY410023.1
KY410024.1
KY410027.1
KY410030.1
KY410034.1
KY410038.1
KY410039.1
KY410042.1
KY410043.1
KY410044.1
KY410045.1
KY410048.1
KY410050.1
KY410051.1
KY410052.1
KY410054.1
KY410058.1
KY410061.1
KY410063.1
KY410064.1
KY410066.1
KY410067.1
KY410069.1
KY410072.1
KY410073.1
KY410074.1
KY410075.1
KY410076.1
KY410077.1
KY410078.1
KY410082.1
KY410083.1
KY410084.1
KY410085.1
KY410087.1
KY410088.1
KY410089.1
KY410091.1
KY410092.1
KY410093.1
KY410094.1
KY410100.1
KY410101.1
KY410102.1
KY410103.1
KY410104.1
KY410108.1
KY410112.1
KY410114.1
KY410124.1
KY410125.1
KY410126.1
KY410127.1
KY410128.1
KY410129.1
KY410131.1
KY410132.1
KY410133.1
KY410136.1
KY410137.1
KY410141.1
KY410148.1
KY410149.1
KY410150.1
KY410151.1
KY410152.1
KY410156.1
KY410157.1
KY410158.1
KY410159.1
KY410160.1
KY410161.1
KY410163.1
KY410166.1
KY410168.1
KY410170.1
KY410173.1
KY410175.1
KY410176.1
KY410179.1
KY410180.1
KY410181.1
KY410184.1
KY410185.1
KY410188.1
KY410189.1
KY410192.1
KY410195.1
KY410196.1
KY410197.1
KY410199.1
KY410200.1
KY410202.1
KY410204.1
KY410205.1
KY410207.1
KY410208.1
KY410215.1
KY410216.1
KY410217.1
KY410218.1
KY410219.1
KY410220.1
KY410221.1
KY410222.1
KY410223.1
KY410225.1
KY410230.1
KY410232.1
KY410235.1
KY411439.1
KY411440.1
KY411441.2
KY411442.1
KY411443.1
KY411444.1
KY411445.1
KY411446.1
KY411447.1
KY411448.1
KY411449.1
KY411450.1
KY411451.1
KY411452.1
KY411453.1
KY411454.1
KY411455.1
KY411456.1
KY411457.1
KY411458.1
KY411459.1
KY411460.1
KY411461.1
KY411462.1
KY411463.1
KY411464.1
KY411465.1
KY411466.1
KY411467.1
KY411468.1
KY411469.1
KY411470.1
KY411471.1
KY411472.1
KY411473.1
KY411474.1
KY411475.1
KY411476.1
KY411477.1
KY411478.1
KY411479.1
KY411480.1
KY411481.1
KY411482.1
KY411483.1
KY411484.1
KY411485.1
KY411486.1
KY411487.1
KY411488.1
KY411489.1
KY411490.1
KY411491.1
KY411492.1
KY411493.1
KY411494.1
KY411495.1
KY428653.1
KY428665.1
KY433578.1
KY434017.1
KY436026.1
KY452022.1
KY452023.1
KY452024.1
KY453707.1
KY474046.1
KY474093.1
KY496868.1
KY496869.1
KY496870.1
KY496871.1
KY496872.1
KY496873.1
KY496874.1
KY496875.1
KY496876.1
KY496877.1
KY496878.1
KY496879.1
KY496880.1
KY496881.1
KY496882.1
KY496883.1
KY496884.1
KY496885.1
KY496886.1
KY496887.1
KY496888.1
KY496891.1
KY498629.1
KY498630.1
KY498631.1
KY499950.1
KY509035.1
KY509038.1
KY509039.1
KY514166.1
KY573997.1
KY573998.1
KY580834.1
KY587364.1
KY595546.1
KY595547.1
KY595548.1
KY595549.1
KY595550.1
KY595551.1
KY595552.1
KY595553.1
KY595554.1
KY595555.1
KY595556.1
KY595557.1
KY595558.1
KY595559.1
KY595560.1
KY595561.1
KY595562.1
KY595563.1
KY595564.1
KY595565.1
KY595566.1
KY595567.1
KY595568.1
KY595569.1
KY595570.1
KY595571.1
KY595572.1
KY595573.1
KY595574.1
KY595575.1
KY595576.1
KY595577.1
KY595578.1
KY595579.1
KY595580.1
KY595581.1
KY595582.1
KY595583.1
KY595584.1
KY595585.1
KY595586.1
KY595587.1
KY595588.1
KY595589.1
KY595590.1
KY595591.1
KY595592.1
KY595593.1
KY595594.1
KY595595.1
KY595596.1
KY595597.1
KY595598.1
KY595599.1
KY595600.1
KY595601.1
KY595602.1
KY595603.1
KY595604.1
KY595605.1
KY595606.1
KY595607.1
KY595608.1
KY595609.1
KY595610.1
KY595611.1
KY595612.1
KY595613.1
KY595614.1
KY595615.1
KY595616.1
KY595617.1
KY595618.1
KY595619.1
KY595620.1
KY595621.1
KY595622.1
KY595623.1
KY595624.1
KY595625.1
KY595626.1
KY595627.1
KY595628.1
KY595629.1
KY595630.1
KY595631.1
KY595632.1
KY595633.1
KY595634.1
KY595635.1
KY595636.1
KY595637.1
KY595638.1
KY595639.1
KY595640.1
KY595641.1
KY595642.1
KY595643.1
KY595644.1
KY595645.1
KY595646.1
KY595647.1
KY595648.1
KY595649.1
KY595650.1
KY595651.1
KY595652.1
KY595653.1
KY595654.1
KY595655.1
KY595657.1
KY595658.1
KY595659.1
KY595660.1
KY595661.1
KY595662.1
KY595663.1
KY595664.1
KY595665.1
KY595666.1
KY595667.1
KY595668.1
KY595669.1
KY595670.1
KY595671.1
KY595672.1
KY595976.1
KY595986.1
KY606236.1
KY606239.1
KY606916.1
KY606917.1
KY606939.1
KY606941.1
KY609150.1
KY609154.1
KY615006.1
KY615007.1
KY615260.1
KY620272.1
KY622020.1
KY622021.1
KY629939.1
KY629940.1
KY645512.1
KY645513.1
KY645514.1
KY645515.1
KY645516.1
KY645517.1
KY645518.1
KY645519.1
KY645522.1
KY645523.1
KY645524.1
KY645525.1
KY645526.1
KY645528.1
KY645529.1
KY645532.1
KY645533.1
KY645534.1
KY645535.1
KY645543.1
KY645544.1
KY645546.1
KY645547.1
KY645551.1
KY645552.1
KY645553.1
KY645554.1
KY645555.1
KY645556.1
KY645557.1
KY645558.1
KY645560.1
KY645563.1
KY645564.1
KY645565.1
KY645566.1
KY645567.1
KY645568.1
KY645569.1
KY645570.1
KY645571.1
KY645572.1
KY645573.1
KY645574.1
KY645576.1
KY645579.1
KY645580.1
KY645581.1
KY645585.1
KY645586.1
KY645589.1
KY645590.1
KY645592.1
KY645593.1
KY645596.1
KY645597.1
KY645598.1
KY645599.1
KY645600.1
KY645601.1
KY645602.1
KY645603.1
KY645604.1
KY645608.1
KY645609.1
KY645612.1
KY645615.1
KY645616.1
KY645618.1
KY645619.1
KY645621.1
KY645622.1
KY645623.1
KY645624.1
KY645625.1
KY645627.1
KY645628.1
KY645629.1
KY645635.1
KY645636.1
KY645637.1
KY645640.1
KY645644.1
KY645646.1
KY645651.1
KY645653.1
KY645654.1
KY645655.1
KY645656.1
KY645658.1
KY645670.1
KY645671.1
KY645672.1
KY645675.1
KY645676.1
KY645677.1
KY645678.1
KY645679.1
KY645680.1
KY645682.1
KY645683.1
KY645684.1
KY645685.1
KY645686.1
KY645687.1
KY645690.1
KY645691.1
KY645693.1
KY645697.1
KY645698.1
KY645701.1
KY645703.1
KY645704.1
KY645706.1
KY645707.1
KY645709.1
KY645711.1
KY645712.1
KY645713.1
KY645714.1
KY645715.1
KY645716.1
KY645717.1
KY645718.1
KY645719.1
KY645720.1
KY645722.1
KY645723.1
KY645724.1
KY645725.1
KY645726.1
KY645727.1
KY645729.1
KY645730.1
KY645732.1
KY645734.1
KY645735.1
KY645738.1
KY645739.1
KY645740.1
KY645741.1
KY645742.1
KY645743.1
KY645745.1
KY645746.1
KY645747.1
KY645748.1
KY645750.1
KY645751.1
KY645753.1
KY645754.1
KY645755.1
KY645757.1
KY645758.1
KY645759.1
KY645762.1
KY645765.1
KY645767.1
KY645768.1
KY645770.1
KY645771.1
KY645776.1
KY645778.1
KY645779.1
KY645781.1
KY645782.1
KY645783.1
KY645786.1
KY645788.1
KY645791.1
KY645797.1
KY645800.1
KY645804.1
KY645809.1
KY645811.1
KY645812.1
KY645818.1
KY645824.1
KY645825.1
KY645827.1
KY645829.1
KY645830.1
KY645831.1
KY645832.1
KY645833.1
KY645834.1
KY645835.1
KY645836.1
KY645838.1
KY645839.1
KY645840.1
KY645841.1
KY645842.1
KY645844.1
KY645845.1
KY645851.1
KY645852.1
KY645853.1
KY645854.1
KY645855.1
KY645856.1
KY645857.1
KY645858.1
KY645859.1
KY645860.1
KY645861.1
KY645862.1
KY645864.1
KY645865.1
KY645867.1
KY645869.1
KY645870.1
KY645872.1
KY645873.1
KY645874.1
KY645875.1
KY645876.1
KY645877.1
KY645880.1
KY645883.1
KY645884.1
KY645886.1
KY645887.1
KY645888.1
KY645889.1
KY645890.1
KY645892.1
KY645894.1
KY645895.1
KY645896.1
KY645898.1
KY645900.1
KY645902.1
KY645903.1
KY645904.1
KY645905.1
KY645907.1
KY645908.1
KY645909.1
KY645910.1
KY645911.1
KY645912.1
KY645913.1
KY645914.1
KY645916.1
KY645917.1
KY645919.1
KY645922.1
KY645923.1
KY645924.1
KY645926.1
KY645927.1
KY645928.1
KY645929.1
KY645930.1
KY645932.1
KY645933.1
KY645934.1
KY645937.1
KY645938.1
KY645941.1
KY645942.1
KY645943.1
KY646099.1
KY656558.1
KY656559.1
KY656560.1
KY656561.1
KY662469.1
KY662470.1
KY662471.1
KY670838.1
KY670839.1
KY670841.1
KY670842.1
KY670843.1
KY670844.1
KY670845.1
KY670846.1
KY670849.1
KY670850.1
KY670851.1
KY670852.1
KY670853.1
KY670854.1
KY670855.1
KY670856.1
KY670858.1
KY670859.1
KY670860.1
KY670861.1
KY670862.1
KY670863.1
KY670865.1
KY670867.1
KY670868.1
KY670869.1
KY670871.1
KY670872.1
KY670873.1
KY670874.1
KY670875.1
KY670877.1
KY670879.1
KY670880.1
KY670881.1
KY670882.1
KY670883.1
KY670884.1
KY670885.1
KY670886.1
KY670887.1
KY670888.1
KY670889.1
KY670890.1
KY670894.1
KY670896.1
KY670897.1
KY670898.1
KY670899.1
KY670901.1
KY670902.1
KY670903.1
KY670904.1
KY670905.1
KY670906.1
KY670907.1
KY670908.1
KY670909.1
KY670910.1
KY670911.1
KY670912.1
KY670913.1
KY670915.1
KY670916.1
KY670917.1
KY670918.1
KY670919.1
KY670920.1
KY670921.1
KY670922.1
KY670924.1
KY670926.1
KY670927.1
KY670928.1
KY670929.1
KY670930.1
KY670931.1
KY670933.1
KY670934.1
KY670935.1
KY670936.1
KY670937.1
KY670938.1
KY670939.1
KY670940.1
KY670941.1
KY670942.1
KY670943.1
KY670944.1
KY670945.1
KY670946.1
KY670947.1
KY670948.1
KY670949.1
KY670950.1
KY670951.1
KY670952.1
KY670953.1
KY670954.1
KY670955.1
KY670956.1
KY670957.1
KY670958.1
KY670959.1
KY670960.1
KY670961.1
KY670962.1
KY670963.1
KY670964.1
KY670965.1
KY670966.1
KY670967.1
KY670968.1
KY670969.1
KY670970.1
KY670971.1
KY670972.1
KY670973.1
KY670974.1
KY670975.1
KY670976.1
KY670977.1
KY670978.1
KY670979.1
KY670980.1
KY670981.1
KY670982.1
KY670983.1
KY670985.1
KY670986.1
KY670987.1
KY670988.1
KY670989.1
KY670990.1
KY670991.1
KY670992.1
KY670993.1
KY670994.1
KY670995.1
KY670996.1
KY670997.1
KY670998.1
KY670999.1
KY671000.1
KY671001.1
KY671002.1
KY671003.1
KY671004.1
KY671005.1
KY671008.1
KY671009.1
KY671010.1
KY671011.1
KY671012.1
KY671013.1
KY671014.1
KY671015.1
KY671016.1
KY671017.1
KY671018.1
KY671019.1
KY671020.1
KY671021.1
KY671022.1
KY671023.1
KY671024.1
KY671025.1
KY671026.1
KY671027.1
KY671028.1
KY671029.1
KY671030.1
KY671031.1
KY671032.1
KY671033.1
KY671034.1
KY671035.1
KY671036.1
KY671037.1
KY671038.1
KY671039.1
KY671040.1
KY671042.1
KY671043.1
KY671044.1
KY671046.1
KY671047.1
KY671048.1
KY671049.1
KY671050.1
KY671051.1
KY671052.1
KY671054.1
KY671055.1
KY671056.1
KY671057.1
KY671058.1
KY671059.1
KY671060.1
KY671061.1
KY671062.1
KY671063.1
KY671064.1
KY671065.1
KY671066.1
KY671067.1
KY671068.1
KY671069.1
KY671070.1
KY671072.1
KY671073.1
KY671074.1
KY671075.1
KY671076.1
KY671077.1
KY671079.1
KY671080.1
KY671081.1
KY671084.1
KY671085.1
KY671086.1
KY671087.1
KY671088.1
KY671089.1
KY671090.1
KY671091.1
KY671092.1
KY671093.1
KY671094.1
KY671095.1
KY671096.1
KY671097.1
KY671098.1
KY671099.1
KY671100.1
KY671101.1
KY671102.1
KY671103.1
KY671104.1
KY671105.1
KY671106.1
KY671107.1
KY671108.1
KY671109.1
KY671110.1
KY671112.1
KY671113.1
KY671114.1
KY671115.1
KY671116.1
KY671117.1
KY671118.1
KY671119.1
KY671121.1
KY671122.1
KY671123.1
KY671124.1
KY671126.1
KY674520.1
KY674521.1
KY680284.1
KY680286.1
KY680312.1
KY680314.1
KY680794.1
KY680795.1
KY680796.1
KY680797.1
KY680798.1
KY680799.1
KY680800.1
KY680801.1
KY680802.1
KY680803.1
KY680804.1
KY680805.1
KY680806.1
KY680807.1
KY680808.1
KY680809.1
KY680811.1
KY680812.1
KY680813.1
KY680814.1
KY680815.1
KY680816.1
KY680817.1
KY680818.1
KY680819.1
KY680820.1
KY680821.1
KY680822.1
KY680823.1
KY680824.1
KY680825.1
KY680826.1
KY680827.1
KY680828.1
KY680830.1
KY680831.1
KY680832.1
KY680833.1
KY680834.1
KY680835.1
KY680836.1
KY680838.1
KY680841.1
KY680842.1
KY680843.1
KY680844.1
KY680845.1
KY680846.1
KY680847.1
KY680848.1
KY680849.1
KY680850.1
KY680854.1
KY680855.1
KY680856.1
KY680857.1
KY680858.1
KY680859.1
KY680860.1
KY680861.1
KY680862.1
KY680865.1
KY680866.1
KY680867.1
KY680868.1
KY680869.1
KY680870.1
KY680872.1
KY680873.1
KY680874.1
KY680875.1
KY680876.1
KY680877.1
KY680878.1
KY680879.1
KY680880.1
KY680881.1
KY680882.1
KY680883.1
KY680884.1
KY680885.1
KY680886.1
KY680887.1
KY680888.1
KY680889.1
KY680890.1
KY680891.1
KY680892.1
KY680893.1
KY680894.1
KY680896.1
KY680897.1
KY680898.1
KY680899.1
KY680900.1
KY680901.1
KY680902.1
KY680903.1
KY680904.1
KY680905.1
KY680906.1
KY680907.1
KY680908.1
KY680909.1
KY680910.1
KY680911.1
KY680914.1
KY680915.1
KY680916.1
KY680917.1
KY680918.1
KY680919.1
KY680920.1
KY680921.1
KY680922.1
KY680923.1
KY680924.1
KY680925.1
KY680926.1
KY680927.1
KY680928.1
KY680929.1
KY680930.1
KY680932.1
KY680933.1
KY680934.1
KY680935.1
KY680936.1
KY680937.1
KY680938.1
KY680939.1
KY680940.1
KY680941.1
KY680942.1
KY680943.1
KY680944.1
KY680945.1
KY680946.1
KY680947.1
KY680948.1
KY680949.1
KY680950.1
KY680951.1
KY680952.1
KY680957.1
KY680959.1
KY680961.1
KY680963.1
KY680964.1
KY680965.1
KY680966.1
KY680967.1
KY680968.1
KY680969.1
KY680971.1
KY680972.1
KY680973.1
KY680975.1
KY680976.1
KY680977.1
KY680978.1
KY680979.1
KY680980.1
KY680982.1
KY680983.1
KY680984.1
KY680985.1
KY680986.1
KY680987.1
KY680988.1
KY680989.1
KY680990.1
KY680991.1
KY680992.1
KY680993.1
KY680994.1
KY680995.1
KY680996.1
KY680997.1
KY680998.1
KY680999.1
KY681000.1
KY681001.1
KY681002.1
KY681003.1
KY681004.1
KY681005.1
KY681006.1
KY681007.1
KY681008.1
KY681009.1
KY681010.1
KY681011.1
KY681012.1
KY681013.1
KY681014.1
KY681016.1
KY682306.1
KY684194.1
KY684195.1
KY686204.1
KY686205.1
KY686206.1
KY686207.1
KY686208.1
KY686209.1
KY686210.1
KY686211.1
KY686212.1
KY686213.1
KY686214.1
KY686215.1
KY686216.1
KY689004.1
KY695247.1
KY697192.1
KY748276.1
KY765533.1
KY765534.1
KY771078.1
KY771079.1
KY771093.1
KY776424.2
KY780115.1
KY782150.1
KY782151.1
KY782152.1
KY782153.1
KY782154.1
KY782157.1
KY782158.1
KY782159.1
KY782161.1
KY782162.1
KY782163.1
KY782164.1
KY782165.1
KY782166.1
KY782167.1
KY782168.1
KY782169.1
KY782170.1
KY782171.1
KY782172.1
KY782173.1
KY782174.1
KY782175.1
KY782176.1
KY782177.1
KY782178.1
KY782179.1
KY782180.1
KY782181.1
KY782182.1
KY782183.1
KY782184.1
KY782185.1
KY782186.1
KY782187.1
KY782188.1
KY782189.1
KY782190.1
KY782191.1
KY782192.1
KY782193.1
KY782194.1
KY782195.1
KY782196.1
KY782198.1
KY782199.1
KY782200.1
KY782201.1
KY782202.1
KY782203.1
KY782204.1
KY782205.1
KY782208.1
KY782209.1
KY782210.1
KY782211.1
KY782212.1
KY782214.1
KY782215.1
KY782216.1
KY782217.1
KY782218.1
KY782219.1
KY782220.1
KY782221.1
KY782222.1
KY782223.1
KY782224.1
KY782225.1
KY782226.1
KY782227.1
KY782228.1
KY782229.1
KY782230.1
KY782231.1
KY782233.1
KY782235.1
KY782236.1
KY782237.1
KY782238.1
KY782239.1
KY782240.1
KY782241.1
KY782242.1
KY782243.1
KY782244.1
KY782245.1
KY782249.1
KY797163.1
KY797164.1
KY797165.1
KY797166.1
KY797167.1
KY797168.1
KY797169.1
KY797170.1
KY797171.1
KY797172.1
KY797173.1
KY797174.1
KY797175.1
KY797176.1
KY797177.1
KY797178.1
KY797180.1
KY797181.1
KY797182.1
KY797183.1
KY797184.1
KY797185.1
KY797186.1
KY797187.1
KY797188.1
KY797189.1
KY797190.1
KY797191.1
KY797192.1
KY797193.1
KY797194.1
KY797195.1
KY797196.1
KY797197.1
KY797198.1
KY797199.1
KY797200.1
KY797201.1
KY797202.1
KY797203.1
KY797204.1
KY797205.1
KY797206.1
KY797207.1
KY797208.1
KY797210.1
KY797211.1
KY797212.1
KY797213.1
KY797214.1
KY797215.1
KY797216.1
KY797217.1
KY797218.1
KY797219.1
KY797220.1
KY797221.1
KY797222.1
KY797223.1
KY797224.1
KY797225.1
KY797226.1
KY797227.1
KY797228.1
KY797229.1
KY797230.1
KY797231.1
KY797232.1
KY797233.1
KY797234.1
KY797235.1
KY797236.1
KY797237.1
KY797238.1
KY797239.1
KY797240.1
KY797241.1
KY797242.1
KY797244.1
KY797245.1
KY797246.1
KY797247.1
KY797248.1
KY797250.2
KY797254.2
KY797255.2
KY797257.2
KY797258.2
KY797259.2
KY797260.2
KY797261.2
KY797262.2
KY798192.1
KY798193.1
KY798194.1
KY798195.1
KY798196.1
KY798197.1
KY798198.1
KY798199.1
KY798200.1
KY798201.1
KY798202.1
KY798203.1
KY799075.1
KY799076.1
KY806857.1
KY818807.1
KY824818.1
KY824819.1
KY824820.1
KY824821.1
KY824822.1
KY824823.1
KY824825.1
KY824826.1
KY824827.1
KY824828.1
KY824829.1
KY824830.1
KY824831.1
KY824834.1
KY824835.1
KY824836.1
KY824837.1
KY824838.1
KY824839.1
KY824840.1
KY824841.1
KY824842.1
KY824843.1
KY824844.1
KY824845.1
KY824846.1
KY824847.1
KY824848.1
KY824849.1
KY824851.1
KY824852.1
KY824854.1
KY824855.1
KY824856.1
KY824857.1
KY824858.1
KY824859.1
KY824860.1
KY824861.1
KY824862.1
KY824863.1
KY824864.1
KY824865.1
KY824866.1
KY824867.1
KY824869.1
KY824871.1
KY824872.1
KY824873.1
KY824874.1
KY824875.1
KY824877.1
KY824878.1
KY824879.1
KY824880.1
KY824881.1
KY824882.1
KY824883.1
KY824884.1
KY824885.1
KY824886.1
KY824887.1
KY824888.1
KY824889.1
KY824890.1
KY824891.1
KY824892.1
KY824893.1
KY824894.1
KY824896.1
KY824903.1
KY824905.1
KY824906.1
KY824907.1
KY824909.1
KY824910.1
KY824911.1
KY824912.1
KY824914.1
KY824916.1
KY824917.1
KY824919.1
KY824920.1
KY824921.1
KY824922.1
KY824923.1
KY824924.1
KY824925.1
KY824926.1
KY824927.1
KY824928.1
KY824929.1
KY824930.1
KY824931.1
KY824932.1
KY824933.1
KY824934.1
KY824935.1
KY824936.1
KY824937.1
KY824938.1
KY824939.1
KY824940.1
KY824941.1
KY824942.1
KY824943.1
KY824944.1
KY824945.1
KY824946.1
KY824947.1
KY824948.1
KY824949.1
KY824950.1
KY824951.1
KY824952.1
KY824953.1
KY824954.1
KY824955.1
KY824956.1
KY824957.1
KY824958.1
KY824959.1
KY824960.1
KY824961.1
KY824962.1
KY824963.1
KY824964.1
KY824965.1
KY824966.1
KY824967.1
KY824968.1
KY824969.1
KY824970.1
KY824971.1
KY824972.1
KY824973.1
KY824974.1
KY824975.1
KY824976.1
KY824977.1
KY824978.1
KY824979.1
KY824980.1
KY824981.1
KY824982.1
KY824983.1
KY824984.1
KY824985.1
KY824986.1
KY824987.1
KY824988.1
KY824989.1
KY824990.1
KY824991.1
KY824992.1
KY824993.1
KY824994.1
KY824995.1
KY824996.1
KY824997.1
KY824998.1
KY824999.1
KY825000.1
KY825001.1
KY825002.1
KY825003.1
KY825004.1
KY825005.1
KY825006.1
KY825007.1
KY825008.1
KY825009.1
KY825010.1
KY825011.1
KY825012.1
KY825013.1
KY825015.1
KY825016.1
KY825017.1
KY825018.1
KY825019.1
KY825020.1
KY825021.1
KY825022.1
KY825023.1
KY825024.1
KY825025.1
KY825026.1
KY825027.1
KY825028.1
KY825029.1
KY825030.1
KY825032.1
KY825033.1
KY825034.1
KY825035.1
KY825036.1
KY825037.1
KY825038.1
KY825039.1
KY825040.1
KY825041.1
KY825042.1
KY825043.1
KY825044.1
KY825045.1
KY825046.1
KY825047.1
KY825048.1
KY825049.1
KY825050.1
KY825051.1
KY825052.1
KY825053.1
KY825054.1
KY825056.1
KY825057.1
KY825058.1
KY825059.1
KY825060.1
KY825062.1
KY825063.1
KY825064.1
KY825065.1
KY825067.1
KY825069.1
KY825070.1
KY825071.1
KY825072.1
KY825073.1
KY825074.1
KY825075.1
KY825076.1
KY825077.1
KY825078.1
KY825080.1
KY825081.1
KY825083.1
KY825084.1
KY849395.1
KY849396.1
KY849397.1
KY849398.1
KY849399.1
KY849585.1
KY863511.1
KY863512.1
KY863513.1
KY863516.1
KY873261.1
KY906190.1
KY923831.1
KY923833.1
KY923834.1
KY923836.1
KY923841.1
KY923842.1
KY923843.1
KY923844.1
KY923845.1
KY923847.1
KY923849.1
KY923850.1
KY923851.1
KY923853.1
KY923854.1
KY923858.1
KY923860.1
KY923863.1
KY930469.1
KY930470.1
KY930471.1
KY930472.1
KY930473.1
KY930958.1
KY933649.1
KY934475.1
KY934476.1
KY934477.1
KY934478.1
KY940311.1
KY941897.1
KY941898.1
KY941899.1
KY941900.1
KY941901.1
KY941902.1
KY941903.1
KY941904.1
KY941905.1
KY941906.1
KY941907.1
KY941908.1
KY967268.1
KY967269.1
KY967620.1
KY974324.1
KY974325.1
KY980655.1
KY980656.1
KY981527.1
KY982964.1
KY983100.1
KY983101.1
KY995143.1
LC050519.1
LC050520.1
LC198226.1
LC202987.1
LC202988.1
LC202989.1
LC202990.1
LC203475.1
LC203591.1
LC203593.1
LC521960.1
LC521961.1
LC521962.1
LC597326.1
LC597327.1
LC597329.1
LC597331.1
LC597332.1
LC597334.1
LC597335.1
LC655995.1
LC657585.1
LR131170.1
LS997675.1
LS997678.1
LS997679.1
LS997681.1
LS997687.1
LS997688.1
LS997690.1
LS997692.1
LS997705.1
LS997706.1
LS997708.1
LS997709.1
LS997712.1
LS997715.1
LS997718.1
LS997720.1
LS997723.1
LS997758.1
LS997759.1
LS997760.1
LS997761.1
LS997762.1
LS997763.1
LS997764.1
LS997765.1
LS997766.1
LS997767.1
LS997768.1
LS997769.1
LS997770.1
LS997771.1
LS997772.1
LS997773.1
LS997774.1
LS997775.1
LS997776.1
LS997777.1
LS997778.1
LS997779.1
LS997780.1
LS997781.1
LS997782.1
LS997783.1
LS997784.1
LS997785.1
LS997786.1
LS997787.1
LS997789.1
LS997790.1
LS997793.1
LS997794.1
LS997795.1
LS997796.1
LS997797.1
LS997798.1
LS997804.1
LS997807.1
LS997812.1
LS997813.1
LS997816.1
LS997817.1
LS997818.1
LS997819.1
LS997821.1
LS997822.1
LS997826.1
LS997827.1
LS997830.1
LS997832.1
LS997833.1
LS997839.1
LS997842.1
LS997845.1
LS997846.1
LS997847.1
LS997849.1
LS997852.1
LS997853.1
LS997855.1
LS997856.1
LS997857.1
LS997858.1
LS997864.1
LS997869.1
LS997873.1
LS997877.1
LS997878.1
LS997879.1
LS997883.1
LS997886.1
LS997892.1
LS997895.1
LS997898.1
LS997902.1
LS997903.1
LS997904.1
LS997907.1
LS998703.1
LS998705.1
LS998706.1
LS998707.1
LS998708.1
LS998710.1
LS998711.1
LS998712.1
LS998714.1
LS998715.1
LS998716.1
LS998718.1
LS998719.1
LS998722.1
LS998726.1
LS998727.1
LS998728.1
LS998729.1
LS998730.1
LS998731.1
LS998737.1
LS998739.1
LS998741.1
LS998742.1
LS998746.1
LS998750.1
LS998751.1
LS998753.1
LS998755.1
LS998758.1
LS998763.1
LS998764.1
LS998769.1
LT719076.1
LT719077.1
LT719078.1
LT719079.1
LT719080.1
LT719082.1
LT719084.1
LT719086.1
LT719087.1
LT721902.1
LT721904.1
LT721905.1
LT721906.1
LT721907.1
LT721908.1
LT721910.1
LT721912.1
LT721913.1
LT721914.1
LT721915.1
LT721916.1
LT721917.1
LT721918.1
LT844545.1
LT844546.1
MF002495.1
MF035493.1
MF035494.1
MF035723.1
MF039861.1
MF039862.1
MF039863.1
MF043221.1
MF043222.1
MF043223.1
MF043425.1
MF043427.1
MF043428.1
MF043429.1
MF043435.1
MF043436.1
MF043437.1
MF043438.1
MF043440.1
MF043442.1
MF043443.1
MF043444.1
MF043445.1
MF043446.1
MF043448.1
MF043451.1
MF043452.1
MF043454.1
MF043455.1
MF043456.1
MF043457.1
MF043458.1
MF043460.1
MF043461.1
MF043462.1
MF043464.1
MF043466.1
MF043467.1
MF043469.1
MF043470.1
MF043471.1
MF043472.1
MF043474.1
MF043475.1
MF043479.1
MF043480.1
MF043482.1
MF043483.1
MF043484.1
MF043485.1
MF043486.1
MF043487.1
MF043488.1
MF043490.1
MF043493.1
MF043496.1
MF043499.1
MF043501.1
MF043502.1
MF043504.1
MF043505.1
MF043506.1
MF043507.1
MF043512.1
MF043514.1
MF043515.1
MF043518.1
MF043520.1
MF044460.1
MF045947.1
MF055747.1
MF055748.1
MF055749.1
MF055751.1
MF055752.1
MF055754.1
MF055755.1
MF055756.1
MF055757.1
MF055758.1
MF055759.1
MF055760.1
MF055761.1
MF055763.1
MF055764.1
MF055765.1
MF055767.1
MF055770.1
MF055771.1
MF055773.1
MF055775.1
MF055776.1
MF055777.1
MF055780.1
MF055781.1
MF055783.1
MF055784.1
MF055786.1
MF055787.1
MF055790.1
MF055791.1
MF055792.1
MF055793.1
MF055795.1
MF055801.1
MF055803.1
MF055804.1
MF055808.1
MF055809.1
MF055810.1
MF055811.1
MF055812.1
MF055815.1
MF055818.1
MF055821.1
MF055822.1
MF055823.1
MF055825.1
MF055828.1
MF055829.1
MF055830.1
MF055831.1
MF055833.1
MF055836.1
MF055837.1
MF055838.1
MF055840.1
MF055841.1
MF055842.1
MF055843.1
MF055844.1
MF055845.1
MF055846.1
MF055847.1
MF055848.1
MF055849.1
MF055850.1
MF055851.1
MF055852.1
MF055855.1
MF055856.1
MF055857.1
MF055858.1
MF055859.1
MF055861.1
MF055862.1
MF055867.1
MF055870.1
MF055871.1
MF055872.1
MF055875.1
MF055878.1
MF055880.1
MF055884.1
MF055887.1
MF055888.1
MF055890.1
MF055891.1
MF055892.1
MF055894.1
MF055895.1
MF055896.1
MF055897.1
MF055899.1
MF055900.1
MF055902.1
MF055905.1
MF055909.1
MF055910.1
MF055912.1
MF055913.1
MF055915.1
MF055916.1
MF055917.1
MF055918.1
MF055921.1
MF055922.1
MF055931.1
MF055932.1
MF055934.1
MF055935.1
MF055936.1
MF055937.1
MF055938.1
MF055939.1
MF055940.1
MF055941.1
MF055942.1
MF055943.1
MF055944.1
MF055945.1
MF055946.1
MF055947.1
MF055948.1
MF055949.1
MF055951.1
MF055952.1
MF055953.1
MF055954.1
MF055956.1
MF055957.1
MF055958.1
MF055959.1
MF055961.1
MF055962.1
MF055963.1
MF055964.1
MF055965.1
MF055966.1
MF055967.1
MF055968.1
MF055969.1
MF055970.1
MF055971.1
MF055972.1
MF055973.1
MF055974.1
MF055975.1
MF055976.1
MF055977.1
MF055979.1
MF055980.1
MF055983.1
MF055984.1
MF055986.1
MF055988.1
MF055989.1
MF055990.1
MF055991.1
MF055992.1
MF055993.1
MF055994.1
MF055995.1
MF055996.1
MF055997.1
MF056001.1
MF056003.1
MF056005.1
MF056006.1
MF056007.1
MF056008.1
MF056009.1
MF056010.1
MF056011.1
MF056012.1
MF056016.1
MF056017.1
MF056018.1
MF056020.1
MF056021.1
MF056022.1
MF056024.1
MF056027.1
MF056033.1
MF056035.1
MF056036.1
MF056039.1
MF056040.1
MF056041.1
MF056049.1
MF056054.1
MF056055.1
MF056059.1
MF056060.1
MF056064.1
MF056070.1
MF056075.1
MF056076.1
MF056077.1
MF056079.1
MF056080.1
MF056081.1
MF056083.1
MF056086.1
MF056087.1
MF056088.1
MF056089.1
MF056092.1
MF056093.1
MF056097.1
MF056098.1
MF056101.1
MF056102.1
MF056104.1
MF056105.1
MF056106.1
MF056108.1
MF056109.1
MF056110.1
MF056111.1
MF056112.1
MF056115.1
MF056118.1
MF056120.1
MF056122.1
MF056123.1
MF056124.1
MF056125.1
MF056127.1
MF056128.1
MF056129.1
MF056131.1
MF056132.1
MF056133.1
MF056138.1
MF056140.1
MF056141.1
MF056143.1
MF056144.1
MF056148.1
MF056150.1
MF056152.1
MF056154.1
MF056155.1
MF056156.1
MF056157.1
MF056160.1
MF056161.1
MF056162.1
MF056163.1
MF056164.1
MF056165.1
MF056168.1
MF056169.1
MF056172.1
MF056176.1
MF056177.1
MF056183.1
MF056184.1
MF056185.1
MF056188.1
MF056189.1
MF056190.1
MF056191.1
MF056192.1
MF056193.1
MF056194.1
MF056195.1
MF056196.1
MF056199.1
MF056203.1
MF056204.1
MF056205.1
MF056207.1
MF056210.1
MF056214.1
MF056215.1
MF056219.1
MF056221.1
MF056222.1
MF056223.1
MF056224.1
MF056228.1
MF056232.1
MF056233.1
MF056236.1
MF056242.1
MF056251.1
MF056252.1
MF056253.1
MF056254.1
MF056255.1
MF056258.1
MF056262.1
MF056268.1
MF056269.1
MF056270.1
MF056274.1
MF056276.1
MF056277.1
MF056281.1
MF056282.1
MF056283.1
MF056285.1
MF056286.1
MF056289.1
MF056294.1
MF056303.1
MF056304.1
MF056305.1
MF056307.1
MF056310.1
MF056312.1
MF056313.1
MF056317.1
MF056318.1
MF056323.1
MF056328.1
MF056329.1
MF056330.1
MF056331.1
MF056332.1
MF056333.1
MF056334.1
MF056335.1
MF056336.1
MF056337.1
MF056341.1
MF056343.1
MF056344.1
MF056345.1
MF056347.1
MF056349.1
MF056351.1
MF056355.1
MF056358.1
MF056359.1
MF056360.1
MF056362.1
MF056364.1
MF056370.1
MF056371.1
MF056376.1
MF056377.1
MF056378.1
MF056381.1
MF056382.1
MF056383.1
MF056384.1
MF056389.1
MF056391.1
MF056392.1
MF056395.1
MF056398.1
MF056399.1
MF056401.1
MF056402.1
MF056403.1
MF056404.1
MF056405.1
MF056407.1
MF056408.1
MF056409.1
MF056410.1
MF056412.1
MF056414.1
MF056415.1
MF056416.1
MF056418.1
MF056419.1
MF056420.1
MF056421.1
MF056423.1
MF056424.1
MF056426.1
MF056430.1
MF056434.1
MF056435.1
MF056436.1
MF056439.1
MF056440.1
MF056441.1
MF056444.1
MF056445.1
MF056448.1
MF056451.1
MF056452.1
MF056455.1
MF056456.1
MF056458.1
MF056463.1
MF056465.1
MF056466.1
MF056468.1
MF056469.1
MF056471.1
MF056473.1
MF056476.1
MF056480.1
MF056483.1
MF056486.1
MF056487.1
MF056488.1
MF056489.1
MF056491.1
MF056494.1
MF056496.1
MF056498.1
MF056501.1
MF056504.1
MF056506.1
MF056508.1
MF056510.1
MF056511.1
MF056512.1
MF056516.1
MF056520.1
MF056525.1
MF056527.1
MF056529.1
MF056531.1
MF056533.1
MF056535.1
MF056536.1
MF056538.1
MF056541.1
MF056542.1
MF056543.1
MF056545.1
MF056552.1
MF056553.1
MF056557.1
MF056561.1
MF056562.1
MF056563.1
MF056564.1
MF056565.1
MF056567.1
MF056569.1
MF056574.1
MF056575.1
MF056576.1
MF056581.1
MF056582.1
MF056584.1
MF056587.1
MF056592.1
MF056593.1
MF056594.1
MF056595.1
MF056598.1
MF056601.1
MF056604.1
MF056606.1
MF056608.1
MF056609.1
MF056611.1
MF056612.1
MF056616.1
MF056618.1
MF056620.1
MF056624.1
MF056625.1
MF056627.1
MF056630.1
MF056631.1
MF056632.1
MF056634.1
MF056636.1
MF056637.1
MF056639.1
MF056642.1
MF056644.1
MF056646.1
MF056647.1
MF056651.1
MF056657.1
MF056659.1
MF056670.1
MF056671.1
MF056672.1
MF056673.1
MF056675.1
MF056677.1
MF056678.1
MF056681.1
MF056682.1
MF056683.1
MF056684.1
MF056685.1
MF056689.1
MF056694.1
MF056696.1
MF056698.1
MF056699.1
MF056700.1
MF056703.1
MF056704.1
MF056706.1
MF056708.1
MF056711.1
MF056713.1
MF056714.1
MF056721.1
MF056722.1
MF056733.1
MF056735.1
MF056736.1
MF056737.1
MF056738.1
MF056739.1
MF056744.1
MF056745.1
MF056747.1
MF056748.1
MF056750.1
MF056751.1
MF056759.1
MF056760.1
MF056762.1
MF056763.1
MF056766.1
MF056767.1
MF056768.1
MF056770.1
MF056771.1
MF056776.1
MF056777.1
MF056778.1
MF056780.1
MF056783.1
MF056785.1
MF056788.1
MF056790.1
MF056791.1
MF056792.1
MF056794.1
MF056795.1
MF056797.1
MF056798.1
MF056799.1
MF056802.1
MF056805.1
MF056806.1
MF056808.1
MF056809.1
MF056812.1
MF056814.1
MF056820.1
MF056822.1
MF056824.1
MF056825.1
MF056826.1
MF056829.1
MF056830.1
MF056831.1
MF056832.1
MF056837.1
MF056840.1
MF056841.1
MF056842.1
MF056844.1
MF056849.1
MF056850.1
MF056851.1
MF056852.1
MF056853.1
MF056854.1
MF056855.1
MF056858.1
MF056860.1
MF056861.1
MF056862.1
MF056863.1
MF056865.1
MF056868.1
MF056870.1
MF056874.1
MF056875.1
MF056876.1
MF056877.1
MF056878.1
MF056879.1
MF056880.1
MF056881.1
MF056882.1
MF056883.1
MF056884.1
MF056886.1
MF056887.1
MF056889.1
MF056890.1
MF056895.1
MF056896.1
MF056897.1
MF056900.1
MF056902.1
MF056903.1
MF056905.1
MF056915.1
MF056920.1
MF056922.1
MF056923.1
MF056924.1
MF056926.1
MF056933.1
MF056936.1
MF056939.1
MF056940.1
MF056941.1
MF056945.1
MF056947.1
MF056948.1
MF056949.1
MF056950.1
MF056951.1
MF056954.1
MF056958.1
MF056959.1
MF056962.1
MF056963.1
MF056964.1
MF056972.1
MF056973.1
MF056978.1
MF056980.1
MF056983.1
MF056984.1
MF056987.1
MF056990.1
MF056998.1
MF057002.1
MF057005.1
MF057007.1
MF057008.1
MF057010.1
MF057011.1
MF057014.1
MF057016.1
MF057019.1
MF057024.1
MF057025.1
MF057026.1
MF057028.1
MF057029.1
MF057033.1
MF057037.1
MF057040.1
MF057045.1
MF057047.1
MF057053.1
MF057062.1
MF057074.1
MF057078.1
MF057080.1
MF057082.1
MF057084.1
MF057086.1
MF057090.1
MF057091.1
MF057093.1
MF057100.1
MF057101.1
MF057103.1
MF057106.1
MF057108.1
MF057110.1
MF057113.1
MF057114.1
MF057115.1
MF057118.1
MF057120.1
MF057121.1
MF057128.1
MF057129.1
MF057130.1
MF057132.1
MF057137.1
MF057138.1
MF057140.1
MF057141.1
MF057142.1
MF057148.1
MF057150.1
MF057153.1
MF057154.1
MF057155.1
MF057156.1
MF057157.1
MF057163.1
MF057165.1
MF057166.1
MF057169.1
MF057171.1
MF057172.1
MF057173.1
MF057174.1
MF057175.1
MF057176.1
MF057177.1
MF057179.1
MF057180.1
MF057182.1
MF057183.1
MF057188.1
MF057189.1
MF057190.1
MF057192.1
MF057193.1
MF057198.1
MF057199.1
MF057201.1
MF057203.1
MF057204.1
MF057212.1
MF057216.1
MF057217.1
MF057220.1
MF057224.1
MF057226.1
MF057227.1
MF057228.1
MF057233.1
MF057238.1
MF057241.1
MF057243.1
MF057244.1
MF057246.1
MF057250.1
MF057251.1
MF057252.1
MF057254.1
MF057263.1
MF057266.1
MF057267.1
MF057268.1
MF057269.1
MF057272.1
MF057273.1
MF057274.1
MF057275.1
MF057280.1
MF057282.1
MF057283.1
MF057288.1
MF057289.1
MF057290.1
MF057295.1
MF057297.1
MF057299.1
MF057302.1
MF057303.1
MF057306.1
MF057307.1
MF057309.1
MF057312.1
MF057313.1
MF057314.1
MF057315.1
MF057316.1
MF057319.1
MF057322.1
MF057324.1
MF057325.1
MF057326.1
MF057327.1
MF057328.1
MF057329.1
MF057330.1
MF057331.1
MF057332.1
MF057335.1
MF057337.1
MF057338.1
MF057339.1
MF057341.1
MF057342.1
MF057345.1
MF057346.1
MF057348.1
MF057349.1
MF057350.1
MF057351.1
MF057352.1
MF057354.1
MF057357.1
MF057358.1
MF057360.1
MF057361.1
MF057363.1
MF057366.1
MF057367.1
MF057369.1
MF057370.1
MF057372.1
MF057374.1
MF057375.1
MF057376.1
MF057378.1
MF057379.1
MF057381.1
MF057382.1
MF057385.1
MF057387.1
MF057389.1
MF057393.1
MF057395.1
MF057396.1
MF057397.1
MF057399.1
MF057400.1
MF057402.1
MF057405.1
MF057406.1
MF057408.1
MF057409.1
MF057410.1
MF057411.1
MF057416.1
MF057419.1
MF057420.1
MF057422.1
MF057423.1
MF057425.1
MF057428.1
MF057429.1
MF057430.1
MF057431.1
MF057433.1
MF057434.1
MF057435.1
MF057436.1
MF057437.1
MF057439.1
MF057440.1
MF057441.1
MF057442.1
MF057444.1
MF057445.1
MF057448.1
MF057449.1
MF057450.1
MF057451.1
MF057462.1
MF057463.1
MF057469.1
MF057470.1
MF057473.1
MF057474.1
MF057476.1
MF057477.1
MF057480.1
MF057481.1
MF057486.1
MF057487.1
MF057489.1
MF057490.1
MF057493.1
MF057494.1
MF057495.1
MF057496.1
MF057500.1
MF057503.1
MF057504.1
MF057508.1
MF057512.1
MF057515.1
MF057516.1
MF057518.1
MF057520.1
MF057521.1
MF057522.1
MF057529.1
MF057531.1
MF057535.1
MF057536.1
MF057541.1
MF057542.1
MF057543.1
MF057546.1
MF057547.1
MF057550.1
MF057552.1
MF057556.1
MF057557.1
MF057558.1
MF057561.1
MF057562.1
MF057563.1
MF057565.1
MF057566.1
MF057568.1
MF057570.1
MF057571.1
MF057574.1
MF057575.1
MF057576.1
MF057580.1
MF057582.1
MF057585.1
MF057589.1
MF057592.1
MF057600.1
MF057602.1
MF057603.1
MF057605.1
MF057606.1
MF057608.1
MF057611.1
MF057615.1
MF057616.1
MF057618.1
MF057619.1
MF057621.1
MF057622.1
MF057623.1
MF057624.1
MF057625.1
MF057626.1
MF057628.1
MF057631.1
MF057632.1
MF057634.1
MF057635.1
MF057636.1
MF057637.1
MF057639.1
MF057642.1
MF057643.1
MF057645.1
MF057646.1
MF057653.1
MF057656.1
MF057658.1
MF057660.1
MF057662.1
MF057663.1
MF057665.1
MF057667.1
MF057669.1
MF057673.1
MF057674.1
MF057681.1
MF057683.1
MF057687.1
MF057689.1
MF057692.1
MF057694.1
MF057697.1
MF057698.1
MF057700.1
MF057701.1
MF057705.1
MF057706.1
MF057711.1
MF057718.1
MF057719.1
MF057720.1
MF057722.1
MF057727.1
MF057730.1
MF057731.1
MF057734.1
MF057736.1
MF057738.1
MF057741.1
MF057743.1
MF057744.1
MF057746.1
MF057747.1
MF057749.1
MF057750.1
MF057754.1
MF057756.1
MF057758.1
MF057759.1
MF057760.1
MF057762.1
MF057763.1
MF057764.1
MF057765.1
MF057766.1
MF057768.1
MF057773.1
MF057779.1
MF057782.1
MF057783.1
MF057789.1
MF057790.1
MF057792.1
MF057796.1
MF057798.1
MF057799.1
MF057811.1
MF057814.1
MF057815.1
MF057816.1
MF057817.1
MF057819.1
MF057820.1
MF057824.1
MF057829.1
MF057831.1
MF057832.1
MF057833.1
MF057843.1
MF057845.1
MF057850.1
MF057851.1
MF057852.1
MF057854.1
MF057855.1
MF057856.1
MF057857.1
MF057858.1
MF057861.1
MF057866.1
MF057867.1
MF057869.1
MF057871.1
MF057872.1
MF057874.1
MF057875.1
MF057878.1
MF057879.1
MF057881.1
MF057883.1
MF057887.1
MF057888.1
MF057889.1
MF057895.1
MF057897.1
MF057898.1
MF057899.1
MF057900.1
MF057902.1
MF057904.1
MF057905.1
MF057906.1
MF057907.1
MF057908.1
MF057909.1
MF057910.1
MF057912.1
MF057914.1
MF057915.1
MF057916.1
MF057917.1
MF057918.1
MF057922.1
MF057923.1
MF057926.1
MF057927.1
MF057928.1
MF057930.1
MF057933.1
MF057934.1
MF057936.1
MF057937.1
MF057938.1
MF057940.1
MF057943.1
MF057944.1
MF057946.1
MF057947.1
MF057949.1
MF057951.1
MF057952.1
MF057953.1
MF057954.1
MF057955.1
MF057956.1
MF057959.1
MF057960.1
MF057961.1
MF057967.1
MF057968.1
MF057969.1
MF057975.1
MF057976.1
MF057980.1
MF057981.1
MF057984.1
MF057985.1
MF057987.1
MF057991.1
MF057993.1
MF057994.1
MF057995.1
MF057996.1
MF057998.1
MF058001.1
MF058007.1
MF058008.1
MF058009.1
MF058010.1
MF058012.1
MF058014.1
MF058015.1
MF058017.1
MF058018.1
MF058023.1
MF058025.1
MF058026.1
MF058028.1
MF058031.1
MF058033.1
MF058034.1
MF058035.1
MF058040.1
MF058043.1
MF058045.1
MF058046.1
MF058047.1
MF058052.1
MF058053.1
MF058054.1
MF058055.1
MF058062.1
MF058063.1
MF058064.1
MF058065.1
MF058066.1
MF058069.1
MF058072.1
MF058073.1
MF058075.1
MF058078.1
MF058082.1
MF058084.1
MF058085.1
MF058089.1
MF058091.1
MF058093.1
MF058094.1
MF058095.1
MF058096.1
MF058097.1
MF058098.1
MF058100.1
MF058103.1
MF058104.1
MF058105.1
MF058106.1
MF058107.1
MF058108.1
MF058111.1
MF058113.1
MF058114.1
MF058115.1
MF058116.1
MF058121.1
MF058122.1
MF058124.1
MF058125.1
MF058126.1
MF058129.1
MF058135.1
MF058136.1
MF058138.1
MF058139.1
MF058140.1
MF058144.1
MF058146.1
MF058147.1
MF058148.1
MF058152.1
MF058154.1
MF058155.1
MF058158.1
MF058159.1
MF058161.1
MF058165.1
MF058166.1
MF058168.1
MF058173.1
MF058176.1
MF058177.1
MF058182.1
MF058183.1
MF058185.1
MF058187.1
MF058191.1
MF058193.1
MF058194.1
MF058195.1
MF058196.1
MF058198.1
MF058199.1
MF058200.1
MF058202.1
MF058203.1
MF058204.1
MF058209.1
MF058210.1
MF058212.1
MF058213.1
MF058215.1
MF058216.1
MF058217.1
MF058218.1
MF058219.1
MF058220.1
MF058225.1
MF058230.1
MF058231.1
MF058233.1
MF058235.1
MF058237.1
MF058241.1
MF058243.1
MF058246.1
MF058247.1
MF058249.1
MF058251.1
MF058252.1
MF058254.1
MF058255.1
MF058258.1
MF058261.1
MF058262.1
MF058264.1
MF058268.1
MF058269.1
MF058270.1
MF058272.1
MF058277.1
MF058284.1
MF058285.1
MF058286.1
MF058288.1
MF058289.1
MF058290.1
MF058291.1
MF058292.1
MF058294.1
MF058295.1
MF058296.1
MF058298.1
MF058304.1
MF058306.1
MF058307.1
MF058308.1
MF058309.1
MF058311.1
MF058316.1
MF058319.1
MF058320.1
MF058321.1
MF058322.1
MF058323.1
MF058326.1
MF058329.1
MF058331.1
MF058333.1
MF058335.1
MF058338.1
MF058340.1
MF058345.1
MF058347.1
MF058348.1
MF058350.1
MF058353.1
MF058355.1
MF058359.1
MF058362.1
MF058363.1
MF058367.1
MF058368.1
MF058375.1
MF058377.1
MF058383.1
MF058384.1
MF058391.1
MF058398.1
MF058405.1
MF058406.1
MF058410.1
MF058412.1
MF058413.1
MF058415.1
MF058416.1
MF058419.1
MF058420.1
MF058422.1
MF058423.1
MF058426.1
MF058427.1
MF058431.1
MF058432.1
MF058436.1
MF058439.1
MF058441.1
MF058442.1
MF058444.1
MF058445.1
MF058448.1
MF058454.1
MF058458.1
MF058459.1
MF058460.1
MF058461.1
MF058462.1
MF058463.1
MF058469.1
MF058474.1
MF058475.1
MF058476.1
MF058492.1
MF058495.1
MF058507.1
MF058511.1
MF058521.1
MF058524.1
MF058529.1
MF058530.1
MF058533.1
MF058535.1
MF058536.1
MF058538.1
MF058541.1
MF058542.1
MF058544.1
MF058546.1
MF058550.1
MF058555.1
MF058562.1
MF058564.1
MF058565.1
MF058566.1
MF058567.1
MF058568.1
MF058572.1
MF058574.1
MF058576.1
MF058577.1
MF058582.1
MF058583.1
MF058588.1
MF058593.1
MF058594.1
MF066981.1
MF068709.1
MF070508.1
MF070510.1
MF070512.1
MF070513.1
MF077563.1
MF085405.1
MF097960.1
MF097961.1
MF097962.1
MF097963.1
MF103670.1
MF103671.1
MF103673.1
MF103674.1
MF103675.1
MF103677.1
MF110609.1
MF112251.1
MF112252.1
MF114212.1
MF114213.1
MF114214.1
MF114216.1
MF114220.1
MF114221.1
MF114222.1
MF114223.1
MF116161.1
MF116162.1
MF116163.1
MF116363.1
MF116364.1
MF116366.1
MF116367.1
MF125005.1
MF152677.1
MF152679.1
MF152680.1
MF152681.1
MF152733.1
MF152734.1
MF152735.1
MF152736.1
MF152737.1
MF152738.1
MF152739.1
MF156576.1
MF158628.1
MF158629.1
MF158630.1
MF166725.1
MF166753.1
MF166856.1
MF170026.1
MF172950.1
MF172951.1
MF176074.1
MF177135.1
MF177136.1
MF177137.1
MF177138.1
MF177139.1
MF177140.1
MF177142.1
MF177143.1
MF177144.1
MF177145.1
MF177146.1
MF177147.1
MF177148.1
MF177149.1
MF177150.1
MF177151.1
MF177152.1
MF177153.1
MF177155.1
MF177156.1
MF177157.1
MF177158.1
MF177159.1
MF177160.1
MF177161.1
MF177162.1
MF177163.1
MF177164.1
MF177165.1
MF177166.1
MF177167.1
MF177168.1
MF177169.1
MF177170.1
MF177171.1
MF177172.1
MF177173.1
MF177174.1
MF177175.1
MF177176.1
MF177177.1
MF177178.1
MF177179.1
MF177180.1
MF177181.1
MF177183.1
MF278018.1
MF278019.1
MF278021.1
MF278022.1
MF278748.1
MF278749.1
MF279144.1
MF288594.1
MF317865.1
MF317866.1
MF317867.1
MF317868.1
MF317869.1
MF317870.1
MF317871.1
MF317872.1
MF317873.1
MF317874.1
MF317875.1
MF317876.1
MF317877.1
MF318876.1
MF318885.1
MF322514.1
MF322516.1
MF327714.1
MF348241.1
MF352009.1
MF362692.1
MF362693.1
MF362694.1
MF362696.1
MF362697.1
MF362698.1
MF362699.1
MF362700.1
MF362702.1
MF362703.1
MF362704.1
MF362705.1
MF362706.1
MF362707.1
MF362708.1
MF362709.1
MF362710.1
MF362712.1
MF362713.1
MF362714.1
MF362715.1
MF362716.1
MF362717.1
MF362718.1
MF362719.1
MF362720.1
MF362721.1
MF362722.1
MF362723.1
MF362724.1
MF362725.1
MF362727.1
MF362728.1
MF362730.1
MF362732.1
MF362733.1
MF362734.1
MF362737.1
MF362739.1
MF362740.1
MF362741.1
MF362742.1
MF362743.1
MF362744.1
MF362745.1
MF362746.1
MF362747.1
MF362748.1
MF362749.1
MF362750.1
MF362751.1
MF362752.1
MF362754.1
MF362755.1
MF362756.1
MF362757.1
MF362758.1
MF362759.1
MF362761.1
MF362762.1
MF362763.1
MF362764.1
MF362765.1
MF362766.1
MF362767.1
MF362768.1
MF362770.1
MF362772.1
MF362773.1
MF362775.1
MF362778.1
MF362779.1
MF362780.1
MF362781.1
MF362783.1
MF362784.1
MF362785.1
MF362786.1
MF362788.1
MF362789.1
MF362790.1
MF362791.1
MF362792.1
MF362793.1
MF362795.1
MF362796.1
MF362798.1
MF362799.1
MF362801.1
MF362802.1
MF362804.1
MF362805.1
MF362806.1
MF362807.1
MF362808.1
MF362809.1
MF362810.1
MF362811.1
MF362812.1
MF362813.1
MF362815.1
MF362816.1
MF362817.1
MF362818.1
MF362819.1
MF362820.1
MF362821.1
MF362822.1
MF362823.1
MF362824.1
MF362826.1
MF362827.1
MF362828.1
MF362829.1
MF362830.1
MF362832.1
MF362833.1
MF362834.1
MF362836.1
MF362837.1
MF362839.1
MF362840.1
MF362841.1
MF362842.1
MF362843.1
MF362844.1
MF362845.1
MF362846.1
MF362847.1
MF362848.1
MF362849.1
MF362850.1
MF362851.1
MF362853.1
MF362854.1
MF362855.1
MF362857.1
MF362858.1
MF362859.1
MF362860.1
MF362861.1
MF362862.1
MF362863.1
MF362864.1
MF362865.1
MF362866.1
MF362867.1
MF362868.1
MF362869.1
MF362870.1
MF362871.1
MF362872.1
MF362873.1
MF362874.1
MF362875.1
MF362876.1
MF362877.1
MF362878.1
MF362879.1
MF362880.1
MF362882.1
MF362883.1
MF362884.1
MF362885.1
MF362886.1
MF362887.1
MF362888.1
MF362889.1
MF362890.1
MF362891.1
MF362892.1
MF362893.1
MF362894.1
MF362895.1
MF362896.1
MF362897.1
MF362898.1
MF362899.1
MF362900.1
MF362901.1
MF362902.1
MF362903.1
MF362904.1
MF362905.1
MF362906.1
MF362908.1
MF362909.1
MF362910.1
MF362911.1
MF362912.1
MF362913.1
MF362914.1
MF362915.1
MF362916.1
MF362917.1
MF362918.1
MF362919.1
MF362920.1
MF362921.1
MF362922.1
MF362923.1
MF362924.1
MF362925.1
MF362926.1
MF362927.1
MF362928.1
MF362929.1
MF362930.1
MF362931.1
MF362932.1
MF362934.1
MF362936.1
MF362938.1
MF362939.1
MF362940.1
MF362941.1
MF362942.1
MF362944.1
MF362945.1
MF362946.1
MF362947.1
MF362949.1
MF370859.1
MF370860.1
MF370863.1
MF370865.1
MF381287.1
MF381288.1
MF381289.1
MF381290.1
MF381292.1
MF381293.1
MF381294.1
MF381297.1
MF381298.1
MF381299.1
MF381302.1
MF381304.1
MF381310.1
MF381313.1
MF381317.1
MF381320.1
MF381321.1
MF381322.1
MF381327.1
MF381329.1
MF381330.1
MF381331.1
MF381333.1
MF381340.1
MF381345.1
MF381346.1
MF381347.1
MF381348.1
MF381349.1
MF381350.1
MF381351.1
MF381352.1
MF381353.1
MF381355.1
MF381357.1
MF381359.1
MF381369.1
MF381372.1
MF381375.1
MF381386.1
MF381388.1
MF381389.1
MF381390.1
MF381391.1
MF381392.1
MF381396.1
MF381399.1
MF381401.1
MF381403.1
MF381406.1
MF381408.1
MF381409.1
MF381410.1
MF381413.1
MF381415.1
MF381443.1
MF381455.1
MF381459.1
MF381464.1
MF381480.1
MF381481.1
MF381482.1
MF381484.1
MF381499.1
MF381501.1
MF381509.1
MF381510.1
MF381516.1
MF381521.1
MF381526.1
MF381531.1
MF381532.1
MF381533.1
MF381534.1
MF381535.1
MF381539.1
MF381541.1
MF381554.1
MF381555.1
MF381559.1
MF381562.1
MF381564.1
MF381572.1
MF381576.1
MF381577.1
MF381578.1
MF381579.1
MF383616.1
MF398133.1
MF399053.1
MF405160.1
MF422070.1
MF437055.1
MF437056.1
MF437057.1
MF437058.1
MF437059.1
MF437062.1
MF437063.1
MF437064.1
MF437065.1
MF437066.1
MF437068.1
MF437069.1
MF437073.1
MF437075.1
MF437076.1
MF437077.1
MF437078.1
MF437079.1
MF437080.1
MF437081.1
MF437082.1
MF437083.1
MF437084.1
MF437085.1
MF437086.1
MF437087.1
MF437088.1
MF437089.1
MF437090.1
MF437091.1
MF437092.1
MF437093.1
MF437094.1
MF437095.1
MF437096.1
MF437097.1
MF437098.1
MF437099.1
MF437100.1
MF437101.1
MF437102.1
MF437103.1
MF437104.1
MF437105.1
MF437106.1
MF437107.1
MF437108.1
MF437109.1
MF437111.1
MF437112.1
MF437113.1
MF437114.1
MF437115.1
MF437116.1
MF437117.1
MF437118.1
MF437119.1
MF437121.1
MF437122.1
MF437124.1
MF437125.1
MF437126.1
MF437127.1
MF437128.1
MF437129.1
MF437130.1
MF437131.1
MF437132.1
MF437134.1
MF437135.1
MF437136.1
MF437137.1
MF437139.1
MF437140.1
MF437141.1
MF437142.1
MF437143.1
MF437144.1
MF437146.1
MF437149.1
MF437150.1
MF437152.1
MF437153.1
MF437154.1
MF437155.1
MF437156.1
MF437157.1
MF437158.1
MF437159.1
MF437160.1
MF437161.1
MF437163.1
MF437164.1
MF437165.1
MF437166.1
MF437167.1
MF437168.1
MF437169.1
MF437170.1
MF437171.1
MF437172.1
MF437173.1
MF437174.1
MF437175.1
MF437176.1
MF437177.1
MF437178.1
MF437179.1
MF437180.1
MF437181.1
MF437183.1
MF437185.1
MF437186.1
MF437187.1
MF437188.1
MF437189.1
MF437190.1
MF437191.1
MF437193.1
MF437194.1
MF437195.1
MF437196.1
MF437199.1
MF437200.1
MF437201.1
MF437202.1
MF437203.1
MF437204.1
MF437205.1
MF437206.1
MF437207.1
MF437208.1
MF437211.1
MF437212.1
MF437213.1
MF437215.1
MF437216.1
MF437217.1
MF437219.1
MF437220.1
MF437221.1
MF437222.1
MF437223.1
MF437224.1
MF437226.1
MF437227.1
MF437228.1
MF437232.1
MF437234.1
MF437235.1
MF437236.1
MF437237.1
MF437239.1
MF437240.1
MF437241.1
MF437242.1
MF437243.1
MF437244.1
MF437245.1
MF437246.1
MF437247.1
MF437248.1
MF437249.1
MF437251.1
MF437252.1
MF437253.1
MF437255.1
MF437256.1
MF437258.1
MF437259.1
MF437260.1
MF437261.1
MF437262.1
MF437263.1
MF437264.1
MF437265.1
MF437266.1
MF437267.1
MF437268.1
MF437270.1
MF437271.1
MF437273.1
MF437274.1
MF437275.1
MF437276.1
MF437277.1
MF437278.1
MF437279.1
MF437280.1
MF437281.1
MF437282.1
MF437283.1
MF441688.1
MF441747.1
MF442356.1
MF464489.1
MF464490.1
MF464491.1
MF467907.1
MF470093.1
MF479165.1
MF479727.1
MF487841.1
MF487842.1
MF496143.1
MF497485.1
MF497486.1
MF497489.1
MF497491.1
MF497492.1
MF497493.1
MF497494.1
MF497496.1
MF497497.1
MF497498.1
MF497501.1
MF497502.1
MF497503.1
MF497505.1
MF497506.1
MF497507.1
MF497509.1
MF497510.1
MF497512.1
MF497513.1
MF497514.1
MF497515.1
MF497516.1
MF497518.1
MF497519.1
MF497520.1
MF497522.1
MF498658.1
MF498660.1
MF498661.1
MF498662.1
MF498663.1
MF498665.1
MF498666.1
MF498667.1
MF498668.1
MF498671.1
MF498673.1
MF498675.1
MF498677.1
MF498680.1
MF498681.1
MF498682.1
MF498683.1
MF498684.1
MF498685.1
MF498686.1
MF498687.1
MF498689.1
MF498690.1
MF498691.1
MF498692.1
MF498693.1
MF498694.1
MF498695.1
MF498696.1
MF498697.1
MF498698.1
MF498699.1
MF498700.1
MF498701.1
MF498702.1
MF498703.1
MF498705.1
MF498706.1
MF498707.1
MF498708.1
MF498709.1
MF498710.1
MF498711.1
MF498712.1
MF498713.1
MF498715.1
MF498718.1
MF498720.1
MF498721.1
MF498722.1
MF498723.1
MF498724.1
MF498725.1
MF498727.1
MF498728.1
MF498729.1
MF498731.1
MF498732.1
MF498734.1
MF498735.1
MF498737.1
MF498884.1
MF521308.1
MF521309.1
MF522841.1
MF522842.1
MF522843.1
MF522844.1
MF522845.1
MF522846.1
MF522847.1
MF522848.1
MF522849.1
MF522850.1
MF522851.1
MF522852.1
MF522853.1
MF522854.1
MF522855.1
MF522856.1
MF522857.1
MF522858.1
MF522859.1
MF522860.1
MF522862.1
MF522863.1
MF522864.1
MF522865.1
MF522866.1
MF522867.1
MF522868.1
MF522869.1
MF522870.1
MF522871.1
MF522872.1
MF522873.1
MF522874.1
MF522878.1
MF522880.1
MF522882.1
MF522884.1
MF522885.1
MF522887.1
MF522889.1
MF522890.1
MF522891.1
MF522892.1
MF522893.1
MF522895.1
MF522896.1
MF522897.1
MF522898.1
MF522902.1
MF522903.1
MF522906.1
MF522907.1
MF522908.1
MF522909.1
MF522910.1
MF522911.1
MF522912.1
MF522913.1
MF522914.1
MF522915.1
MF522916.1
MF522917.1
MF522918.1
MF522920.1
MF522922.1
MF522923.1
MF522924.1
MF522925.1
MF522927.1
MF522928.1
MF522929.1
MF522930.1
MF522931.1
MF522932.1
MF522933.1
MF522934.1
MF522935.1
MF522937.1
MF522938.1
MF522939.1
MF522940.1
MF522941.1
MF522942.1
MF522944.1
MF522945.1
MF522946.1
MF522947.1
MF522948.1
MF522949.1
MF522950.1
MF522951.1
MF522952.1
MF522954.1
MF522955.1
MF522957.1
MF522958.1
MF522959.1
MF522962.1
MF522963.1
MF522964.1
MF522965.1
MF522967.1
MF522969.1
MF522970.1
MF522971.1
MF522972.1
MF522973.1
MF522974.1
MF522975.1
MF522976.1
MF522977.1
MF522978.1
MF522979.1
MF522980.1
MF522981.1
MF522982.1
MF522984.1
MF522985.1
MF522986.1
MF522989.1
MF522990.1
MF522991.1
MF522992.1
MF522993.1
MF522994.1
MF522995.1
MF522996.1
MF522997.1
MF522998.1
MF522999.1
MF523000.1
MF523001.1
MF523002.1
MF523004.1
MF523005.1
MF523006.1
MF523007.1
MF523009.1
MF523010.1
MF523011.1
MF523012.1
MF523013.1
MF523014.1
MF523015.1
MF523016.1
MF523017.1
MF523018.1
MF523019.1
MF523020.1
MF523021.1
MF523024.1
MF523025.1
MF523027.1
MF523028.1
MF523029.1
MF523030.1
MF523031.1
MF523032.1
MF523033.1
MF523034.1
MF523035.1
MF523036.1
MF523037.1
MF523038.1
MF523039.1
MF523041.1
MF523043.1
MF523044.1
MF523047.1
MF523048.1
MF523049.1
MF523050.1
MF523051.1
MF523052.1
MF523053.1
MF523054.1
MF523055.1
MF523056.1
MF523058.1
MF523059.1
MF523060.1
MF523063.1
MF523065.1
MF523066.1
MF523067.1
MF523069.1
MF523070.1
MF523071.1
MF523072.1
MF523073.1
MF523074.1
MF523075.1
MF523076.1
MF523077.1
MF523078.1
MF523079.1
MF523080.1
MF523081.1
MF523083.1
MF523084.1
MF523085.1
MF523086.1
MF523087.1
MF523089.1
MF523090.1
MF523091.1
MF523092.1
MF523093.1
MF523095.1
MF523096.1
MF523097.1
MF523100.1
MF523101.1
MF523102.1
MF523103.1
MF523104.1
MF523105.1
MF523106.1
MF523107.1
MF523108.1
MF523109.1
MF523110.1
MF523111.1
MF523112.1
MF523113.1
MF523114.1
MF523120.1
MF523121.1
MF523122.1
MF523125.1
MF523126.1
MF523127.1
MF523128.1
MF523130.1
MF523133.1
MF523134.1
MF523136.1
MF523137.1
MF523138.1
MF523139.1
MF523140.1
MF523141.1
MF523143.1
MF523144.1
MF523145.1
MF523146.1
MF523147.1
MF523149.1
MF523150.1
MF523151.1
MF523152.1
MF523153.1
MF523154.1
MF523155.1
MF523156.1
MF523157.1
MF523158.1
MF523159.1
MF523161.1
MF523162.1
MF523163.1
MF523164.1
MF523165.1
MF523166.1
MF523167.1
MF523168.1
MF523169.1
MF523171.1
MF523173.1
MF523174.1
MF523176.1
MF523177.1
MF523179.1
MF523180.1
MF523181.1
MF523186.1
MF523187.1
MF523189.1
MF523190.1
MF523192.1
MF523198.1
MF523204.1
MF523206.1
MF523208.1
MF523209.1
MF523213.1
MF523215.1
MF523219.1
MF565490.1
MF577010.1
MF577011.1
MF577012.1
MF577013.1
MF588555.1
MF588794.1
MF588796.1
MF588799.1
MF588800.1
MF588802.1
MF588804.1
MF588805.1
MF588807.1
MF588808.1
MF588809.1
MF588810.1
MF588811.1
MF588812.1
MF588813.1
MF588814.1
MF588815.1
MF588816.1
MF588817.1
MF588818.1
MF588820.1
MF588821.1
MF588822.1
MF588824.1
MF588825.1
MF588826.1
MF588830.1
MF588832.1
MF588834.1
MF588836.1
MF588837.1
MF588838.1
MF588839.1
MF588842.1
MF588843.1
MF588844.1
MF588845.1
MF588847.1
MF588853.1
MF588854.1
MF588855.1
MF588857.1
MF588858.1
MF588859.1
MF588860.1
MF588861.1
MF588864.1
MF588866.1
MF588867.1
MF589083.1
MF591562.1
MF591563.1
MF591564.1
MF597727.1
MF597774.1
MF597776.1
MF597777.1
MF597778.1
MF614761.1
MF615390.1
MF621062.1
MF621063.1
MF621064.1
MF621065.1
MF621066.1
MF621067.1
MF621068.1
MF621069.1
MF621070.1
MF621071.1
MF621072.1
MF621073.1
MF621074.1
MF621075.1
MF621076.1
MF621078.1
MF621079.1
MF621080.1
MF621081.1
MF621082.1
MF621083.1
MF621084.1
MF621085.1
MF621086.1
MF621087.1
MF621088.1
MF621089.1
MF621090.1
MF621091.1
MF621092.1
MF621093.1
MF621094.1
MF621095.1
MF621096.1
MF621097.1
MF621098.1
MF621099.1
MF621100.1
MF621101.1
MF621102.1
MF621103.1
MF621104.1
MF621105.1
MF621106.1
MF621107.1
MF621108.1
MF621109.1
MF621110.1
MF621111.1
MF621112.1
MF621113.1
MF621114.1
MF621115.1
MF621116.1
MF621117.1
MF621119.1
MF621120.1
MF621121.1
MF621122.1
MF621124.1
MF621125.1
MF621126.1
MF621127.1
MF621128.1
MF621129.1
MF621130.1
MF621131.1
MF626400.1
MF662102.1
MF681702.1
MF681703.1
MF681704.1
MF681705.1
MF681706.1
MF684759.1
MF686116.1
MF686412.1
MF686413.1
MF686920.1
MF693153.1
MF693154.1
MF693156.1
MF693157.1
MF695863.1
MF695864.1
MF695865.1
MF695866.1
MF695867.1
MF695868.1
MF695869.1
MF695872.1
MF695873.1
MF695874.1
MF695875.1
MF695876.1
MF695877.1
MF695878.1
MF695879.1
MF695881.1
MF695883.1
MF695884.1
MF695885.1
MF695887.1
MF695888.1
MF695889.1
MF695892.1
MF695894.1
MF695895.1
MF695896.1
MF695897.1
MF695898.1
MF695899.1
MF695900.1
MF695901.1
MF695902.1
MF695903.1
MF695905.1
MF695906.1
MF695907.1
MF695908.1
MF695909.1
MF695910.1
MF695912.1
MF695913.1
MF695915.1
MF695916.1
MF695918.1
MF695919.1
MF695920.1
MF695921.1
MF695922.1
MF695923.1
MF695924.1
MF695926.1
MF695927.1
MF695928.1
MF695929.1
MF695930.1
MF695932.1
MF695933.1
MF695935.1
MF695938.1
MF695939.1
MF695940.1
MF695944.1
MF695947.1
MF695949.1
MF695950.1
MF695951.1
MF695952.1
MF695955.1
MF695958.1
MF695960.1
MF695961.1
MF695962.1
MF695964.1
MF695965.1
MF695967.1
MF695971.1
MF695974.1
MF695975.1
MF695977.1
MF695979.1
MF695981.1
MF695982.1
MF695983.1
MF695986.1
MF695987.1
MF695988.1
MF695990.1
MF695991.1
MF695992.1
MF695993.1
MF695995.1
MF695997.1
MF695999.1
MF696002.1
MF696003.1
MF696004.1
MF696005.1
MF696006.1
MF696011.1
MF696012.1
MF696013.1
MF696018.1
MF696020.1
MF696022.1
MF696023.1
MF696025.1
MF696026.1
MF696027.1
MF696029.1
MF696030.1
MF696033.1
MF696034.1
MF696035.1
MF696039.1
MF696040.1
MF696041.1
MF696042.1
MF696043.1
MF696044.1
MF696045.1
MF696047.1
MF696050.1
MF696051.1
MF696052.1
MF696053.1
MF696055.1
MF696057.1
MF696059.1
MF696066.1
MF696067.1
MF696068.1
MF696069.1
MF696071.1
MF696074.1
MF696077.1
MF696078.1
MF696080.1
MF696082.1
MF696083.1
MF696084.1
MF696085.1
MF696086.1
MF696089.1
MF696090.1
MF696091.1
MF696092.1
MF696093.1
MF696094.1
MF696095.1
MF696096.1
MF696097.1
MF696098.1
MF696099.1
MF696100.1
MF696101.1
MF696102.1
MF696103.1
MF696104.1
MF696106.1
MF696108.1
MF696109.1
MF696111.1
MF696112.1
MF696113.1
MF696114.1
MF696115.1
MF696116.1
MF696117.1
MF696118.1
MF696119.1
MF696120.1
MF696121.1
MF696122.1
MF696123.1
MF696124.1
MF696125.1
MF696127.1
MF696128.1
MF696129.1
MF696130.1
MF696131.1
MF696132.1
MF696133.1
MF696134.1
MF696135.1
MF696138.1
MF716582.1
MF737176.1
MF737342.1
MF742397.1
MF765798.1
MF765800.1
MF768084.1
MF768085.1
MF774685.1
MF774686.1
MF783087.1
MF805690.1
MF926446.1
MF926447.1
MF928802.1
MF928869.1
MF948153.1
MF948178.1
MF948179.1
MF967030.1
MF967567.1
MF973195.1
MF973198.1
MF975781.1
MF975784.1
MF975786.1
MF991431.1
MF991433.1
MF991434.1
MF991435.1
MF991436.1
MF991438.1
MF991439.1
MF991441.1
MF991442.1
MF991445.1
MF991446.1
MF991447.1
MF991448.1
MF992925.1
MF997504.1
MG004173.1
MG008493.1
MG009576.1
MG011474.1
MG011476.1
MG011477.1
MG015876.1
MG015877.1
MG022094.1
MG022095.1
MG029091.1
MG029093.1
MG031158.1
MG031166.1
MG031170.1
MG053504.1
MG182024.1
MG182025.1
MG182026.1
MG182027.1
MG182028.1
MG182029.1
MG182030.1
MG182031.1
MG182032.1
MG182033.1
MG182034.1
MG182036.1
MG182037.1
MG182038.1
MG182039.1
MG182040.1
MG182041.1
MG182042.1
MG182421.1
MG182425.1
MG182426.1
MG182427.1
MG182446.1
MG182447.1
MG182449.1
MG182450.1
MG182452.1
MG182453.1
MG182454.1
MG182455.1
MG182456.1
MG182457.1
MG182458.1
MG182459.1
MG182461.1
MG182462.1
MG182464.1
MG182465.1
MG182466.1
MG182467.1
MG182468.1
MG182469.1
MG182470.1
MG182472.1
MG182473.1
MG182474.1
MG182475.1
MG182476.1
MG182477.1
MG182478.1
MG182479.1
MG182481.1
MG182482.1
MG182483.1
MG182484.1
MG182485.1
MG182486.1
MG182487.1
MG182489.1
MG182490.1
MG182491.1
MG182492.1
MG182493.1
MG182494.1
MG182495.1
MG182496.1
MG182498.1
MG182499.1
MG182501.1
MG182502.1
MG182503.1
MG182504.1
MG182505.1
MG182506.1
MG182507.1
MG182508.1
MG182509.1
MG182510.1
MG182511.1
MG182512.1
MG182513.1
MG182514.1
MG182515.1
MG182516.1
MG182517.1
MG182518.1
MG182519.1
MG182520.1
MG182521.1
MG182522.1
MG182524.1
MG182525.1
MG182528.1
MG182529.1
MG182531.1
MG182532.1
MG182533.1
MG191350.1
MG196316.1
MG196317.1
MG196319.1
MG199216.1
MG201854.1
MG201856.1
MG201857.1
MG201867.1
MG244202.1
MG244203.1
MG244204.1
MG244205.1
MG244206.1
MG244207.1
MG244209.1
MG244210.1
MG244211.1
MG244212.1
MG244215.1
MG244216.1
MG244217.1
MG244218.1
MG244219.1
MG244220.1
MG244221.1
MG244222.1
MG244224.1
MG244225.1
MG244226.1
MG257946.1
MG257947.1
MG272576.1
MG272577.1
MG272578.1
MG272580.1
MG272582.1
MG272583.1
MG272584.1
MG272585.1
MG272586.1
MG272587.1
MG272589.1
MG272590.1
MG272591.1
MG272592.1
MG272595.1
MG272596.1
MG272597.1
MG272598.1
MG272599.1
MG272600.1
MG272601.1
MG272602.1
MG272603.1
MG272604.1
MG272605.1
MG272606.1
MG272607.1
MG272608.1
MG272609.1
MG272610.1
MG272611.1
MG272612.1
MG272613.1
MG272614.1
MG272615.1
MG272616.1
MG272617.1
MG272618.1
MG272619.1
MG272620.1
MG272621.1
MG272622.1
MG272623.1
MG272624.1
MG272625.1
MG272626.1
MG272627.1
MG272628.1
MG272629.1
MG272630.1
MG272631.1
MG272632.1
MG272633.1
MG272634.1
MG272635.1
MG272636.1
MG272637.1
MG272638.1
MG272639.1
MG272640.1
MG272641.1
MG272642.1
MG272643.1
MG272644.1
MG272645.1
MG272646.1
MG272647.1
MG272648.1
MG272649.1
MG272650.1
MG272652.1
MG272653.1
MG272654.1
MG272655.1
MG272656.1
MG272657.1
MG272658.1
MG272659.1
MG272660.1
MG272661.1
MG272662.1
MG272663.1
MG272664.1
MG272665.1
MG272666.1
MG272667.1
MG272668.1
MG272669.1
MG272671.1
MG272672.1
MG272673.1
MG272674.1
MG272675.1
MG272676.1
MG272677.1
MG272678.1
MG272679.1
MG272680.1
MG272681.1
MG272682.1
MG272683.1
MG272684.1
MG272685.1
MG272686.1
MG272687.1
MG272688.1
MG272689.1
MG272690.1
MG272691.1
MG272692.1
MG272693.1
MG272694.1
MG272695.1
MG272696.1
MG272697.1
MG272698.1
MG272699.1
MG272700.1
MG272701.1
MG272702.1
MG272703.1
MG272704.1
MG272705.1
MG272706.1
MG272707.1
MG272708.1
MG272709.1
MG272710.1
MG272711.1
MG272712.1
MG272713.1
MG272714.1
MG272715.1
MG272716.1
MG272717.1
MG272718.1
MG272719.1
MG272720.1
MG272721.1
MG272722.1
MG272723.1
MG272724.1
MG272725.1
MG272726.1
MG272727.1
MG272728.1
MG272729.1
MG272730.1
MG272731.1
MG272732.1
MG272733.1
MG272734.1
MG272735.1
MG272736.1
MG272737.1
MG272738.1
MG272739.1
MG272740.1
MG272741.1
MG272742.1
MG272743.1
MG272744.1
MG272745.1
MG272746.1
MG272747.1
MG272748.1
MG272749.1
MG272750.1
MG272751.1
MG272752.1
MG272753.1
MG272754.1
MG272755.1
MG272756.1
MG272757.1
MG272758.1
MG272759.1
MG272760.1
MG272761.1
MG272762.1
MG272763.1
MG272765.1
MG272766.1
MG272767.1
MG272768.1
MG272769.1
MG272771.1
MG272772.1
MG272773.1
MG272774.1
MG272775.1
MG272777.1
MG272778.1
MG272779.1
MG272780.1
MG272781.1
MG272782.1
MG272783.1
MG272784.1
MG272785.1
MG272786.1
MG272787.1
MG272788.1
MG272789.1
MG272791.1
MG272792.1
MG272794.1
MG272795.1
MG272796.1
MG272797.1
MG272799.1
MG272800.1
MG272801.1
MG272802.1
MG272803.1
MG272805.1
MG272806.1
MG272807.1
MG272809.1
MG272811.1
MG272812.1
MG272813.1
MG272814.1
MG272815.1
MG272816.1
MG272817.1
MG272819.1
MG272821.1
MG272822.1
MG272823.1
MG272824.1
MG272825.1
MG272826.1
MG272827.1
MG272828.1
MG272829.1
MG272830.1
MG272833.1
MG272834.1
MG272835.1
MG272836.1
MG272838.1
MG272839.1
MG272840.1
MG272841.1
MG272842.1
MG272843.1
MG272844.1
MG272845.1
MG272846.1
MG272847.1
MG272848.1
MG272849.1
MG272851.1
MG272852.1
MG272853.1
MG272854.1
MG272856.1
MG272857.1
MG272858.1
MG272859.1
MG272860.1
MG272861.1
MG272862.1
MG272863.1
MG272864.1
MG272865.1
MG272866.1
MG272867.1
MG272868.1
MG272869.1
MG272870.1
MG272871.1
MG272872.1
MG272873.1
MG272874.1
MG272875.1
MG272876.1
MG272878.1
MG272879.1
MG272880.1
MG272881.1
MG272882.1
MG272883.1
MG272884.1
MG272885.1
MG272891.1
MG272895.1
MG272896.1
MG272897.1
MG272898.1
MG272899.1
MG272900.1
MG272901.1
MG272902.1
MG272903.1
MG272904.1
MG272905.1
MG272906.1
MG272907.1
MG272908.1
MG272909.1
MG272912.1
MG272913.1
MG272914.1
MG272915.1
MG272916.1
MG272917.1
MG272918.1
MG272919.1
MG272920.1
MG272921.1
MG272922.1
MG272923.1
MG272924.1
MG272925.1
MG272926.1
MG272927.1
MG272928.1
MG272929.1
MG272930.1
MG272931.1
MG272933.1
MG272934.1
MG272935.1
MG272936.1
MG272937.1
MG272938.1
MG272939.1
MG272940.1
MG272942.1
MG272945.1
MG272946.1
MG272947.1
MG272948.1
MG272949.1
MG272950.1
MG272951.1
MG272952.1
MG272953.1
MG272954.1
MG272955.1
MG272956.1
MG272957.1
MG272958.1
MG272959.1
MG272960.1
MG272961.1
MG272962.1
MG272964.1
MG272965.1
MG272968.1
MG272969.1
MG272971.1
MG272972.1
MG272973.1
MG272974.1
MG272975.1
MG272976.1
MG272977.1
MG272979.1
MG272980.1
MG272982.1
MG272984.1
MG272985.1
MG272990.1
MG272992.1
MG272993.1
MG272994.1
MG272995.1
MG272996.1
MG272997.1
MG272998.1
MG272999.1
MG273000.1
MG273001.1
MG273002.1
MG273003.1
MG273004.1
MG273005.1
MG273006.1
MG273007.1
MG273008.1
MG273009.1
MG273010.1
MG273011.1
MG273013.1
MG273014.1
MG273015.1
MG273016.1
MG273017.1
MG273018.1
MG273019.1
MG273020.1
MG273022.1
MG273023.1
MG273025.1
MG273026.1
MG273027.1
MG273028.1
MG273029.1
MG273030.1
MG273031.1
MG273033.1
MG273034.1
MG273035.1
MG273036.1
MG273037.1
MG273038.1
MG273039.1
MG273040.1
MG273041.1
MG273042.1
MG273044.1
MG273045.1
MG273046.1
MG273047.1
MG273048.1
MG273049.1
MG273052.1
MG273053.1
MG273054.1
MG273055.1
MG273056.1
MG273057.1
MG273058.1
MG273059.1
MG273060.1
MG273061.1
MG273062.1
MG273063.1
MG273064.1
MG273065.1
MG273066.1
MG273067.1
MG273068.1
MG273070.1
MG273071.1
MG273072.1
MG273073.1
MG273074.1
MG273075.1
MG273076.1
MG273078.1
MG273079.1
MG273080.1
MG273081.1
MG273083.1
MG273084.1
MG273085.1
MG273086.1
MG273087.1
MG273088.1
MG273089.1
MG273090.1
MG273091.1
MG273093.1
MG273094.1
MG273095.1
MG273096.1
MG273097.1
MG273098.1
MG273100.1
MG273101.1
MG273102.1
MG273103.1
MG273104.1
MG273105.1
MG273106.1
MG273108.1
MG273109.1
MG273110.1
MG273111.1
MG273112.1
MG273113.1
MG273114.1
MG273115.1
MG273116.1
MG273117.1
MG273118.1
MG273119.1
MG273120.1
MG273121.1
MG273122.1
MG273123.1
MG273124.1
MG273125.1
MG273126.1
MG273127.1
MG273128.1
MG273129.1
MG273131.1
MG273132.1
MG273135.1
MG322267.1
MG322268.1
MG334286.1
MG373785.1
MG386502.1
MG386697.1
MG386698.1
MG423619.1
MG423620.1
MG427079.1
MG428995.1
MG428997.1
MG428998.1
MG428999.1
MG429000.1
MG429001.1
MG429002.1
MG429003.1
MG429004.1
MG429005.1
MG429006.1
MG429007.1
MG429009.1
MG429010.1
MG429012.1
MG429013.1
MG429016.1
MG429017.1
MG429018.1
MG429020.1
MG429021.1
MG429022.1
MG429023.1
MG429024.1
MG429025.1
MG429026.1
MG429027.1
MG429028.1
MG429029.1
MG429030.1
MG429031.1
MG429032.1
MG429033.1
MG429034.1
MG429035.1
MG429036.1
MG429037.1
MG429038.1
MG429039.1
MG429040.1
MG429041.1
MG429042.1
MG429043.1
MG429044.1
MG429045.1
MG429046.1
MG429047.1
MG429048.1
MG429049.1
MG436773.1
MG436774.1
MG496254.1
MG496255.1
MG496256.1
MG518475.1
MG518521.1
MG520372.1
MG546008.1
MG548630.1
MG548631.1
MG548632.1
MG551911.1
MG551912.1
MG551913.1
MG551914.1
MG551928.1
MG551929.1
MG561401.1
MG571104.1
MG571105.1
MG571106.1
MG571107.1
MG571108.1
MG571109.1
MG571110.1
MG571112.1
MG571115.1
MG571116.1
MG571117.1
MG571118.1
MG571119.1
MG571120.1
MG571121.1
MG571122.1
MG571123.1
MG571124.1
MG571125.1
MG571126.1
MG571127.1
MG571128.1
MG571129.1
MG571131.1
MG571134.1
MG571136.1
MG571137.1
MG571138.1
MG571142.1
MG571143.1
MG571144.1
MG571149.1
MG571151.1
MG571152.1
MG571153.1
MG571154.1
MG571155.1
MG571156.1
MG571157.1
MG571158.1
MG571159.1
MG571160.1
MG571161.1
MG571163.1
MG571164.1
MG571165.1
MG571166.1
MG571167.1
MG571168.1
MG571169.1
MG571170.1
MG571171.1
MG571173.1
MG571174.1
MG571175.1
MG571177.1
MG571178.1
MG571179.1
MG571180.1
MG571181.1
MG571182.1
MG571183.1
MG571184.1
MG571185.1
MG571192.1
MG571193.1
MG571195.1
MG571197.1
MG571198.1
MG571199.1
MG571200.1
MG571201.1
MG571202.1
MG571203.1
MG571204.1
MG571205.1
MG571206.1
MG571207.1
MG571208.1
MG571209.1
MG571210.1
MG571211.1
MG571212.1
MG571214.1
MG571216.1
MG571218.1
MG571219.1
MG583844.1
MG586886.1
MG586887.1
MG586888.1
MG592700.1
MG592706.1
MG592718.1
MG592719.1
MG592732.1
MG597492.1
MG597495.1
MG597496.1
MG609035.1
MG609036.1
MG609037.1
MG637053.1
MG637054.1
MG637056.1
MG637059.1
MG637060.1
MG637061.1
MG637062.1
MG637063.1
MG637064.1
MG637065.1
MG637067.1
MG637069.1
MG637070.1
MG637076.1
MG637077.1
MG637078.1
MG637079.1
MG637080.1
MG637081.1
MG637082.1
MG637083.1
MG637084.1
MG637086.1
MG637087.1
MG637088.1
MG637089.1
MG637090.1
MG637091.1
MG637092.1
MG637093.1
MG637094.1
MG637095.1
MG637096.1
MG637097.1
MG637098.1
MG637099.1
MG637100.1
MG637101.1
MG637102.1
MG637103.1
MG637104.1
MG637105.1
MG637106.1
MG637107.1
MG637108.1
MG637109.1
MG637110.1
MG637112.1
MG637113.1
MG637114.1
MG637115.1
MG637116.1
MG637118.1
MG637119.1
MG637120.1
MG637121.1
MG637122.1
MG637123.1
MG637124.1
MG646082.1
MG646083.1
MG646084.1
MG646085.1
MG646086.1
MG646087.1
MG646088.1
MG646089.1
MG646090.1
MG646092.1
MG646093.1
MG646094.1
MG646095.1
MG646096.1
MG646097.1
MG646098.1
MG646099.1
MG646100.1
MG646101.1
MG646102.1
MG646103.1
MG646104.1
MG646105.1
MG646106.1
MG646107.1
MG646108.1
MG646109.1
MG646110.1
MG646111.1
MG646112.1
MG646113.1
MG646114.1
MG646115.1
MG646116.1
MG646117.1
MG646119.1
MG646120.1
MG646122.1
MG646123.1
MG646124.1
MG646125.1
MG646126.1
MG646127.1
MG646128.1
MG646129.1
MG646130.1
MG646131.1
MG646132.1
MG646134.1
MG646135.1
MG646136.1
MG646137.1
MG646138.1
MG646139.1
MG646141.1
MG646142.1
MG646143.1
MG646144.1
MG646145.1
MG646146.1
MG646147.1
MG646148.1
MG646149.1
MG646150.1
MG646151.1
MG646152.1
MG646153.1
MG646154.1
MG646155.1
MG646156.1
MG646157.1
MG646158.1
MG646159.1
MG646161.1
MG646162.1
MG646163.1
MG646164.1
MG646165.1
MG646166.1
MG646167.1
MG646168.1
MG646169.1
MG646170.1
MG646171.1
MG646172.1
MG646173.1
MG646174.1
MG646175.1
MG646176.1
MG646178.1
MG646180.1
MG646181.1
MG646182.1
MG646183.1
MG646184.1
MG646185.1
MG646186.1
MG646187.1
MG646188.1
MG646189.1
MG646190.1
MG646191.1
MG646192.1
MG646193.1
MG646194.1
MG646195.1
MG646196.1
MG646197.1
MG646198.1
MG646200.1
MG646201.1
MG646202.1
MG646203.1
MG646204.1
MG646205.1
MG646206.1
MG646207.1
MG646208.1
MG646209.1
MG646210.1
MG646211.1
MG646212.1
MG646213.1
MG646214.1
MG646215.1
MG646216.1
MG646217.1
MG646218.1
MG646219.1
MG646220.1
MG646221.1
MG646222.1
MG646223.1
MG646224.1
MG646225.1
MG646226.1
MG646227.1
MG646228.1
MG646229.1
MG646230.1
MG646231.1
MG646232.1
MG646233.1
MG646234.1
MG646235.1
MG646236.1
MG646237.1
MG646238.1
MG646239.1
MG646240.1
MG646241.1
MG646242.1
MG646243.1
MG646246.1
MG646247.1
MG646248.1
MG646249.1
MG646250.1
MG646251.1
MG646252.1
MG646253.1
MG646254.1
MG646255.1
MG646256.1
MG646257.1
MG646258.1
MG646259.1
MG646260.1
MG646261.1
MG646262.1
MG646263.1
MG646264.1
MG646265.1
MG646266.1
MG646267.1
MG646268.1
MG646269.1
MG646270.1
MG646271.1
MG646272.1
MG646273.1
MG646274.1
MG646275.1
MG646276.1
MG646277.1
[truncated: 8,067,649 more chars]
