# Supplementary material for: Comprehensive Identification of Mitochondrial Pseudogenes (NUMTs) in the Human Telomere-to-Telomere Reference Genome
Source: Genes (Basel). 2023 Nov 17;14(11):2092. doi: 10.3390/genes14112092 (PMC10671835; doi:10.3390/genes14112092)
Supplement: Supplementary file 1 [file genes-14-02092-s001.zip › Sup_files/File_S3.Summary of mtDNA-like short segments.tsv]

seq	frq_MT	frq_Nucle	ratio_log2
CCCCATGGATGACCCCCCTC	122764	0.5	17.90552803322407
CCCATGGATGACCCCCCTCA	122482	0.5	17.90221022024577
GGATGACCCCCCTCAGATAG	122321	0.5	17.900312580632924
GATGACCCCCCTCAGATAGG	122292	0.5	17.899970504321512
ATGGATGACCCCCCTCAGAT	121927	0.5	17.895658111903206
CCATGGATGACCCCCCTCAG	121835	0.5	17.89456911566865
CATGGATGACCCCCCTCAGA	121730	0.5	17.893325234251552
TGGATGACCCCCCTCAGATA	121548	0.5	17.891166629310487
CATAGCACATTACAGTCAAA	121532	2.5	15.569048612416479
ACATAGCACATTACAGTCAA	121506	0.5	17.89066803070836
TACATAGCACATTACAGTCA	121452	2.5	15.568098627171018
GTACATAGCACATTACAGTC	121448	0.5	17.889979206371564
CGTACATAGCACATTACAGT	121408	0.5	17.889503963411475
CCATCAACAACCGCTATGTA	121085	0.5	17.885660629593207
ATAGCACATTACAGTCAAAT	120865	0.5	17.883037004906555
CCCATCAACAACCGCTATGT	120801	0.5	17.882272871890112
TAGCACATTACAGTCAAATC	120799	0.5	17.88224898621063
ACCCATCAACAACCGCTATG	120740	0.5	17.881544180700086
AGCACATTACAGTCAAATCC	119752	0.5	17.869690225312564
CACCATCCTCCGTGAAATCA	119182	0.5	17.862806837152633
GTACCACCCAAGTATTGACT	119170	0.5	17.862661570148326
ACCATCCTCCGTGAAATCAA	119066	0.5	17.861401976352397
CCATCCTCCGTGAAATCAAT	118972	0.5	17.86026255037089
CATCCTCCGTGAAATCAATA	118964	0.5	17.86016553638115
ATCCTCCGTGAAATCAATAT	118960	0.5	17.860117026939783
CCACCATCCTCCGTGAAATC	118960	0.5	17.860117026939783
TCCTCCGTGAAATCAATATC	118942	0.5	17.859898714266617
CCTCCGTGAAATCAATATCC	118925	0.5	17.85969249973718
CTCCGTGAAATCAATATCCC	118918	0.5	17.859607579304043
TCCGTGAAATCAATATCCCG	118880	0.5	17.859146495425957
GGTACCACCCAAGTATTGAC	118841	0.5	17.85867312448187
CCGTGAAATCAATATCCCGC	118837	0.5	17.858624564832564
CGTGAAATCAATATCCCGCA	118802	0.5	17.85819959816635
GTGAAATCAATATCCCGCAC	118798	0.5	17.858151022575743
GAAATCAATATCCCGCACAA	118796	0.5	17.858126734167097
TGAAATCAATATCCCGCACA	118794	0.5	17.85810244534954
AAATCAATATCCCGCACAAG	118758	0.5	17.857665176693672
ATGCTTACAAGCAAGTACAG	118714	0.5	17.85713055718042
CATCAACAACCGCTATGTAT	118610	0.5	17.855866122956684
GCACATTACAGTCAAATCCC	118351	0.5	17.852712370530007
TCGTACATTACTGCCAGCCA	118316	0.5	17.85228565851017
CCCAAGTATTGACTCACCCA	118263	0.5	17.85163925423552
CACCCAAGTATTGACTCACC	118258	0.5	17.85157825774721
ACCCAAGTATTGACTCACCC	118250	0.5	17.85148065800148
CCACCCAAGTATTGACTCAC	118240	0.5	17.851358649033514
TGCTTACAAGCAAGTACAGC	118068	0.5	17.849258478147604
CCAAGTATTGACTCACCCAT	117899	0.5	17.847191956103433
CAAGTATTGACTCACCCATC	117798	0.5	17.845955519423725
CATGCTTACAAGCAAGTACA	117752	0.5	17.845392038441133
TGGGTACCACCCAAGTATTG	117746	0.5	17.845318524693695
AGTATTGACTCACCCATCAA	117746	0.5	17.845318524693695
GTATTGACTCACCCATCAAC	117742	0.5	17.84526951344757
TTGGGTACCACCCAAGTATT	117734	0.5	17.845171485959998
AATCAATATCCCGCACAAGA	117730	0.5	17.84512246971833
ATCAATATCCCGCACAAGAG	117725	0.5	17.84506119707425
AAGTATTGACTCACCCATCA	117722	0.5	17.84502443223866
GACTCACCCATCAACAACCG	117701	0.5	17.84476705215312
TCAATATCCCGCACAAGAGT	117698	0.5	17.844730279820844
GCTTACAAGCAAGTACAGCA	117698	0.5	17.844730279820844
ACTCACCCATCAACAACCGC	117687	0.5	17.844595439916333
TGACTCACCCATCAACAACC	117671	0.5	17.844399286646084
TATTGACTCACCCATCAACA	117663	0.5	17.84430120000895
ATTGACTCACCCATCAACAA	117659	0.5	17.844252154189487
TTGACTCACCCATCAACAAC	117630	0.5	17.843896522125107
CTTACAAGCAAGTACAGCAA	117600	0.5	17.84352853461109
GGGTACCACCCAAGTATTGA	117591	0.5	17.843418120051226
ATCCCGCACAAGAGTGCTAC	117586	0.5	17.84335677497747
CAATATCCCGCACAAGAGTG	117579	0.5	17.84327088749175
TCCCGCACAAGAGTGCTACT	117555	0.5	17.842976377288196
TTTGGGTACCACCCAAGTAT	117548	0.5	17.84289046715273
CCCGCACAAGAGTGCTACTC	117547	0.5	17.842878193858606
CTGCCAGCCACCATGAATAT	117540	2.5	15.520864182988744
ATTTGGGTACCACCCAAGTA	117534	0.5	17.84271863153285
ATATCCCGCACAAGAGTGCT	117520	0.5	17.842546775443644
TATCCCGCACAAGAGTGCTA	117518	0.5	17.842522222902506
ACTGCCAGCCACCATGAATA	117515	2.5	15.520557298419956
TACATTACTGCCAGCCACCA	117497	0.5	17.842264395989847
GTACATTACTGCCAGCCACC	117490	0.5	17.84217844344533
CCGCACAAGAGTGCTACTCT	117489	0.5	17.842166164092358
AATATCCCGCACAAGAGTGC	117485	0.5	17.8421170456353
CATTACTGCCAGCCACCATG	117479	2.5	15.520115269926647
ACAAGAGTGCTACTCTCCTC	117468	0.5	17.841908273534177
TACTGCCAGCCACCATGAAT	117468	2.5	15.519980178646813
CGCACAAGAGTGCTACTCTC	117467	0.5	17.841895991881458
ACATTACTGCCAGCCACCAT	117465	0.5	17.84187142826235
ATTACTGCCAGCCACCATGA	117464	2.5	15.5199310514086
TTACTGCCAGCCACCATGAA	117461	2.5	15.519894204882066
CACAAGAGTGCTACTCTCCT	117449	0.5	17.84167490425195
GCACAAGAGTGCTACTCTCC	117430	0.5	17.84144149721397
CGTACATTACTGCCAGCCAC	117339	0.5	17.840323076508543
CCCTTGACCACCATCCTCCG	117196	0.5	17.838563804618104
TCCCTTGACCACCATCCTCC	117186	0.5	17.83844069831798
CTTGACCACCATCCTCCGTG	117176	0.5	17.838317581512207
TGACCACCATCCTCCGTGAA	117175	0.5	17.83830526925375
CCTTGACCACCATCCTCCGT	117175	0.5	17.83830526925375
TTGACCACCATCCTCCGTGA	117171	0.5	17.838256019169137
GATTTGGGTACCACCCAAGT	117079	0.5	17.83712280294215
AGATTTGGGTACCACCCAAG	116896	0.5	17.83486603836202
CAAGAGTGCTACTCTCCTCG	116815	0.5	17.833866014375207
TACTCTCCTCGCTCCGGGCC	116813	2.5	15.511913218766338
AAGAGTGCTACTCTCCTCGC	116812	0.5	17.83382896313436
AGTGCTACTCTCCTCGCTCC	116804	0.5	17.833730155173157
GTGCTACTCTCCTCGCTCCG	116801	0.5	17.833693100442968
GAGTGCTACTCTCCTCGCTC	116790	0.5	17.8335572249558
AGAGTGCTACTCTCCTCGCT	116787	0.5	17.833520165783685
CTACTCTCCTCGCTCCGGGC	116766	2.5	15.511332630033303
CAGATTTGGGTACCACCCAA	116686	0.5	17.832271951144566
GCTACTCTCCTCGCTCCGGG	116619	0.5	17.83144333135162
TGCTACTCTCCTCGCTCCGG	116612	0.5	17.831356731668993
CTCTCCTCGCTCCGGGCCCA	116511	2.5	15.508178548131033
ACTCTCCTCGCTCCGGGCCC	116482	2.5	15.507819411535497
TGCCAGCCACCATGAATATT	116111	2.5	15.50321703473058
GCCAGCCACCATGAATATTG	116087	0.5	17.824846895515112
CCGTACATAGCACATTACAG	116042	0.5	17.824287540349204
ACCGTACATAGCACATTACA	116013	0.5	17.823926952071396
GCAGATTTGGGTACCACCCA	115921	0.5	17.822782420000003
ACCACCATCCTCCGTGAAAT	115905	0.5	17.822583278223924
CACCCATCAACAACCGCTAT	115903	0.5	17.82255838356902
CACATTACAGTCAAATCCCT	115860	0.5	17.82202304455917
TCACCCATCAACAACCGCTA	115849	0.5	17.8218860654564
GACCACCATCCTCCGTGAAA	115832	0.5	17.8216743448946
GTCCCTTGACCACCATCCTC	115824	0.5	17.821574700936907
AGCAGATTTGGGTACCACCC	115658	0.5	17.8195055342817
CTCACCCATCAACAACCGCT	115446	0.5	17.816858661579708
ACCTGTAGTACATAAAAACC	115261	0.5	17.814544916094995
ATTTACCGTACATAGCACAT	115170	0.5	17.81340544045547
CATTTACCGTACATAGCACA	115162	0.5	17.813305223721954
ACCACCCAAGTATTGACTCA	115127	0.5	17.81286669364175
GATCACAGGTCTATCACCCT	115074	0.5	17.81220237994617
TACCACCCAAGTATTGACTC	114993	0.5	17.811186516713807
TCTCCTCGCTCCGGGCCCAT	114963	2.5	15.488881994584082
ATGACCCCCCTCAGATAGGG	114894	0.5	17.809943933898097
TTTACCGTACATAGCACATT	114713	0.5	17.807669370348282
CATTACAGTCAAATCCCTTC	114494	0.5	17.804912471038048
ACATTACAGTCAAATCCCTT	114478	0.5	17.804710847077985
CTGTAGTACATAAAAACCCA	114448	0.5	17.804332726187614
TTCATGGGGAAGCAGATTTG	114429	0.5	17.804093198355286
ATGGGGAAGCAGATTTGGGT	114371	0.5	17.803361762042666
CATGGGGAAGCAGATTTGGG	114279	0.5	17.80220079155568
ACTTGACCACCTGTAGTACA	114273	0.5	17.802125043627445
CTTGACCACCTGTAGTACAT	114272	0.5	17.802112418586066
CCTGTAGTACATAAAAACCC	114252	0.5	17.80185989455453
TCATGGGGAAGCAGATTTGG	114214	0.5	17.801379977087077
TGTAGTACATAAAAACCCAA	114189	0.5	17.801064154824093
ATTACAGTCAAATCCCTTCT	114178	0.5	17.800925171122753
TTTCATGGGGAAGCAGATTT	114097	0.5	17.799901333179776
CTTTCATGGGGAAGCAGATT	113992	0.5	17.798573053517064
ACCACCTGTAGTACATAAAA	113921	0.5	17.797674189904928
TCTTTCATGGGGAAGCAGAT	113842	0.5	17.796673387203867
TTCTTTCATGGGGAAGCAGA	113709	0.5	17.79498692164416
TACCGTACATAGCACATTAC	113702	0.5	17.794898105665258
CACCTGTAGTACATAAAAAC	113629	0.5	17.79397155590649
ATGTATTTCGTACATTACTG	113499	0.5	17.792320060927484
TGTATTTCGTACATTACTGC	113499	0.5	17.792320060927484
TGACCCCCCTCAGATAGGGG	113487	0.5	17.792167519885243
GACCCCCCTCAGATAGGGGT	113454	0.5	17.791747948836516
AAGCAGATTTGGGTACCACC	113450	0.5	17.791697083447062
ACCCCCCTCAGATAGGGGTC	113450	0.5	17.791697083447062
CCACCTGTAGTACATAAAAA	113436	0.5	17.791519040459853
CCCCCCTCAGATAGGGGTCC	113425	0.5	17.79137913412547
CCCCCTCAGATAGGGGTCCC	113414	0.5	17.79123921422226
CCCCTCAGATAGGGGTCCCT	113362	0.5	17.79057759091608
CCCTCAGATAGGGGTCCCTT	113356	0.5	17.790501230236757
GAAGCAGATTTGGGTACCAC	113276	0.5	17.789482701449426
GGAAGCAGATTTGGGTACCA	113229	0.5	17.78888398029188
CCTCAGATAGGGGTCCCTTG	113200	0.5	17.788514432606608
CTCCTCGCTCCGGGCCCATA	113198	4.5	14.618563941627444
TCCTCGCTCCGGGCCCATAA	113184	4.5	14.618385502258606
GGGAAGCAGATTTGGGTACC	113181	0.5	17.78827226382176
TTACCGTACATAGCACATTA	113134	0.5	17.78767304001515
GGGGAAGCAGATTTGGGTAC	113125	0.5	17.787558266632654
CATCAACTGCAACTCCAAAG	112960	0.5	17.785452468158542
CCTCGCTCCGGGCCCATAAC	112870	4.5	14.614377552528088
TTACAGTCAAATCCCTTCTC	112548	0.5	17.78018089448327
TACAGTCAAATCCCTTCTCG	112467	0.5	17.77914222325371
GTATTTCGTACATTACTGCC	112457	0.5	17.779013940363324
TATTTCGTACATTACTGCCA	112449	0.5	17.778911305837507
CCATTTACCGTACATAGCAC	112444	0.5	17.778847155550874
CCCATGCTTACAAGCAAGTA	112409	0.5	17.778398023657246
CCATGCTTACAAGCAAGTAC	112405	0.5	17.778346685393934
CCCCATGCTTACAAGCAAGT	112405	0.5	17.778346685393934
ACATCAACTGCAACTCCAAA	112380	0.5	17.778025779851564
ATTTCGTACATTACTGCCAG	112368	0.5	17.77787171983317
TTGACCACCTGTAGTACATA	112130	0.5	17.77481279237398
TGGGGAAGCAGATTTGGGTA	112021	0.5	17.773409686683152
AAATACTTGACCACCTGTAG	111954	0.5	17.77254654954175
AATACTTGACCACCTGTAGT	111662	0.5	17.76877877629315
GTACCATAAATACTTGACCA	111603	0.5	17.768016283207412
ACCATAAATACTTGACCACC	111365	0.5	17.764936365460127
CCATAAATACTTGACCACCT	111338	0.5	17.76458654739486
TACCATAAATACTTGACCAC	111266	0.5	17.763653284321723
GCTATGTATTTCGTACATTA	111041	0.5	17.760732939977732
ATACTTGACCACCTGTAGTA	111030	0.5	17.76059001590874
CGCTATGTATTTCGTACATT	111029	0.5	17.760577022109427
TACTTGACCACCTGTAGTAC	111014	0.5	17.760382101074793
CCGCTATGTATTTCGTACAT	111009	0.5	17.760317121543792
ACCGCTATGTATTTCGTACA	110967	0.5	17.75977117790628
TATGTATTTCGTACATTACT	110924	0.5	17.759212021495838
CTATGTATTTCGTACATTAC	110893	0.5	17.758808774255467
AACCGCTATGTATTTCGTAC	110867	0.5	17.75847047996222
CAACCGCTATGTATTTCGTA	110806	0.5	17.757676477988902
ATAAATACTTGACCACCTGT	110754	0.5	17.75699927864332
TAAATACTTGACCACCTGTA	110753	0.5	17.756986252463193
ACAACCGCTATGTATTTCGT	110722	0.5	17.75658238253151
AACAACCGCTATGTATTTCG	110673	0.5	17.755943776798247
TGACCACCTGTAGTACATAA	110658	0.5	17.75574822872187
CAACAACCGCTATGTATTTC	110577	0.5	17.754691810853686
CATAAATACTTGACCACCTG	110517	0.5	17.75390878006517
ATCAACAACCGCTATGTATT	110392	0.5	17.75227609964601
TCAACAACCGCTATGTATTT	110320	0.5	17.75133483640134
TTCGTACATTACTGCCAGCC	110216	0.5	17.749974148845798
GACCACCTGTAGTACATAAA	110192	0.5	17.74965996169181
CTCAGATAGGGGTCCCTTGA	110100	0.5	17.748454943339095
ATCAACTGCAACTCCAAAGC	109490	0.5	17.740439585275006
TTACAAGCAAGTACAGCAAT	109364	0.5	17.738778390183885
ATAGGGGTCCCTTGACCACC	109204	0.5	17.736666175698918
CAGATAGGGGTCCCTTGACC	109164	0.5	17.73613763852973
GATAGGGGTCCCTTGACCAC	109157	0.5	17.736045124614076
AGATAGGGGTCCCTTGACCA	109150	0.5	17.735952604765515
TAGGGGTCCCTTGACCACCA	109136	0.5	17.735767547266637
AGGGGTCCCTTGACCACCAT	109130	0.5	17.73568822964275
GGGGTCCCTTGACCACCATC	109109	0.5	17.73541058361292
GGGTCCCTTGACCACCATCC	109045	0.5	17.73456409457063
CAACTATCACACATCAACTG	108976	0.5	17.733650916838716
GGTCCCTTGACCACCATCCT	108864	0.5	17.732167425663384
TCAGATAGGGGTCCCTTGAC	108700	0.5	17.729992414802034
TACAAGCAAGTACAGCAATC	108675	0.5	17.72966057005281
AACTATCACACATCAACTGC	108521	0.5	17.727614721385905
ACTATCACACATCAACTGCA	108405	0.5	17.726071774568144
AACTGCAACTCCAAAGCCAC	108328	0.5	17.725046665121756
TCAACTGCAACTCCAAAGCC	108124	0.5	17.722327264280164
ACAAGCAAGTACAGCAATCA	107999	0.5	17.720658428476295
TAGTACATAAAAACCCAATC	107961	0.5	17.720150719529087
TTTCGTACATTACTGCCAGC	107826	0.5	17.7183455704151
AGTACATAAAAACCCAATCC	107813	0.5	17.718171621959076
CAACTGCAACTCCAAAGCCA	107786	0.5	17.717810277367427
CACATCAACTGCAACTCCAA	107750	0.5	17.717328343751184
GTACATAAAAACCCAATCCA	107737	0.5	17.717154272595575
ACACATCAACTGCAACTCCA	107511	0.5	17.71412475130801
CTATCACACATCAACTGCAA	107507	0.5	17.714071074125968
CAAGCAAGTACAGCAATCAA	107432	0.5	17.713064257006153
GTAGTACATAAAAACCCAAT	107413	0.5	17.712809085083617
CACACATCAACTGCAACTCC	107296	0.5	17.711236767793785
AAGCAAGTACAGCAATCAAC	107116	0.5	17.708814467098243
CATAAAAACCCAATCCACAT	107112	0.5	17.70876059197301
TATCACACATCAACTGCAAC	106912	0.5	17.70606426733497
TCGCTCCGGGCCCATAACAC	106819	6.5	14.004369039723839
CTCGCTCCGGGCCCATAACA	106795	4.5	14.534559576536216
ACTGCAACTCCAAAGCCACC	106685	0.5	17.70299782073155
ACATAAAAACCCAATCCACA	106676	0.5	17.702876109121878
CGCTCCGGGCCCATAACACT	106589	6.5	14.001259315740871
GCTCCGGGCCCATAACACTT	106584	4.5	14.531706355245957
CTCCGGGCCCATAACACTTG	106504	4.5	14.5306230881573
TACATAAAAACCCAATCCAC	106401	0.5	17.699152184376114
TCCGGGCCCATAACACTTGG	106347	4.5	14.52849480910297
CCGGGCCCATAACACTTGGG	106342	4.5	14.52842697790149
CGGGCCCATAACACTTGGGG	106322	2.5	15.37615252775382
ATAAAAACCCAATCCACATC	106317	0.5	17.698012775489854
TCACACATCAACTGCAACTC	106254	0.5	17.69715762788988
GCCCATAACACTTGGGGGTA	106236	0.5	17.69691320687432
TAAAAACCCAATCCACATCA	106226	0.5	17.696777399526
GGGCCCATAACACTTGGGGG	106209	4.5	14.526621496247854
GGCCCATAACACTTGGGGGT	106194	4.5	14.526417728639588
ATCACAGGTCTATCACCCTA	106070	0.5	17.694657147925525
AGCAAGTACAGCAATCAACC	106047	0.5	17.694344282987114
CCCATAACACTTGGGGGTAG	106027	0.5	17.69407217135718
CCATAACACTTGGGGGTAGC	106014	0.5	17.693895271271302
TAACACTTGGGGGTAGCTAA	106013	0.5	17.693881662673896
CATAACACTTGGGGGTAGCT	106012	0.5	17.693868053948123
ATAACACTTGGGGGTAGCTA	106007	0.5	17.693800008393662
ACTTGGGGGTAGCTAAAGTG	105811	0.5	17.691130090740597
CTTGGGGGTAGCTAAAGTGA	105802	0.5	17.69100737374896
TTGGGGGTAGCTAAAGTGAA	105793	0.5	17.690884646318008
TAGCTAAAGTGAACTGTATC	105779	0.5	17.690693716227052
TGGGGGTAGCTAAAGTGAAC	105778	0.5	17.69068007739647
AAAAACCCAATCCACATCAA	105753	0.5	17.690339064720405
GTAGCTAAAGTGAACTGTAT	105717	0.5	17.68984786481523
GGGGGTAGCTAAAGTGAACT	105705	0.5	17.68968409434187
GGGTAGCTAAAGTGAACTGT	105652	0.5	17.68896055228961
GGGGTAGCTAAAGTGAACTG	105650	0.5	17.688933241709666
GGTAGCTAAAGTGAACTGTA	105631	0.5	17.688673765411743
ACACTTGGGGGTAGCTAAAG	105474	0.5	17.686527883853476
CACTTGGGGGTAGCTAAAGT	105472	0.5	17.686500527183217
TCAACTATCACACATCAACT	105437	0.5	17.686021701463172
AACACTTGGGGGTAGCTAAA	105356	0.5	17.684912952082843
AGCTAAAGTGAACTGTATCC	105197	0.5	17.682734036986837
GCTAAAGTGAACTGTATCCG	105148	0.5	17.682061883541
ATCACACATCAACTGCAACT	104796	0.5	17.67722412556508
GCAACTCCAAAGCCACCCCT	104403	0.5	17.671803642503026
AGCCACCATGAATATTGTAC	104402	0.5	17.671789823915915
CATCTGGTTCCTACTTCAGG	104262	0.5	17.66985391416597
ATCTGGTTCCTACTTCAGGG	104193	0.5	17.668898830704723
TGAACTGTATCCGACATCTG	103958	0.5	17.665641258282253
GAACTGTATCCGACATCTGG	103910	0.5	17.66497497618791
AACTGTATCCGACATCTGGT	103904	0.5	17.66489166928609
ACTGTATCCGACATCTGGTT	103901	0.5	17.66485001403118
TGTATCCGACATCTGGTTCC	103868	0.5	17.664391726830015
CTAAAGTGAACTGTATCCGA	103849	0.5	17.664127798448096
TAAAGTGAACTGTATCCGAC	103834	0.5	17.663919399824703
AAAGTGAACTGTATCCGACA	103830	0.5	17.663863821773965
CTGTATCCGACATCTGGTTC	103819	0.5	17.66371097109359
GTGAACTGTATCCGACATCT	103756	0.5	17.662835241450168
GTATCCGACATCTGGTTCCT	103753	0.5	17.662793526776365
TATCCGACATCTGGTTCCTA	103740	0.5	17.6626127492508
ATCCGACATCTGGTTCCTAC	103733	0.5	17.662515398122796
ACATCTGGTTCCTACTTCAG	103721	0.5	17.662348495190002
CCACTAGGATACCAACAAAC	103694	0.5	17.661972892978746
TCCGACATCTGGTTCCTACT	103692	0.5	17.661945066702316
GACATCTGGTTCCTACTTCA	103690	0.5	17.66191723988917
CGACATCTGGTTCCTACTTC	103689	0.5	17.661903326281323
CCGACATCTGGTTCCTACTT	103687	0.5	17.661875498663065
CCAGCCACCATGAATATTGT	103426	0.5	17.658239381133054
CAGCCACCATGAATATTGTA	103411	0.5	17.658030130122345
CAACTCCAAAGCCACCCCTC	103330	0.5	17.656899649914823
AAGTGAACTGTATCCGACAT	103180	0.5	17.654803826040038
AGTGAACTGTATCCGACATC	103173	0.5	17.654705946529777
GCCATTTACCGTACATAGCA	103094	0.5	17.653600845725453
CACTAGGATACCAACAAACC	103067	0.5	17.653222958866863
TGCAACTCCAAAGCCACCCC	102913	0.5	17.65106570983595
TCACAGGTCTATCACCCTAT	102840	0.5	17.650041989721018
CTGCAACTCCAAAGCCACCC	102561	0.5	17.64612270827685
ACTAGGATACCAACAAACCT	102034	0.5	17.638690444848628
CTAGGATACCAACAAACCTA	101929	0.5	17.637205048059258
AGCCATTTACCGTACATAGC	101679	0.5	17.63366222124032
AACTCCAAAGCCACCCCTCA	101611	0.5	17.63269706538967
AAGCCATTTACCGTACATAG	101570	0.5	17.63211482101171
CCAAAGCCACCCCTCACCCA	100923	0.5	17.622895471523538
CACAGGTCTATCACCCTATT	100821	0.5	17.621436643437356
ATAAAGCCATTTACCGTACA	100233	0.5	17.612998043830963
TAAAGCCATTTACCGTACAT	100230	0.5	17.61295486294349
CATAAAGCCATTTACCGTAC	100230	0.5	17.61295486294349
ACATAAAGCCATTTACCGTA	100119	0.5	17.611356260844914
ACAGGTCTATCACCCTATTA	100003	0.5	17.609683754638837
CCCACTAGGATACCAACAAA	99783	0.5	17.606506424522763
CAGGTCTATCACCCTATTAA	99721	0.5	17.605609729765618
AGGTCTATCACCCTATTAAC	99509	0.5	17.60253939433313
AAAGCCATTTACCGTACATA	99376	0.5	17.600609852446706
AAAACCCAATCCACATCAAA	99223	0.5	17.598386957216366
TAGGATACCAACAAACCTAC	99148	0.5	17.59729605044852
GGTCTATCACCCTATTAACC	99108	0.5	17.596713896037873
CAAAGCCACCCCTCACCCAC	98742	0.5	17.591376246431782
GTCTATCACCCTATTAACCA	98600	0.5	17.589300026152635
TCCAAAGCCACCCCTCACCC	98472	0.5	17.58742593961369
AAAGCCACCCCTCACCCACT	98158	0.5	17.58281823348632
CACCCACTAGGATACCAACA	98127	0.5	17.58236253339065
TCTATCACCCTATTAACCAC	98088	0.5	17.581789028741817
AAGCCACCCCTCACCCACTA	97913	0.5	17.579212800056812
AGCCACCCCTCACCCACTAG	97889	0.5	17.578859129704572
CTCCAAAGCCACCCCTCACC	97873	0.5	17.578623301293486
ACCCACTAGGATACCAACAA	97850	0.5	17.57828423040153
ATCGCACCTACGTTCAATAT	97797	0.5	17.57750258959909
TCGCACCTACGTTCAATATT	97788	0.5	17.577369816069655
CGCACCTACGTTCAATATTA	97783	0.5	17.577296047717436
ACTCCAAAGCCACCCCTCAC	97768	0.5	17.57707472002639
TTTATCGCACCTACGTTCAA	97728	0.5	17.576484346796853
TTATCGCACCTACGTTCAAT	97727	0.5	17.576469584370297
ATTTATCGCACCTACGTTCA	97722	0.5	17.576395769971597
CATAAAGCCTAAATAGCCCA	97689	0.5	17.575908500198636
TATTTATCGCACCTACGTTC	97688	0.5	17.57589373187851
TATCGCACCTACGTTCAATA	97681	0.5	17.575790349404414
TTATTTATCGCACCTACGTT	97658	0.5	17.575450611962392
CTAAATAGCCCACACGTTCC	97650	0.5	17.575332423661518
TAAATAGCCCACACGTTCCC	97565	0.5	17.574076074649142
CTATCACCCTATTAACCACT	97518	0.5	17.573380917529008
TCACCCACTAGGATACCAAC	97439	0.5	17.57221170673413
CTCACCCACTAGGATACCAA	97392	0.5	17.571515650477814
ACCCCTCACCCACTAGGATA	97347	0.5	17.57084889879484
CCGGAGCACCCTATGTCGCA	97285	0.5	17.569929758103065
CGGAGCACCCTATGTCGCAG	97281	0.5	17.569870438590257
CGCAGTATCTGTCTTTGATT	97234	0.5	17.56917325155336
CAGTATCTGTCTTTGATTCC	97215	0.5	17.568891314327
AGTATCTGTCTTTGATTCCT	97209	0.5	17.568802270070652
TATCACCCTATTAACCACTC	97208	0.5	17.568787428826923
GCAGTATCTGTCTTTGATTC	97198	0.5	17.568639007991955
TGTCGCAGTATCTGTCTTTG	97157	0.5	17.568030322879103
GTCGCAGTATCTGTCTTTGA	97156	0.5	17.56801547369206
TCGCAGTATCTGTCTTTGAT	97153	0.5	17.567970925213885
ATGTCGCAGTATCTGTCTTT	97152	0.5	17.567956075415466
TATGTCGCAGTATCTGTCTT	97110	0.5	17.567332245817692
AATAGCCCACACGTTCCCCT	97072	0.5	17.566767596032918
AGGATACCAACAAACCTACC	97065	0.5	17.566663557490127
ATAGCCCACACGTTCCCCTT	97059	0.5	17.566574375624434
TAGCCCACACGTTCCCCTTA	97052	0.5	17.56647032314631
AGCCCACACGTTCCCCTTAA	97033	2.5	15.244259762268639
GAGCACCCTATGTCGCAGTA	96948	0.5	17.564923515943985
GGAGCACCCTATGTCGCAGT	96948	0.5	17.564923515943985
AAATAGCCCACACGTTCCCC	96941	0.5	17.564819344327333
TGGAGCCGGAGCACCCTATG	96931	0.5	17.564670514682806
ACGGTACCATAAATACTTGA	96924	0.5	17.564566324795617
CTGGAGCCGGAGCACCCTAT	96921	0.5	17.564521669683305
GCTGGAGCCGGAGCACCCTA	96914	0.5	17.564417469045747
CGCTGGAGCCGGAGCACCCT	96897	0.5	17.56416437901723
GCCCACACGTTCCCCTTAAA	96883	6.5	13.863516200450839
CACCCCTCACCCACTAGGAT	96880	0.5	17.563911244581693
CCCACACGTTCCCCTTAAAT	96849	6.5	13.8630098139799
CACCCTATGTCGCAGTATCT	96824	0.5	17.563077075699887
GGAGCCGGAGCACCCTATGT	96816	0.5	17.562957869334117
GCACCCTATGTCGCAGTATC	96804	0.5	17.562779041315185
AGCACCCTATGTCGCAGTAT	96802	0.5	17.56274923449017
GAGCCGGAGCACCCTATGTC	96798	0.5	17.562689618992604
GCCGGAGCACCCTATGTCGC	96784	0.5	17.562480945349314
AGCCGGAGCACCCTATGTCG	96779	0.5	17.56240641173281
ACCCTATGTCGCAGTATCTG	96778	0.5	17.56239150454742
CTATGTCGCAGTATCTGTCT	96709	0.5	17.561362536585325
CCCTATGTCGCAGTATCTGT	96703	0.5	17.56127302641793
CCACACGTTCCCCTTAAATA	96700	8.5	13.473765428001226
CCTATGTCGCAGTATCTGTC	96697	0.5	17.561183510696644
GACGCTGGAGCCGGAGCACC	96689	0.5	17.561064147761027
CACACGTTCCCCTTAAATAA	96640	8.5	13.472869992962101
TTCCCCTTAAATAAGACATC	96581	18.5	12.349998415177724
TCCCCTTAAATAAGACATCA	96571	2.5	15.237374301492313
ACACGTTCCCCTTAAATAAG	96569	8.5	13.471809676387679
ACGTTCCCCTTAAATAAGAC	96556	10.5	13.166760867953784
CACGTTCCCCTTAAATAAGA	96554	8.5	13.471585566098828
CGTTCCCCTTAAATAAGACA	96546	12.5	12.915072677850635
CCCCTTAAATAAGACATCAC	96544	2.5	15.23697088625934
GTTCCCCTTAAATAAGACAT	96534	18.5	12.349296173836963
CCCTTAAATAAGACATCACG	96468	2.5	15.235834741058273
ACGCTGGAGCCGGAGCACCC	96459	0.5	17.557628233164507
ATCACCCTATTAACCACTCA	96451	0.5	17.5575085757042
CCTAAATAGCCCACACGTTC	96430	0.5	17.557194427644223
CCTTAAATAAGACATCACGA	96381	2.5	15.234533054484091
CTTAAATAAGACATCACGAT	96277	2.5	15.232975472667333
TCACCCTATTAACCACTCAC	96262	0.5	17.554678777505334
CCCTATTAACCACTCACGGG	96220	0.5	17.554049178969585
ATTAACCACTCACGGGAGCT	96215	0.5	17.55397420845792
TATTAACCACTCACGGGAGC	96213	0.5	17.55394421916237
CTATTAACCACTCACGGGAG	96210	0.5	17.553899234050164
CCTATTAACCACTCACGGGA	96197	0.5	17.553704282353397
CGGTACCATAAATACTTGAC	96179	0.5	17.553434305736648
CACCCTATTAACCACTCACG	96106	0.5	17.552338882349023
ACCCTATTAACCACTCACGG	96088	0.5	17.55206865007526
GCCTAAATAGCCCACACGTT	95650	0.5	17.545477348120837
AGCCTAAATAGCCCACACGT	95636	0.5	17.545266169774187
ATAAAGCCTAAATAGCCCAC	95490	0.5	17.54306203724444
TAAAGCCTAAATAGCCCACA	95483	0.5	17.542956275013225
AAAGCCTAAATAGCCCACAC	95476	0.5	17.54285050502814
AAGCCTAAATAGCCCACACG	95455	0.5	17.542533148538304
CCACCCCTCACCCACTAGGA	95167	0.5	17.538173772517485
TGCACGCGATAGCATTGCGA	95155	0.5	17.53799184567231
GCCACCCCTCACCCACTAGG	94961	0.5	17.535047507109773
GGTACCATAAATACTTGACC	94799	0.5	17.532584220290598
GGATACCAACAAACCTACCC	94702	0.5	17.53110727366564
ATCTGTCTTTGATTCCTGCC	94695	0.5	17.531000631371505
TATCTGTCTTTGATTCCTGC	94682	0.5	17.53080256048052
GTATCTGTCTTTGATTCCTG	94679	0.5	17.5307568479513
TTAACCACTCACGGGAGCTC	94661	0.5	17.530482542354868
TAACCACTCACGGGAGCTCT	94655	0.5	17.530391095564863
GCACCTACGTTCAATATTAC	94633	0.5	17.530055741067564
AACCACTCACGGGAGCTCTC	94612	0.5	17.529735557221407
ACCACTCACGGGAGCTCTCC	94612	0.5	17.529735557221407
CACGCGATAGCATTGCGAGA	94607	0.5	17.529659312497504
ATAGCATTGCGAGACGCTGG	94606	0.5	17.529644063069178
TAGCATTGCGAGACGCTGGA	94606	0.5	17.529644063069178
ACGCGATAGCATTGCGAGAC	94603	0.5	17.529598313817047
GCACGCGATAGCATTGCGAG	94600	0.5	17.52955256311412
GATAGCATTGCGAGACGCTG	94575	0.5	17.5291712508241
CGATAGCATTGCGAGACGCT	94573	0.5	17.529140741486632
GCGATAGCATTGCGAGACGC	94569	0.5	17.529079720876037
CGCGATAGCATTGCGAGACG	94565	0.5	17.529018697684393
AGACGCTGGAGCCGGAGCAC	94435	0.5	17.527034037526793
GGAGCTCTCCATGCATTTGG	94340	2.5	15.203653885529597
CCACTCACGGGAGCTCTCCA	94314	0.5	17.52518432045427
GGGAGCTCTCCATGCATTTG	94309	2.5	15.203179739929354
CACTCACGGGAGCTCTCCAT	94289	0.5	17.524801851710574
TCACGGGAGCTCTCCATGCA	94287	2.5	15.202843154942997
CACGGGAGCTCTCCATGCAT	94287	2.5	15.202843154942997
GCGAGACGCTGGAGCCGGAG	94200	0.5	17.52343943938751
CGAGACGCTGGAGCCGGAGC	94199	0.5	17.523424124072235
ACTCACGGGAGCTCTCCATG	94189	0.5	17.52327096197675
CTCACGGGAGCTCTCCATGC	94188	0.5	17.523255644872847
GAGACGCTGGAGCCGGAGCA	94178	0.5	17.523102464888957
CATTGCGAGACGCTGGAGCC	94138	0.5	17.522489582260786
CGGGAGCTCTCCATGCATTT	94132	2.5	15.200469532518714
GCATTGCGAGACGCTGGAGC	94125	0.5	17.522290339334017
AGCATTGCGAGACGCTGGAG	94100	0.5	17.52190710250326
GAGCTCTCCATGCATTTGGT	94094	2.5	15.199887015626269
CACCTACGTTCAATATTACA	94071	0.5	17.52146242020347
ACGGGAGCTCTCCATGCATT	94059	2.5	15.199350278747096
TGCGAGACGCTGGAGCCGGA	94041	0.5	17.52100225975019
TTGCGAGACGCTGGAGCCGG	94040	0.5	17.520986918540384
ACCTACGTTCAATATTACAG	94037	0.5	17.52094089393213
ATTGCGAGACGCTGGAGCCG	94037	0.5	17.52094089393213
AGCTCTCCATGCATTTGGTA	94005	2.5	15.19852177850942
GTCCCCATGGATGACCCCCC	93885	0.5	17.518607056552398
GCTCTCCATGCATTTGGTAT	93878	2.5	15.196571391320601
TTAAATAAGACATCACGATG	93738	2.5	15.194418298373167
TCCCCATGGATGACCCCCCT	93582	0.5	17.513943441323637
TAAATAAGACATCACGATGG	93512	2.5	15.19093579650336
AAATAAGACATCACGATGGA	93494	2.5	15.19065806733086
GATACCAACAAACCTACCCA	93477	0.5	17.512323813343126
AATAAGACATCACGATGGAT	93470	2.5	15.19028767858039
ATAAGACATCACGATGGATC	93465	2.5	15.19021050228696
TAAGACATCACGATGGATCA	93454	2.5	15.19004069990766
CTCTCCATGCATTTGGTATT	93451	2.5	15.1899943866991
AAGACATCACGATGGATCAC	93412	2.5	15.189392179655313
TCTCCATGCATTTGGTATTT	93409	2.5	15.189345845623025
AGACATCACGATGGATCACA	93407	0.5	17.511243050328797
GACATCACGATGGATCACAG	93383	0.5	17.51087231655106
ACATCACGATGGATCACAGG	93365	0.5	17.510594203684345
CCATGCATTTGGTATTTTCG	93346	0.5	17.510300581928032
CATCACGATGGATCACAGGT	93286	0.5	17.50937296281196
ATCACGATGGATCACAGGTC	93248	0.5	17.508785162064513
TCACGATGGATCACAGGTCT	93200	0.5	17.508042334429003
ATTATTTATCGCACCTACGT	93200	0.5	17.508042334429003
CTCCATGCATTTGGTATTTT	93191	2.5	15.185974916769856
CATGCATTTGGTATTTTCGT	93179	0.5	17.50771722702971
CACGATGGATCACAGGTCTA	93104	0.5	17.506555530751324
TCCATGCATTTGGTATTTTC	93067	0.5	17.505982082499816
ACGATGGATCACAGGTCTAT	92873	0.5	17.50297161740903
TTTCCACACAGACATCATAA	92841	0.5	17.502474441732826
CTTTCCACACAGACATCATA	92776	0.5	17.501464025860457
ACACAGACATCATAACAAAA	92623	0.5	17.499082865321675
CCACACAGACATCATAACAA	92612	0.5	17.49891151924271
CACACAGACATCATAACAAA	92611	0.5	17.498895941317283
CGTCCCCATGGATGACCCCC	92595	0.5	17.49864667163151
TCCACACAGACATCATAACA	92562	0.5	17.498132416843912
CGATGGATCACAGGTCTATC	92561	0.5	17.498116830503577
TTCCACACAGACATCATAAC	92546	0.5	17.49788301518962
TCGTCCCCATGGATGACCCC	92322	0.5	17.49438685741963
CTCGTCCCCATGGATGACCC	92321	0.5	17.494371230560873
GATGGATCACAGGTCTATCA	91725	0.5	17.48502737902327
AAACCCAATCCACATCAAAA	91533	0.5	17.48200434538542
TTAATTAATTAATGCTTGTA	91139	2.5	15.153852825697722
TGGTATTTTCGTCTGGGGGG	91060	0.5	17.474529838906562
TTTGGTATTTTCGTCTGGGG	91037	0.5	17.474165395932577
AGCCGCTTTCCACACAGACA	91025	2.5	15.152047120331877
TTGGTATTTTCGTCTGGGGG	91024	0.5	17.47395936569476
CAGCCGCTTTCCACACAGAC	90959	2.5	15.15100067804164
ACAGACATCATAACAAAAAA	90897	0.5	17.471945059485392
CACAGACATCATAACAAAAA	90850	0.5	17.47119889400884
GTCTGCACAGCCGCTTTCCA	90829	2.5	15.148937281257624
ATTTGGTATTTTCGTCTGGG	90800	0.5	17.47040467706564
CATTTGGTATTTTCGTCTGG	90794	0.5	17.47030934164433
AATTAATGCTTGTAGGACAT	90767	2.5	15.147952159382577
TAATTAATGCTTGTAGGACA	90765	2.5	15.147920370055274
TCTCGTCCCCATGGATGACC	90763	0.5	17.469816674914853
CAGACATCATAACAAAAAAT	90752	0.5	17.469641817239516
CCGCTTTCCACACAGACATC	90732	2.5	15.1473957449995
GCACAGCCGCTTTCCACACA	90708	4.5	14.29901717308759
TGCACAGCCGCTTTCCACAC	90703	2.5	15.146934553316063
ACAGCCGCTTTCCACACAGA	90702	2.5	15.146918647524704
CTGCACAGCCGCTTTCCACA	90694	1.5	15.883756989046589
CGCTTTCCACACAGACATCA	90692	2.5	15.146759579965428
TCTGCACAGCCGCTTTCCAC	90677	2.5	15.146520945737278
GCCGCTTTCCACACAGACAT	90674	4.5	14.298476307599673
AGACATCATAACAAAAAATT	90669	0.5	17.468321752894724
CATGAATATTGTACGGTACC	90662	0.5	17.4682103669178
ATGAATATTGTACGGTACCA	90659	0.5	17.468162627437835
CACAGCCGCTTTCCACACAG	90634	2.5	15.145836642105163
GCTTTCCACACAGACATCAT	90606	2.5	15.14539087448801
GCATTTGGTATTTTCGTCTG	90602	0.5	17.467255277042092
TTAATTAATGCTTGTAGGAC	90594	2.5	15.145199789051851
ATTAATGCTTGTAGGACATA	90583	2.5	15.145024605165716
ATTAATTAATGCTTGTAGGA	90579	2.5	15.144960896659908
CACCATGAATATTGTACGGT	90549	0.5	17.46641108805778
CCATGAATATTGTACGGTAC	90549	0.5	17.46641108805778
ACCATGAATATTGTACGGTA	90539	0.5	17.466251751708338
CCTACGTTCAATATTACAGG	90511	0.5	17.46580551628755
GACATCATAACAAAAAATTT	90483	0.5	17.465359142800395
ATACCAACAAACCTACCCAC	90428	0.5	17.46448193544768
ATGCATTTGGTATTTTCGTC	90407	0.5	17.464146860976534
ATGGATCACAGGTCTATCAC	90385	0.5	17.463795747088128
TGCATTTGGTATTTTCGTCT	90384	0.5	17.463779785335383
CTACGTTCAATATTACAGGC	90232	0.5	17.461351543120028
CCTCACCCACTAGGATACCA	90220	0.5	17.461159665606715
TACGTTCAATATTACAGGCG	90212	0.5	17.46103173308549
ACGTTCAATATTACAGGCGA	90062	0.5	17.458630895404244
TGTCTGCACAGCCGCTTTCC	89761	1.5	15.868838627491181
CTGGCCACAGCACTTAAACA	89742	0.5	17.453495715981017
ATGTCTGCACAGCCGCTTTC	89599	0.5	17.451195010235324
CACTTAAACACATCTCTGCC	89590	0.5	17.451050087774917
AACACATCTCTGCCAAACCC	89535	0.5	17.450164134058323
ACACATCTCTGCCAAACCCC	89531	0.5	17.450099679832903
GCACTTAAACACATCTCTGC	89519	0.5	17.449906299877398
AGCACTTAAACACATCTCTG	89479	0.5	17.449261512755797
GGTATTTTCGTCTGGGGGGT	89443	0.5	17.448680957852847
CAGCACTTAAACACATCTCT	89434	0.5	17.448535782616467
AAACACATCTCTGCCAAACC	89411	0.5	17.448164712850765
TGAATATTGTACGGTACCAT	89389	0.5	17.4478096872237
ATATTGTACGGTACCATAAA	89386	0.5	17.447761267868387
GAATATTGTACGGTACCATA	89385	0.5	17.447745127722154
AATATTGTACGGTACCATAA	89368	0.5	17.447470717605746
AACCCAATCCACATCAAAAC	89360	0.5	17.447341565370678
TCTGGCCACAGCACTTAAAC	89356	0.5	17.44727698491717
TAAACACATCTCTGCCAAAC	89353	0.5	17.44722854767984
TTAAACACATCTCTGCCAAA	89321	0.5	17.44671178260152
AATTAATTAATGCTTGTAGG	89319	2.5	15.12475138374996
TAATTAATTAATGCTTGTAG	89298	2.5	15.124412148447629
CTTAAACACATCTCTGCCAA	89283	0.5	17.446097883558036
ACTTAAACACATCTCTGCCA	89274	0.5	17.44595244814661
ACAGCACTTAAACACATCTC	89269	0.5	17.445871644360334
TGCCAAACCCCAAAAACAAA	89110	6.5	13.742860002705232
TCTCTGCCAAACCCCAAAAA	89084	0.5	17.442878718216278
ATCTCTGCCAAACCCCAAAA	89082	0.5	17.442846328309315
CTCTGCCAAACCCCAAAAAC	89054	0.5	17.442392793240856
TCTGCCAAACCCCAAAAACA	89052	0.5	17.442360392422444
CTGCCAAACCCCAAAAACAA	89048	2.5	15.120367493715156
CCAAACCCCAAAAACAAAGA	89020	0.5	17.44184188033963
GCCAAACCCCAAAAACAAAG	89014	0.5	17.44174463857403
CAAACCCCAAAAACAAAGAA	88956	0.5	17.4408042967711
GCCACAGCACTTAAACACAT	88932	0.5	17.440415010465202
CACAGCACTTAAACACATCT	88927	0.5	17.440333895928337
GGCCACAGCACTTAAACACA	88920	0.5	17.440220327914354
TGGCCACAGCACTTAAACAC	88904	0.5	17.43996071030687
AAACCCCAAAAACAAAGAAC	88902	0.5	17.439928254820757
AACCCCAAAAACAAAGAACC	88878	0.5	17.439538732026385
ACCCCAAAAACAAAGAACCC	88868	0.5	17.43937639981723
TTCTCGTCCCCATGGATGAC	88773	0.5	17.4378333321476
CCACAGCACTTAAACACATC	88727	0.5	17.437085569067417
ACATCTCTGCCAAACCCCAA	88724	0.5	17.4370367884449
CATCTCTGCCAAACCCCAAA	88708	0.5	17.43677659726499
AAAACAAAGAACCCTAACAC	88627	0.5	17.43545865882713
CACATCTCTGCCAAACCCCA	88617	0.5	17.435295866851956
TACCAACAAACCTACCCACC	88591	0.5	17.434872521728344
AAACAAAGAACCCTAACACC	88558	0.5	17.43433502011219
ACCAACAAACCTACCCACCC	88514	0.5	17.43361803963978
CCCTCACCCACTAGGATACC	88475	0.5	17.432982236199955
AACAAAGAACCCTAACACCA	88442	0.5	17.432444029731368
CCCCAAAAACAAAGAACCCT	88434	0.5	17.43231352519333
ACAAAGAACCCTAACACCAG	88422	0.5	17.432117746248682
CAAAGAACCCTAACACCAGC	88414	0.5	17.431987212190744
AAAGAACCCTAACACCAGCC	88398	0.5	17.431726108637623
AAGAACCCTAACACCAGCCT	88387	0.5	17.431546572529125
AGAACCCTAACACCAGCCTA	88336	0.5	17.43071388579194
CTTCTGGCCACAGCACTTAA	88209	0.5	17.428638241601533
CCCCTCACCCACTAGGATAC	88169	0.5	17.4279838765149
CCCAAAAACAAAGAACCCTA	88141	0.5	17.42752564429342
TTCTGGCCACAGCACTTAAA	88137	0.5	17.42746017066467
GTACGGTACCATAAATACTT	88031	0.5	17.425724035920684
CCAAAAACAAAGAACCCTAA	88016	0.5	17.42547818764533
ACCCAATCCACATCAAAACC	87908	0.5	17.423706842246293
CAAAAACAAAGAACCCTAAC	87897	0.5	17.423526305339262
AAAAACAAAGAACCCTAACA	87892	0.5	17.42344423563972
CCAGATTTCAAATTTTATCT	87879	0.5	17.423230832569068
ACCAGCCTAACCAGATTTCA	87865	0.5	17.423000978569895
CCAGCCTAACCAGATTTCAA	87864	0.5	17.4229845590257
CACCAGCCTAACCAGATTTC	87852	0.5	17.42278750991785
CAGCCTAACCAGATTTCAAA	87827	0.5	17.42237690448105
ACACCAGCCTAACCAGATTT	87789	0.5	17.421752560316403
GTGTTAATTAATTAATGCTT	87773	2.5	15.099561502820753
CAGATTTCAAATTTTATCTT	87759	0.5	17.42125946610117
GCCTAACCAGATTTCAAATT	87725	0.5	17.420700422176893
AGCCTAACCAGATTTCAAAT	87723	0.5	17.420667530492953
CCCTAACACCAGCCTAACCA	87716	0.5	17.42055240369342
AACCCTAACACCAGCCTAAC	87716	0.5	17.42055240369342
CTTCTCGTCCCCATGGATGA	87690	0.5	17.420124709414573
ACCCTAACACCAGCCTAACC	87677	0.5	17.419910814718694
CCTAACACCAGCCTAACCAG	87661	0.5	17.419647516167117
GAACCCTAACACCAGCCTAA	87643	0.5	17.41935124784663
CCTAACCAGATTTCAAATTT	87628	0.5	17.419104311095357
CTAACCAGATTTCAAATTTT	87576	0.5	17.418247936305637
AACACCAGCCTAACCAGATT	87545	0.5	17.417737163220345
TAACCAGATTTCAAATTTTA	87543	0.5	17.417704203907522
ACCAGATTTCAAATTTTATC	87527	0.5	17.41744050229424
AACCAGATTTCAAATTTTAT	87525	0.5	17.41740753620323
CTAACACCAGCCTAACCAGA	87491	0.5	17.41684699737241
TAACACCAGCCTAACCAGAT	87424	0.5	17.41574176829009
AGTCAAATCCCTTCTCGTCC	87380	0.5	17.41501548533158
GTCAAATCCCTTCTCGTCCC	87280	0.5	17.41336348121097
TGTTAATTAATTAATGCTTG	87127	2.5	15.088904153083199
GTTAATTAATTAATGCTTGT	87065	2.5	15.087877158774479
CAGTCAAATCCCTTCTCGTC	87016	0.5	17.408993079342178
TCAAATCCCTTCTCGTCCCC	86895	0.5	17.406985545280325
CAAATCCCTTCTCGTCCCCA	86894	0.5	17.40696894244538
CCCAATCCACATCAAAACCC	86848	0.5	17.406205005418855
CCACCATGAATATTGTACGG	86838	0.5	17.40603887861042
CCTTCTCGTCCCCATGGATG	86803	0.5	17.40545728408937
GCTTCTGGCCACAGCACTTA	86732	0.5	17.40427675735276
GCCACCATGAATATTGTACG	86732	0.5	17.40427675735276
ACATCATAACAAAAAATTTC	86728	0.5	17.404210220051198
TTAATGCTTGTAGGACATAA	86694	2.5	15.081716434167092
CATCATAACAAAAAATTTCC	86692	0.5	17.403611246204836
CCCTTCTCGTCCCCATGGAT	86650	0.5	17.402912128934894
TATTGTACGGTACCATAAAT	86503	0.5	17.40046254709732
ATTGTACGGTACCATAAATA	86496	0.5	17.400345796534694
ATCCCTTCTCGTCCCCATGG	86462	0.5	17.399778587940446
TTCAATATTACAGGCGAACA	86457	0.5	17.39969515610003
AATCCCTTCTCGTCCCCATG	86455	0.5	17.399661782012842
GTTCAATATTACAGGCGAAC	86452	0.5	17.399611719434425
CGTTCAATATTACAGGCGAA	86451	0.5	17.39959503152223
AAATCCCTTCTCGTCCCCAT	86451	0.5	17.39959503152223
TCAATATTACAGGCGAACAT	86408	0.5	17.39887726862834
TGTACGGTACCATAAATACT	86374	0.5	17.398309482261432
TTGTACGGTACCATAAATAC	86373	0.5	17.398292779279142
CAATATTACAGGCGAACATA	86370	0.5	17.398242669171953
TGGATCACAGGTCTATCACC	86317	0.5	17.39735710350033
CCAACAAACCTACCCACCCT	86285	0.5	17.396822159040386
TCCCTTCTCGTCCCCATGGA	86266	0.5	17.3965044418914
AATGCTTGTAGGACATAATA	86006	0.5	17.39214968899558
CATAACAAAAAATTTCCACC	86001	0.5	17.392065814790385
ATGCTTGTAGGACATAATAA	85977	2.5	15.069735055827314
TACGGTACCATAAATACTTG	85921	0.5	17.390723163918462
CCCCGCTTCTGGCCACAGCA	85872	0.5	17.389900172773064
ATCATAACAAAAAATTTCCA	85862	0.5	17.389732157698294
CCCGCTTCTGGCCACAGCAC	85851	0.5	17.389547318513475
CCGCTTCTGGCCACAGCACT	85834	0.5	17.389261611366372
AGATTTCAAATTTTATCTTT	85797	0.5	17.388639582509814
ACAGTCAAATCCCTTCTCGT	85783	0.5	17.388404150284412
CGCTTCTGGCCACAGCACTT	85781	0.5	17.38837051397281
TCATAACAAAAAATTTCCAC	85650	0.5	17.386165625858723
CCCCCGCTTCTGGCCACAGC	85600	0.5	17.38532317617587
CAACAAACCTACCCACCCTT	85485	0.5	17.38338367295011
ATTTCAAATTTTATCTTTTG	85457	0.5	17.38291105110754
GATTTCAAATTTTATCTTTT	85446	0.5	17.382725335871744
AATATTACAGGCGAACATAC	85363	0.5	17.38132325872337
TAATGCTTGTAGGACATAAT	85342	0.5	17.38096830021587
AACAAACCTACCCACCCTTA	85140	0.5	17.37754946966907
TGCTTGTAGGACATAATAAT	85112	0.5	17.377074932377184
GCTTGTAGGACATAATAATA	85034	0.5	17.37575218343131
CTTGTAGGACATAATAATAA	84981	0.5	17.374852699978156
ATAACAAAAAATTTCCACCA	84655	0.5	17.369307660454474
TTGTAGGACATAATAATAAC	84634	0.5	17.368949732933913
AGGACATAATAATAACAATT	84627	0.5	17.368830404024216
TGTAGGACATAATAATAACA	84604	0.5	17.36843825381362
TAGGACATAATAATAACAAT	84584	0.5	17.368097166964056
TTTCAAATTTTATCTTTTGG	84570	0.5	17.36785835817894
ACAAACCTACCCACCCTTAA	84529	0.5	17.367158762109945
AAAATTTCCACCAAACCCCC	84508	0.5	17.36680030099179
TCAAATTTTATCTTTTGGCG	84502	0.5	17.366697867168362
TTCAAATTTTATCTTTTGGC	84500	0.5	17.36666372094427
AAATTTCCACCAAACCCCCC	84446	0.5	17.365741467267227
GTAGGACATAATAATAACAA	84353	0.5	17.36415175817679
AGTGTGTTAATTAATTAATG	84328	0.5	17.36372411811909
TGTGTTAATTAATTAATGCT	84322	0.5	17.3636214656406
AAGTGTGTTAATTAATTAAT	84307	2.5	15.041436707597189
CAAATTTTATCTTTTGGCGG	84294	0.5	17.36314232414138
GTGTGTTAATTAATTAATGC	84290	0.5	17.36307386236369
AAATTTTATCTTTTGGCGGT	84273	0.5	17.362782863558756
AATTTTATCTTTTGGCGGTA	84267	0.5	17.362680144082677
ATTTTATCTTTTGGCGGTAT	84249	0.5	17.362371941765574
CCAATCCACATCAAAACCCC	84240	0.5	17.36221781591308
CAAACCTACCCACCCTTAAC	84177	0.5	17.361138473663598
GGCGGTATGCACTTTTAACA	84138	0.5	17.3604699045212
AAACCTACCCACCCTTAACA	84110	0.5	17.359989715020962
AACCTACCCACCCTTAACAG	84085	0.5	17.359560839295906
TTTTATCTTTTGGCGGTATG	84039	0.5	17.358771374691962
ACATAGTACATAAAGCCATT	84033	0.5	17.358668369191353
AACAGTACATAGTACATAAA	84004	0.5	17.35817040556904
CAATCCACATCAAAACCCCC	83966	0.5	17.357517641236257
GCGGTATGCACTTTTAACAG	83964	0.5	17.35748327703591
TTTATCTTTTGGCGGTATGC	83948	0.5	17.35720833396187
TTATCTTTTGGCGGTATGCA	83925	0.5	17.356813011472276
CTTTTGGCGGTATGCACTTT	83917	0.5	17.35667548260184
TCTTTTGGCGGTATGCACTT	83915	0.5	17.356641098335647
TTTTGGCGGTATGCACTTTT	83914	0.5	17.356623905895233
ATCTTTTGGCGGTATGCACT	83907	0.5	17.35650355307536
TTTGGCGGTATGCACTTTTA	83906	0.5	17.35648635899575
TATCTTTTGGCGGTATGCAC	83903	0.5	17.35643477552736
TGGCGGTATGCACTTTTAAC	83894	0.5	17.356280014055102
TTGGCGGTATGCACTTTTAA	83891	0.5	17.356228423208208
CGGTATGCACTTTTAACAGT	83890	0.5	17.356211225849258
GGTATGCACTTTTAACAGTC	83850	0.5	17.355523163339072
TCCCCATGCTTACAAGCAAG	83824	0.5	17.35507574666906
ACTTTTAACAGTCACCCCCC	83817	0.5	17.35495526462359
CTTTTAACAGTCACCCCCCA	83795	0.5	17.35457654124959
TTTTAACAGTCACCCCCCAA	83792	0.5	17.35452488944935
TTTAACAGTCACCCCCCAAC	83751	0.5	17.353818796113824
TTAACAGTCACCCCCCAACT	83744	0.5	17.353698209048034
GCACTTTTAACAGTCACCCC	83744	0.5	17.353698209048034
TAACAAAAAATTTCCACCAA	83743	0.5	17.35368098150153
ATGCACTTTTAACAGTCACC	83733	0.5	17.35350869472102
TGCACTTTTAACAGTCACCC	83727	0.5	17.35340531277609
TAACAGTCACCCCCCAACTA	83724	0.5	17.353353619025405
GTATGCACTTTTAACAGTCA	83717	0.5	17.353232993070087
TATGCACTTTTAACAGTCAC	83708	0.5	17.3530778877348
CACTTTTAACAGTCACCCCC	83673	0.5	17.352474541749686
AACAAAAAATTTCCACCAAA	83654	0.5	17.352146905374266
AACAGTCACCCCCCAACTAA	83641	0.5	17.351922690238496
ACAGTCACCCCCCAACTAAC	83632	0.5	17.351767443959893
CAGTCACCCCCCAACTAACA	83622	0.5	17.351594928499264
GACATAATAATAACAATTGA	83493	0.5	17.34936762757188
CCCCCCAACTAACACATTAT	83343	0.5	17.346773411522058
ACCCCCCAACTAACACATTA	83330	0.5	17.346548359647194
AGTCACCCCCCAACTAACAC	83315	0.5	17.346288640775683
CCCCCAACTAACACATTATT	83289	0.5	17.345838350610165
GTCACCCCCCAACTAACACA	83287	0.5	17.345803707083107
CACCCCCCAACTAACACATT	83275	0.5	17.345595828449074
CCCCAACTAACACATTATTT	83258	0.5	17.34530128243381
AATTTCCACCAAACCCCCCC	83257	0.5	17.34528395432474
TCACCCCCCAACTAACACAT	83248	0.5	17.345127991976693
CCCAACTAACACATTATTTT	83193	0.5	17.344174522216992
CTCCCCATGCTTACAAGCAA	83144	2.5	15.021396441348779
CCCTCCCCATGCTTACAAGC	83014	0.5	17.341067041639626
CCTCCCCATGCTTACAAGCA	82974	0.5	17.340371716643208
AAAAATTTCCACCAAACCCC	82934	0.5	17.339676056364574
AAAAAATTTCCACCAAACCC	82915	0.5	17.339345500185196
ACAAAAAATTTCCACCAAAC	82631	0.5	17.334395506907654
AAAGTGTGTTAATTAATTAA	82489	0.5	17.33191412674402
CAAAAAATTTCCACCAAACC	82445	0.5	17.33114438147252
CCACCCTTAACAGTACATAG	82211	0.5	17.327043821919997
CCCATACCCCGAACCAACCA	82040	0.5	17.324039871367216
TGCTAACCCCATACCCCGAA	81960	0.5	17.32263236389861
GCTGCTAACCCCATACCCCG	81937	0.5	17.322227451225913
CTGCTAACCCCATACCCCGA	81928	0.5	17.322068976196093
CGCTGCTAACCCCATACCCC	81920	0.5	17.32192809488736
CCCCATACCCCGAACCAACC	81867	0.5	17.320994408577263
CCATACCCCGAACCAACCAA	81837	0.5	17.320465638947798
GCTAACCCCATACCCCGAAC	81802	0.5	17.319848496002642
CTAACCCCATACCCCGAACC	81789	0.5	17.319619204225333
CCCCTCCCCATGCTTACAAG	81745	0.5	17.318842869232842
TACCCCGAACCAACCAAACC	81717	0.5	17.318348620275408
ACCCCGAACCAACCAAACCC	81713	0.5	17.31827799945714
CCCCGAACCAACCAAACCCC	81705	0.5	17.318136747448964
CCCGAACCAACCAAACCCCA	81699	0.5	17.318030799366305
ACCAACCAAACCCCAAAGAC	81696	0.5	17.31797782240712
CCGAACCAACCAAACCCCAA	81695	0.5	17.317960162988413
CAACCAAACCCCAAAGACAC	81681	0.5	17.317712908426888
CGAACCAACCAAACCCCAAA	81680	0.5	17.317695245765165
AACCAACCAAACCCCAAAGA	81676	0.5	17.31762459295578
GAACCAACCAAACCCCAAAG	81674	0.5	17.317589265253524
ATACCCCGAACCAACCAAAC	81651	0.5	17.317182934487754
AACCAAACCCCAAAGACACC	81613	0.5	17.316511354561452
CCAACCAAACCCCAAAGACA	81605	0.5	17.31636992946941
TAACCCCATACCCCGAACCA	81590	0.5	17.316104720049093
GGACATAATAATAACAATTG	81589	0.5	17.316087037687506
CATACCCCGAACCAACCAAA	81588	0.5	17.31606935510919
ACCAAACCCCAAAGACACCC	81580	0.5	17.315927886679887
CCAAACCCCAAAGACACCCC	81535	0.5	17.31513186818389
AACCCCATACCCCGAACCAA	81524	0.5	17.314937219063342
ACCCCATACCCCGAACCAAC	81518	0.5	17.314831035745556
CAAACCCCAAAGACACCCCC	81517	0.5	17.314813337766093
CCATACTACTAATCTCATCA	81450	0.5	17.313627078300243
CATACTACTAATCTCATCAA	81432	0.5	17.313308215432134
CTCCCATACTACTAATCTCA	81398	0.5	17.312705726552895
CCCATACTACTAATCTCATC	81379	0.5	17.312368931970106
ACTCCCATACTACTAATCTC	81377	0.5	17.31233347533463
CACTCCCATACTACTAATCT	81343	0.5	17.311730579168156
TCCCATACTACTAATCTCAT	81259	0.5	17.310239989947664
AATGTCTGCACAGCCGCTTT	81023	2.5	14.984115788656997
CAACTAACACATTATTTTCC	80838	0.5	17.302746008221884
AACTAACACATTATTTTCCC	80806	0.5	17.302174799368956
CCAACTAACACATTATTTTC	80789	0.5	17.30187125265296
ACTAACACATTATTTTCCCC	80705	0.5	17.300370436593372
CATAGTACATAAAGCCATTT	80607	0.5	17.298617508957474
CTAACACATTATTTTCCCCT	80604	0.5	17.29856381429491
ATAGTACATAAAGCCATTTA	80571	0.5	17.297973041073075
AAACCCCCTCCCCATGCTTA	80571	0.5	17.297973041073075
AAACCCCAAAGACACCCCCC	80558	0.5	17.297740245790138
ACCCCCTCCCCATGCTTACA	80525	0.5	17.29714913515754
CCCCCTCCCCATGCTTACAA	80521	0.5	17.297077468923487
CCGCTGCTAACCCCATACCC	80509	0.5	17.29686244885862
TAACACATTATTTTCCCCTC	80480	0.5	17.29634268469289
AACCCCCTCCCCATGCTTAC	80468	0.5	17.296127555079316
AAAACCCCCTCCCCATGCTT	80468	0.5	17.296127555079316
GTTCTTTCATGGGGAAGCAG	80428	0.5	17.295410224594722
TACATAAAGCCATTTACCGT	80424	0.5	17.29533847192563
GTACATAAAGCCATTTACCG	80385	0.5	17.29463869631981
CCCTCCCACTCCCATACTAC	80293	0.5	17.292986597609765
CAAAACCCCCTCCCCATGCT	79990	0.5	17.287532031397344
TCAAAACCCCCTCCCCATGC	79908	0.5	17.286052325538314
ATCAAAACCCCCTCCCCATG	79853	0.5	17.28505898886186
CTCCCACTCCCATACTACTA	79765	0.5	17.283468226210264
CCTCCCACTCCCATACTACT	79735	0.5	17.28292551960541
CCACTCCCATACTACTAATC	79723	0.5	17.282708379787735
TCCCACTCCCATACTACTAA	79682	0.5	17.281966238725904
CCCACTCCCATACTACTAAT	79646	0.5	17.281314287752366
AATTGAATGTCTGCACAGCC	79605	0.5	17.28057142902013
TGTTCTTTCATGGGGAAGCA	79557	0.5	17.27970125442994
ACCGCTGCTAACCCCATACC	79554	0.5	17.27964685108733
CCCATCCTACCCAGCACACA	79534	0.5	17.279284109699294
CCATCCTACCCAGCACACAC	79515	0.5	17.27893942088129
AACAATTGAATGTCTGCACA	79362	0.5	17.27616076305806
CAATTGAATGTCTGCACAGC	79352	0.5	17.27597896497562
CTGTTCTTTCATGGGGAAGC	79324	0.5	17.2754698084357
ACAATTGAATGTCTGCACAG	79322	0.5	17.27543343323454
CACCGCTGCTAACCCCATAC	79306	0.5	17.27514239860342
ACACCGCTGCTAACCCCATA	79286	0.5	17.274778522733634
CACACACCGCTGCTAACCCC	79271	0.5	17.274505555590235
CACACCGCTGCTAACCCCAT	79258	0.5	17.27426894228196
CATCCTACCCAGCACACACA	79255	0.5	17.27421433369941
ACACACCGCTGCTAACCCCA	79250	0.5	17.274123314801493
CCACATCAAAACCCCCTCCC	79152	0.5	17.272338184158624
ACACACACCGCTGCTAACCC	79104	0.5	17.271463027904375
ATCCTACCCAGCACACACAC	79081	0.5	17.271043493989346
TAAAGTGTGTTAATTAATTA	78906	0.5	17.267847386266386
CACACACACCGCTGCTAACC	78837	0.5	17.266585257814786
AATAACAATTGAATGTCTGC	78815	0.5	17.266182607786806
TAATAACAATTGAATGTCTG	78758	0.5	17.265138855101796
TAACAATTGAATGTCTGCAC	78657	0.5	17.263287542086836
ATAACAATTGAATGTCTGCA	78643	0.5	17.26303073686591
GTGCACGCGATAGCATTGCG	78616	2.5	14.94060724563892
CATCAAAACCCCCTCCCCAT	78589	0.5	17.262039774017747
ACATCAAAACCCCCTCCCCA	78557	0.5	17.261452215416874
TCTGTTCTTTCATGGGGAAG	78418	0.5	17.25889722687607
CCCCTCCCACTCCCATACTA	78359	0.5	17.257811365921583
TTCCCCTCCCACTCCCATAC	78346	0.5	17.257571998504147
TCCCCTCCCACTCCCATACT	78313	0.5	17.256964195096064
TGTGCACGCGATAGCATTGC	78301	2.5	14.934815017284768
TTTCCCCTCCCACTCCCATA	78294	0.5	17.256614131485737
TTTTCCCCTCCCACTCCCAT	78264	0.5	17.256061226469622
ATTGAATGTCTGCACAGCCG	78248	2.5	14.933838162241447
GAATGTCTGCACAGCCGCTT	78195	0.5	17.254788740204532
CACATCAAAACCCCCTCCCC	78194	0.5	17.2547702901212
GGGTGTGCACGCGATAGCAT	78170	2.5	14.932399322433792
AACACATTATTTTCCCCTCC	77967	0.5	17.25057600339213
TTGAATGTCTGCACAGCCGC	77967	0.5	17.25057600339213
ATTATTTTCCCCTCCCACTC	77966	0.5	17.250557499354617
TTATTTTCCCCTCCCACTCC	77953	0.5	17.250316925267107
TATTTTCCCCTCCCACTCCC	77947	0.5	17.250205877541006
TGAATGTCTGCACAGCCGCT	77943	2.5	14.928203746087286
GGGGTGTGCACGCGATAGCA	77909	2.5	14.92757428182416
GTGTGCACGCGATAGCATTG	77909	2.5	14.92757428182416
ACACATTATTTTCCCCTCCC	77907	0.5	17.249465340847657
ACATTATTTTCCCCTCCCAC	77897	0.5	17.24928014726561
CACATTATTTTCCCCTCCCA	77894	0.5	17.249224584555016
ATTTTCCCCTCCCACTCCCA	77889	0.5	17.24913197528177
CTCTGTTCTTTCATGGGGAA	77855	0.5	17.248502074519372
GGTGTGCACGCGATAGCATT	77849	2.5	14.92646279211917
TCTCTGTTCTTTCATGGGGA	77804	0.5	17.24755670740641
CATTATTTTCCCCTCCCACT	77774	0.5	17.247000319591127
GGGGGTGTGCACGCGATAGC	77707	2.5	14.923828849967013
ACTAAAGTGTGTTAATTAAT	77643	0.5	17.244568242082046
TAGTACATAAAGCCATTTAC	77611	0.5	17.243973523208947
GGATCACAGGTCTATCACCC	77598	0.5	17.243731848620804
TACTAAAGTGTGTTAATTAA	77553	0.5	17.242894969984373
AGTACATAAAGCCATTTACC	77550	0.5	17.242839160810817
TTCTCTGTTCTTTCATGGGG	77501	0.5	17.241927305236107
GGGGGGTGTGCACGCGATAG	77447	2.5	14.91899364028186
TGGGGGGTGTGCACGCGATA	77302	2.5	14.916290025497272
TGTCTTTGATTCCTGCCTCA	77219	0.5	17.236668250788785
GTCTTTGATTCCTGCCTCAT	77218	0.5	17.236649567506397
TAACAGTACATAGTACATAA	77171	0.5	17.2357711801988
TCCACATCAAAACCCCCTCC	77146	0.5	17.235303734922677
CTGTCTTTGATTCCTGCCTC	77124	0.5	17.234892257757775
CTAAAGTGTGTTAATTAATT	77005	0.5	17.232664503811673
TCTGTCTTTGATTCCTGCCT	77003	0.5	17.232627033159734
ACCCACCCTTAACAGTACAT	76924	0.5	17.231146163419698
AACCCCAAAGACACCCCCCA	76918	0.5	17.231033630168056
ATCCACATCAAAACCCCCTC	76895	0.5	17.230602171368243
AATCCACATCAAAACCCCCT	76852	0.5	17.229795184716462
ACCCCAAAGACACCCCCCAC	76814	0.5	17.22908165781173
ATTCTCTGTTCTTTCATGGG	76696	0.5	17.22686371698241
TACCCACCCTTAACAGTACA	76594	0.5	17.224943762440184
TATTCTCTGTTCTTTCATGG	76427	0.5	17.22179478069935
CTTAACAGTACATAGTACAT	76256	0.5	17.21856323619027
CTATTCTCTGTTCTTTCATG	76164	0.5	17.216821628003935
CCCACCCTTAACAGTACATA	76163	0.5	17.216802685924844
CTACCCACCCTTAACAGTAC	76163	0.5	17.216802685924844
ACCTACCCACCCTTAACAGT	76003	0.5	17.213768745470176
CGCCCATCCTACCCAGCACA	75952	0.5	17.21280033442943
GCCCATCCTACCCAGCACAC	75951	0.5	17.21278133947817
CCTACCCACCCTTAACAGTA	75915	0.5	17.21209735461724
ACAGTACATAGTACATAAAG	75825	0.5	17.210385972398896
CCCCGCCCATCCTACCCAGC	75800	0.5	17.209910227945816
TACATAGTACATAAAGCCAT	75798	0.5	17.209872161611408
GTACATAGTACATAAAGCCA	75782	0.5	17.209567594772246
AGTACATAGTACATAAAGCC	75579	0.5	17.205697809703487
TTAACAGTACATAGTACATA	75276	0.5	17.19990234803189
ACAACCCCCGCCCATCCTAC	75205	0.5	17.198540962135944
CAACCCCCGCCCATCCTACC	75192	0.5	17.19829155509221
CAGTACATAGTACATAAAGC	75184	0.5	17.198138052401116
CTGGGGGGTGTGCACGCGAT	75103	2.5	14.874654822210935
TCTGGGGGGTGTGCACGCGA	75053	2.5	14.873694024710861
ACTATTCTCTGTTCTTTCAT	75024	0.5	17.19506456372082
ACATAATAATAACAATTGAA	75024	0.5	17.19506456372082
AACCCCCGCCCATCCTACCC	74899	0.5	17.19265883648886
GTCTGGGGGGTGTGCACGCG	74872	0.5	17.192138672150957
CGTCTGGGGGGTGTGCACGC	74862	0.5	17.191945971088668
ACCCCCGCCCATCCTACCCA	74838	0.5	17.191483383496443
TCGTCTGGGGGGTGTGCACG	74781	0.5	17.190384143141824
CCCCCGCCCATCCTACCCAG	74746	0.5	17.189708755722116
TTCGTCTGGGGGGTGTGCAC	74724	0.5	17.18928406459843
TTTCGTCTGGGGGGTGTGCA	74710	0.5	17.189013741504198
TTTTCGTCTGGGGGGTGTGC	74639	0.5	17.187642036897945
CCCGCCCATCCTACCCAGCA	74616	0.5	17.18719740206222
CCGCCCATCCTACCCAGCAC	74566	0.5	17.186230331574553
CCTTAACAGTACATAGTACA	74349	0.5	17.18202571759388
ATAATAACAATTGAATGTCT	74244	0.5	17.179986819334793
ATAATAATAACAATTGAATG	73825	0.5	17.17182183090868
CATAATAATAACAATTGAAT	73801	0.5	17.17135274441597
TAATAATAACAATTGAATGT	73751	0.5	17.170374990745323
AATAATAACAATTGAATGTC	73739	0.5	17.170140231229034
AACTATTCTCTGTTCTTTCA	73420	2.5	14.841957399099547
ATTTTCGTCTGGGGGGTGTG	73368	2.5	14.840935242720764
TATTTTCGTCTGGGGGGTGT	73328	0.5	17.162076570374314
GTATTTTCGTCTGGGGGGTG	73281	0.5	17.161151570282303
CCCCCCGCTTCTGGCCACAG	73018	0.5	17.155964532715597
AAACTATTCTCTGTTCTTTC	71681	2.5	14.807375048801152
TAAACTATTCTCTGTTCTTT	71558	2.5	14.804897350218429
ATATTACAGGCGAACATACT	70926	0.5	17.114026966041266
TTAAACTATTCTCTGTTCTT	70925	2.5	14.79207853016172
CCCTTAACAGTACATAGTAC	70877	0.5	17.113029920001093
TATTACAGGCGAACATACTT	70862	0.5	17.112724564020112
ATTACAGGCGAACATACTTA	70798	0.5	17.11142098518489
TTACAGGCGAACATACTTAC	70616	0.5	17.107707482385823
TTTAAACTATTCTCTGTTCT	70557	0.5	17.106501600066
ATTTAAACTATTCTCTGTTC	70256	0.5	17.10033381912654
TCCCCCCGCTTCTGGCCACA	70035	0.5	17.095788468850706
CCCCCTCCCCCCGCTTCTGG	69988	0.5	17.09481996125598
CCCCCCTCCCCCCGCTTCTG	69968	0.5	17.094407633081207
AATTTAAACTATTCTCTGTT	69906	0.5	17.093128666319792
TAATTTAAACTATTCTCTGT	69856	0.5	17.09209641499079
CCCCTCCCCCCGCTTCTGGC	69848	0.5	17.09193118621653
CTAATTTAAACTATTCTCTG	69803	0.5	17.09100142160207
ACCCTTAACAGTACATAGTA	69714	0.5	17.08916078747066
TCTAATTTAAACTATTCTCT	69635	0.5	17.087524996464758
TTCTAATTTAAACTATTCTC	69614	0.5	17.0870898537192
ATTCTAATTTAAACTATTCT	69608	2.5	14.765037408222726
CCTCCCCCCGCTTCTGGCCA	69541	0.5	17.085576192727558
CCCTCCCCCCGCTTCTGGCC	69533	0.5	17.085410215473146
CTCCCCCCGCTTCTGGCCAC	69532	0.5	17.085389466973655
CCCCCCCTCCCCCCGCTTCT	69159	0.5	17.07762938812665
CACCCTTAACAGTACATAGT	68155	0.5	17.05653187972887
TATTATTTATCGCACCTACG	66985	0.5	17.03155044753164
CTATTATTTATCGCACCTAC	66266	0.5	17.01598121650823
CATACTTACTAAAGTGTGTT	65658	0.5	17.00268318437921
TACAGGCGAACATACTTACT	65525	0.5	16.999757828103142
TCTTTGATTCCTGCCTCATC	65235	0.5	16.993358589072585
GAACATACTTACTAAAGTGT	64651	0.5	16.98038506488093
GGCGAACATACTTACTAAAG	64599	0.5	16.979224211555223
CGAACATACTTACTAAAGTG	64522	0.5	16.977503538212904
TTACTAAAGTGTGTTAATTA	64264	0.5	16.97172316117676
AGGCGAACATACTTACTAAA	64260	0.5	16.971633360358773
ACAGGCGAACATACTTACTA	63988	0.5	16.965513753978875
CAGGCGAACATACTTACTAA	63975	0.5	16.965220621814172
ACATACTTACTAAAGTGTGT	63893	0.5	16.963370260354385
ATACTTACTAAAGTGTGTTA	63843	0.5	16.9622408253364
TCTGGTTCCTACTTCAGGGC	63832	2.5	14.640064136041536
TACTTACTAAAGTGTGTTAA	63808	0.5	16.961449694398198
CTTACTAAAGTGTGTTAATT	63746	0.5	16.960047196639138
ACTTACTAAAGTGTGTTAAT	63638	0.5	16.957600875252634
CTGGTTCCTACTTCAGGGCC	63585	2.5	14.634470751776252
GTTCCTACTTCAGGGCCATA	63532	6.5	13.25475609758885
GGTTCCTACTTCAGGGCCAT	63506	2.5	14.632677187748751
TGGTTCCTACTTCAGGGCCA	63501	2.5	14.632563595974942
AACATACTTACTAAAGTGTG	63360	0.5	16.95128471496697
TTCCTACTTCAGGGCCATAA	63350	2.5	14.629128904028171
TCCTACTTCAGGGCCATAAA	63294	0.5	16.949781124376585
CCTACTTCAGGGCCATAAAG	63231	2.5	14.626416320616075
GCGAACATACTTACTAAAGT	63116	0.5	16.945718156462572
CTTTGATTCCTGCCTCATCC	62603	0.5	16.933944173790696
CTACTTCAGGGCCATAAAGC	62379	2.5	14.606844709663271
TACTTCAGGGCCATAAAGCC	62368	4.5	13.758593373815577
ACTTCAGGGCCATAAAGCCT	62333	2.5	14.605780433973834
TCAGGGCCATAAAGCCTAAA	60281	2.5	14.557487634628256
TTCAGGGCCATAAAGCCTAA	60270	2.5	14.557224349454447
CTTCAGGGCCATAAAGCCTA	60269	2.5	14.557200412055915
CCATAAAGCCTAAATAGCCC	60263	2.5	14.557056779323487
CAGGGCCATAAAGCCTAAAT	60261	2.5	14.557008898568085
AGGGCCATAAAGCCTAAATA	60260	2.5	14.556984957594462
GCCATAAAGCCTAAATAGCC	60256	2.5	14.556889189726865
GGCCATAAAGCCTAAATAGC	60255	2.5	14.556865246766623
GGGCCATAAAGCCTAAATAG	60254	2.5	14.556841303409016
CCCCCCACAGTTTATGTAGC	58552	2.5	14.515502735333959
CACAGTTTATGTAGCTTACC	58492	2.5	14.51402360423735
CCACAGTTTATGTAGCTTAC	58491	2.5	14.51399893919985
CCCACAGTTTATGTAGCTTA	58427	2.5	14.512419499047965
CCCCACAGTTTATGTAGCTT	58425	2.5	14.512370113670189
CCCCCACAGTTTATGTAGCT	58375	2.5	14.511134929484387
AGTTTATGTAGCTTACCTCC	58265	2.5	14.508413796055969
ACTACTAATCTCATCAATAC	58240	0.5	16.829722735086058
CTACTAATCTCATCAATACA	58226	0.5	16.82937589170396
CAGTTTATGTAGCTTACCTC	58212	2.5	14.507100870028612
TACTAATCTCATCAATACAA	58173	0.5	16.828062085873132
TACTACTAATCTCATCAATA	58163	0.5	16.827814063757113
GTTTATGTAGCTTACCTCCT	58134	0.5	16.82709455840353
ACAGTTTATGTAGCTTACCT	58123	2.5	14.504893453796372
ATACTACTAATCTCATCAAT	58117	0.5	16.82667261251283
ACTAATCTCATCAATACAAC	58103	0.5	16.826325034975913
CTAATCTCATCAATACAACC	58101	0.5	16.82627537420551
TAATCTCATCAATACAACCC	58097	0.5	16.8261760475361
ACACACACACCGCTGCTAAC	57938	0.5	16.822222263676533
AAAGCAATACACTGAAAATG	57932	0.5	16.822072851917614
TTTATGTAGCTTACCTCCTC	57932	0.5	16.822072851917614
AAGCAATACACTGAAAATGT	57930	0.5	16.82202304455917
CACTGAAAATGTTTAGACGG	57928	0.5	16.821973235481124
AGCAATACACTGAAAATGTT	57927	0.5	16.821948330297214
GCAATACACTGAAAATGTTT	57924	0.5	16.82187361216576
ACTGAAAATGTTTAGACGGG	57923	0.5	16.82184870526198
CAATACACTGAAAATGTTTA	57923	0.5	16.82184870526198
TACACTGAAAATGTTTAGAC	57918	0.5	16.82172416429274
ATACACTGAAAATGTTTAGA	57918	0.5	16.82172416429274
AATACACTGAAAATGTTTAG	57917	0.5	16.821699254808717
ACACTGAAAATGTTTAGACG	57910	0.5	16.821524876377115
TTATGTAGCTTACCTCCTCA	57894	0.5	16.821126217940428
TATGTAGCTTACCTCCTCAA	57841	0.5	16.819804874483182
CACACACACACCGCTGCTAA	57827	2.5	14.49752754332181
CTCAACTATCACACATCAAC	57819	0.5	16.81925603666056
ATGTAGCTTACCTCCTCAAA	57813	0.5	16.81910631737432
TGTAGCTTACCTCCTCAAAG	57810	0.5	16.81903145190424
GTAGCTTACCTCCTCAAAGC	57807	0.5	16.818956582548978
CAAAGCAATACACTGAAAAT	57804	0.5	16.818881709308133
TAGCTTACCTCCTCAAAGCA	57799	0.5	16.81875691193767
CCTCAAAGCAATACACTGAA	57798	0.5	16.818731951168083
TCAAAGCAATACACTGAAAA	57783	0.5	16.81835748779201
CTCAAAGCAATACACTGAAA	57783	0.5	16.81835748779201
GCTTACCTCCTCAAAGCAAT	57783	0.5	16.81835748779201
AGCTTACCTCCTCAAAGCAA	57782	0.5	16.818332520110776
CTTACCTCCTCAAAGCAATA	57761	0.5	16.817808098965536
CCCCAAAGACACCCCCCACA	57751	0.5	16.817558307594165
CCCAAAGACACCCCCCACAG	57679	2.5	14.493830436974056
GATTCTAATTTAAACTATTC	57486	0.5	16.81092302795732
CCAAAGACACCCCCCACAGT	57472	2.5	14.488643539853785
CTGAAAATGTTTAGACGGGC	57344	0.5	16.807354922057606
TTACCTCCTCAAAGCAATAC	57319	0.5	16.806725819791072
TACCTCCTCAAAGCAATACA	57281	0.5	16.805769058646863
TCCTCAAAGCAATACACTGA	57280	0.5	16.80574387215162
CTCCTCAAAGCAATACACTG	57270	0.5	16.805491983012455
ACCTCCTCAAAGCAATACAC	57266	0.5	16.80539121504141
CCTCCTCAAAGCAATACACT	57266	0.5	16.80539121504141
TGAAAATGTTTAGACGGGCT	57198	0.5	16.80367708178866
AATCTCATCAATACAACCCC	57187	0.5	16.803399604051215
GAAAATGTTTAGACGGGCTC	57183	0.5	16.803298689822558
AAAATGTTTAGACGGGCTCA	57182	0.5	16.803273460162416
AAATGTTTAGACGGGCTCAC	57177	0.5	16.8031473052431
CCTCAACTATCACACATCAA	57174	0.5	16.80307160699606
CCCTCAACTATCACACATCA	57172	0.5	16.80302113929134
AATGTTTAGACGGGCTCACA	57159	0.5	16.80269305617106
CACATCACCCCATAAACAAA	57134	0.5	16.802061917315704
ATGTTTAGACGGGCTCACAT	57121	0.5	16.801733615961496
CAAAGACACCCCCCACAGTT	57116	2.5	14.479679231427014
TGTTTAGACGGGCTCACATC	57110	0.5	16.80145576414371
GTTTAGACGGGCTCACATCA	57081	0.5	16.800722989107406
TTAGACGGGCTCACATCACC	57081	0.5	16.800722989107406
TTTAGACGGGCTCACATCAC	57080	0.5	16.800697714363125
TAGACGGGCTCACATCACCC	57079	0.5	16.800672439176047
ACGGGCTCACATCACCCCAT	57050	0.5	16.799939266063408
AGACGGGCTCACATCACCCC	57049	0.5	16.79991397758514
CGGGCTCACATCACCCCATA	57046	0.5	16.79983810949059
GACGGGCTCACATCACCCCA	57045	0.5	16.79981281923911
ACCCTCAACTATCACACATC	57033	0.5	16.799509301636164
ACCCCATAAACAAATAGGTT	57032	0.5	16.799484005620016
CACCCCATAAACAAATAGGT	57027	0.5	16.7993575188858
CCCCATAAACAAATAGGTTT	57023	4.5	13.629331320071
CCCATAAACAAATAGGTTTG	57021	2.5	14.477277625277663
GGCTCACATCACCCCATAAA	57015	0.5	16.799053905470483
AACCCTCAACTATCACACAT	57015	0.5	16.799053905470483
CCATAAACAAATAGGTTTGG	57012	2.5	14.477049897244637
GGGCTCACATCACCCCATAA	57012	0.5	16.798977992132
TCACCCCATAAACAAATAGG	57011	0.5	16.79895268679815
GCTCACATCACCCCATAAAC	57010	0.5	16.798927381020423
ACATCACCCCATAAACAAAT	57005	0.5	16.79880084547319
CATCACCCCATAAACAAATA	57002	0.5	16.798724918817392
ATCACCCCATAAACAAATAG	57000	0.5	16.79867429882683
CATAAACAAATAGGTTTGGT	56996	2.5	14.476644958629702
CTCACATCACCCCATAAACA	56991	0.5	16.79844648688738
ATAAACAAATAGGTTTGGTC	56989	6.5	13.097956138985237
TCACATCACCCCATAAACAA	56989	0.5	16.79839585712633
TAAACAAATAGGTTTGGTCC	56985	4.5	13.628369590831229
AAACAAATAGGTTTGGTCCT	56980	4.5	13.6282429997689
TAAGATTCTAATTTAAACTA	56972	4.5	13.628040430961928
AGATTCTAATTTAAACTATT	56859	0.5	16.795101105583402
AAGATTCTAATTTAAACTAT	56858	0.5	16.795075732155667
CCTACCCAGCACACACACAC	56819	2.5	14.472157725345888
TCCTACCCAGCACACACACA	56817	0.5	16.7940350372053
AAAGACACCCCCCACAGTTT	56490	2.5	14.463779785335385
AAGACACCCCCCACAGTTTA	56483	2.5	14.463601001638411
ACACCCCCCACAGTTTATGT	56475	2.5	14.463396650280446
AGACACCCCCCACAGTTTAT	56472	2.5	14.46332001105809
GACACCCCCCACAGTTTATG	56470	2.5	14.46326891598129
CACCCCCCACAGTTTATGTA	56463	4.5	13.615093162405554
ACCCCCCACAGTTTATGTAG	56453	2.5	14.462834534750177
CAACCCTCAACTATCACACA	56434	0.5	16.784276989908683
GCCTTTCTATTAGCTCTTAG	56408	2.5	14.461684070368676
CCTATTATTTATCGCACCTA	56248	0.5	16.7795141791435
ATCCTATTATTTATCGCACC	56246	0.5	16.779462880583896
TCCTATTATTTATCGCACCT	56245	0.5	16.77943723062006
CATCCTATTATTTATCGCAC	56242	0.5	16.779360277992225
AGTAAGATTACACATGCAAG	56081	12.5	12.131368264554398
ATCTCATCAATACAACCCCC	56061	0.5	16.774709858528734
GTAAGATTACACATGCAAGC	56055	10.5	12.382238021210503
TAAGATTACACATGCAAGCA	56041	10.5	12.381877656332586
AAGATTACACATGCAAGCAT	56032	8.5	12.686500527183219
AGATTACACATGCAAGCATC	56026	8.5	12.686346032720465
GATTACACATGCAAGCATCC	56024	8.5	12.686294530889459
ATTACACATGCAAGCATCCC	56010	10.5	12.38107938505596
TTACACATGCAAGCATCCCC	55997	8.5	12.68559907616475
CTATTAGCTCTTAGTAAGAT	55832	4.5	13.598879615013487
TATTAGCTCTTAGTAAGATT	55825	6.5	13.068184007456106
TAGTAAGATTACACATGCAA	55820	10.5	12.376177081174669
ATTAGCTCTTAGTAAGATTA	55813	6.5	13.067873856063976
TTAGCTCTTAGTAAGATTAC	55801	4.5	13.598078354679766
TAGCTCTTAGTAAGATTACA	55789	6.5	13.067253353178451
AGCTCTTAGTAAGATTACAC	55787	6.5	13.067201632556058
CTCTTAGTAAGATTACACAT	55775	12.5	12.12347479824414
GCTCTTAGTAAGATTACACA	55768	6.5	13.066710194143761
CTAAGATTCTAATTTAAACT	55756	4.5	13.596914442413189
CCTTTCTATTAGCTCTTAGT	55754	2.5	14.444859597733593
CTTTCTATTAGCTCTTAGTA	55750	2.5	14.44475608969503
TTTCTATTAGCTCTTAGTAA	55744	2.5	14.444600813711503
TTCTATTAGCTCTTAGTAAG	55743	2.5	14.444574932756037
TCTTAGTAAGATTACACATG	55741	12.5	12.122595074564845
GCTAAGATTCTAATTTAAAC	55740	4.5	13.596500380548859
TCTATTAGCTCTTAGTAAGA	55739	2.5	14.444471404291065
CTTAGTAAGATTACACATGC	55725	10.5	12.373719668255717
AGCTAAGATTCTAATTTAAA	55723	4.5	13.59606030956772
AAGCTAAGATTCTAATTTAA	55721	4.5	13.596008527684765
TTAGTAAGATTACACATGCA	55717	10.5	12.373512537006333
AAAGCTAAGATTCTAATTTA	55712	4.5	13.595775486208789
CAAAGCTAAGATTCTAATTT	55708	4.5	13.595671900135084
CCCTCTAAATCACCACGATC	55261	0.5	16.75397404886575
CCTCTAAATCACCACGATCA	55255	0.5	16.753817398783337
CTCTAAATCACCACGATCAA	55215	0.5	16.75277262999258
CCAAAGCTAAGATTCTAATT	55180	4.5	13.581932834798323
CCCAAAGCTAAGATTCTAAT	55176	4.5	13.581828249997024
TCTAAATCACCACGATCAAA	55174	0.5	16.75170095619544
ACCCAAAGCTAAGATTCTAA	55163	4.5	13.581488297022675
CACCCAAAGCTAAGATTCTA	55158	4.5	13.581357524545822
GCACCCAAAGCTAAGATTCT	55145	4.5	13.581017460619758
CTAAATCACCACGATCAAAA	55144	0.5	16.750916299978073
ACCCTCTAAATCACCACGAT	55139	0.5	16.750785482441202
AGCACCCAAAGCTAAGATTC	55126	4.5	13.580520299878527
TAGCACCCAAAGCTAAGATT	55109	0.5	16.750000328020352
ATTAGCACCCAAAGCTAAGA	55101	0.5	16.74979088132137
CATTAGCACCCAAAGCTAAG	55098	0.5	16.749712330969302
TTAGCACCCAAAGCTAAGAT	55094	0.5	16.74960759051326
CACCCTCTAAATCACCACGA	55092	0.5	16.74955521743352
TTCACCCTCTAAATCACCAC	55000	0.5	16.747143998186747
CCATTAGCACCCAAAGCTAA	54983	0.5	16.746698005335297
TCACCCTCTAAATCACCACG	54981	0.5	16.746645526522556
ACCATTAGCACCCAAAGCTA	54974	0.5	16.746461835643565
CCAGTGAGTTCACCCTCTAA	54871	0.5	16.74375624808358
GTGAGTTCACCCTCTAAATC	54845	0.5	16.743072481417546
CAGTGAGTTCACCCTCTAAA	54839	0.5	16.742914643077334
AGTGAGTTCACCCTCTAAAT	54832	0.5	16.742730476519174
CACCATTAGCACCCAAAGCT	54778	0.5	16.741308972304033
TGAGTTCACCCTCTAAATCA	54748	0.5	16.74051864211195
TCCAGTGAGTTCACCCTCTA	54743	0.5	16.740386878310186
GAGTTCACCCTCTAAATCAC	54733	0.5	16.740123314598524
AGTTCACCCTCTAAATCACC	54723	0.5	16.73985970272802
GCACACACACACCGCTGCTA	54716	0.5	16.739675145754727
GTTCACCCTCTAAATCACCA	54710	0.5	16.739516935269943
CCACCATTAGCACCCAAAGC	54709	0.5	16.739490565168936
TCCACCATTAGCACCCAAAG	54702	0.5	16.739305960964607
CTCCACCATTAGCACCCAAA	54690	0.5	16.738989441647654
AGCACACACACACCGCTGCT	54672	0.5	16.738514532429267
ACTCCACCATTAGCACCCAA	54643	0.5	16.737749071931308
TTAACTCCACCATTAGCACC	54612	0.5	16.736930371689347
TAACTCCACCATTAGCACCC	54610	0.5	16.736877536361625
AACTCCACCATTAGCACCCA	54610	0.5	16.736877536361625
ATAGGTTTGGTCCTAGCCTT	54573	4.5	13.565974732174267
ACAAATAGGTTTGGTCCTAG	54573	4.5	13.565974732174267
AATAGGTTTGGTCCTAGCCT	54569	4.5	13.565868984063252
CAAATAGGTTTGGTCCTAGC	54567	4.5	13.565816107100892
AAATAGGTTTGGTCCTAGCC	54565	4.5	13.565763228200439
TTTAACTCCACCATTAGCAC	54563	0.5	16.735635348804063
CTTTAACTCCACCATTAGCA	54544	0.5	16.735132884139947
AACAAATAGGTTTGGTCCTA	54544	2.5	14.413204789252584
CCAGCACACACACACCGCTG	54494	0.5	16.73380977188366
CAGCACACACACACCGCTGC	54485	0.5	16.733571482756442
CCCAGCACACACACACCGCT	54484	0.5	16.733545003757076
AGGTTTGGTCCTAGCCTTTC	54471	2.5	14.411272637645437
GGTTTGGTCCTAGCCTTTCT	54468	2.5	14.411193178771688
TTTGGTCCTAGCCTTTCTAT	54466	2.5	14.411140203757787
GTTTGGTCCTAGCCTTTCTA	54465	2.5	14.411113715521363
TTGGTCCTAGCCTTTCTATT	54461	2.5	14.411007757712095
TGGTCCTAGCCTTTCTATTA	54453	2.5	14.410795818744692
TAGGTTTGGTCCTAGCCTTT	54443	4.5	13.56253394468957
GGTCCTAGCCTTTCTATTAG	54440	0.5	16.732379446391356
TTCCAGTGAGTTCACCCTCT	54423	0.5	16.731928865093863
GTCCTAGCCTTTCTATTAGC	54423	0.5	16.731928865093863
TCCTAGCCTTTCTATTAGCT	54407	0.5	16.73150465998828
CCTAGCCTTTCTATTAGCTC	54405	0.5	16.7314516255788
TCTTTAACTCCACCATTAGC	54295	0.5	16.728531726615238
GTCTTTAACTCCACCATTAG	54288	0.5	16.728345714710976
CTAGCCTTTCTATTAGCTCT	54279	0.5	16.72810652130234
AGTCTTTAACTCCACCATTA	54266	0.5	16.727760949684647
AAGTCTTTAACTCCACCATT	54228	0.5	16.726750342392158
TCAGAGAAAAAGTCTTTAAC	54213	0.5	16.7263512235026
CAGAGAAAAAGTCTTTAACT	54213	0.5	16.7263512235026
AGAGAAAAAGTCTTTAACTC	54208	0.5	16.7262181593322
ATCAGAGAAAAAGTCTTTAA	54199	0.5	16.725978612893357
AAAGTCTTTAACTCCACCAT	54192	0.5	16.725792271494157
AAAAGTCTTTAACTCCACCA	54158	0.5	16.72488684218174
CTACCCAGCACACACACACC	54158	0.5	16.72488684218174
ACCCAGCACACACACACCGC	54133	0.5	16.72422072262124
TAAATCACCACGATCAAAAG	54125	0.5	16.72400749938881
AAATCACCACGATCAAAAGG	54121	0.5	16.72390087595393
TACCCAGCACACACACACCG	54113	0.5	16.723687605441
AAAAAGTCTTTAACTCCACC	54035	0.5	16.721606564040304
GAAAAAGTCTTTAACTCCAC	54021	0.5	16.721232725832607
AGAAAAAGTCTTTAACTCCA	54018	0.5	16.7211526050406
GAGAAAAAGTCTTTAACTCC	54015	0.5	16.7210724797988
TAGCCTTTCTATTAGCTCTT	54015	0.5	16.7210724797988
AGCCTTTCTATTAGCTCTTA	54010	0.5	16.720938927839352
AATCAGAGAAAAAGTCTTTA	53898	0.5	16.717944119250507
AAATCAGAGAAAAAGTCTTT	53845	0.5	16.716524763128355
ACAGCAATCAACCTTCAACT	53749	4.5	13.54402529172158
CAAATCAGAGAAAAAGTCTT	53717	0.5	16.713091114583264
AGGACAAATCAGAGAAAAAG	53653	2.5	14.389443125990917
AAGGACAAATCAGAGAAAAA	53641	2.5	14.389120417534473
AATGCAGCTCAAAACGCTTA	53624	0.5	16.710591218506757
ATGCAGCTCAAAACGCTTAG	53616	0.5	16.71037597120447
CAATGCAGCTCAAAACGCTT	53613	0.5	16.71029524518588
TGCAGCTCAAAACGCTTAGC	53603	0.5	16.710026125829614
GCAGCTCAAAACGCTTAGCC	53581	0.5	16.709433886477747
CAAGGACAAATCAGAGAAAA	53539	2.5	14.386374477273312
CCAAGGACAAATCAGAGAAA	53531	2.5	14.386158888212911
CAGCTCAAAACGCTTAGCCT	53494	0.5	16.707089464415116
AGCTCAAAACGCTTAGCCTA	53483	0.5	16.7067927717521
GCTCAAAACGCTTAGCCTAG	53473	0.5	16.706522998191925
CTCAAAACGCTTAGCCTAGC	53457	0.5	16.7060912555411
TCAAAACGCTTAGCCTAGCC	53450	0.5	16.705902327495217
TCCAAGGACAAATCAGAGAA	53449	2.5	14.38394724086722
CAAAACGCTTAGCCTAGCCA	53439	0.5	16.705605390569886
AAAACGCTTAGCCTAGCCAC	53431	0.5	16.70538939804909
TTCCAAGGACAAATCAGAGA	53425	2.5	14.383299287547173
GACAAATCAGAGAAAAAGTC	53425	0.5	16.705227382434536
GGACAAATCAGAGAAAAAGT	53415	2.5	14.38302922108422
AAACGCTTAGCCTAGCCACA	53403	0.5	16.704633169468867
ACAAATCAGAGAAAAAGTCT	53391	0.5	16.704308950120147
AACGCTTAGCCTAGCCACAC	53386	0.5	16.704173837217375
ACGCTTAGCCTAGCCACACC	53368	0.5	16.703687325967547
CGCTTAGCCTAGCCACACCC	53315	0.5	16.702253867151097
GCAAGTACAGCAATCAACCC	53310	0.5	16.702118561637196
AATCACCACGATCAAAAGGG	53255	6.5	13.000189644710492
ATCACCACGATCAAAAGGGA	53239	6.5	12.999756134450235
GCTTAGCCTAGCCACACCCC	53234	0.5	16.700060353916363
TTTCCAAGGACAAATCAGAG	53055	0.5	16.695201099309436
CAAAAGGGACAAGCATCAAG	53045	2.5	14.373001054366437
AAAAGGGACAAGCATCAAGC	53043	2.5	14.372946658203212
GATCAAAAGGGACAAGCATC	53043	4.5	13.524949751648261
ATCAAAAGGGACAAGCATCA	53038	3.5	13.887383831651182
AAAGGGACAAGCATCAAGCA	53035	2.5	14.372729053038164
TCAAAAGGGACAAGCATCAA	53026	2.5	14.372484207988633
GCAAGTACAGCAATCAACCT	53007	0.5	16.693895271271302
AAGGGACAAGCATCAAGCAC	52988	2.5	14.371449959419543
CACGATCAAAAGGGACAAGC	52972	4.5	13.523017357869696
ACGATCAAAAGGGACAAGCA	52970	4.5	13.522962886742436
CCACGATCAAAAGGGACAAG	52970	4.5	13.522962886742436
CGATCAAAAGGGACAAGCAT	52968	4.5	13.522908413558458
TCACCACGATCAAAAGGGAC	52909	6.5	12.990785811932394
CTAGCCACACCCCCACGGGA	52896	2.5	14.368942914404952
AGCCTAGCCACACCCCCACG	52894	0.5	16.69081645990046
GCCTAGCCACACCCCCACGG	52892	2.5	14.368833813558611
CACCACGATCAAAAGGGACA	52890	6.5	12.990267636787609
CCTAGCCACACCCCCACGGG	52889	2.5	14.368751982509107
ACCACGATCAAAAGGGACAA	52884	4.5	13.52061868055628
CATCAATACAACCCCCGCCC	52842	0.5	16.68939745127191
AATACAACCCCCGCCCATCC	52837	0.5	16.689260934552223
CAATACAACCCCCGCCCATC	52834	0.5	16.68917901831931
ATCAATACAACCCCCGCCCA	52828	0.5	16.689015171898564
CTTAGCCTAGCCACACCCCC	52813	0.5	16.688605474418253
TTAGCCTAGCCACACCCCCA	52810	0.5	16.6885235209588
TCAATACAACCCCCGCCCAT	52805	0.5	16.68838692151346
TAGCCTAGCCACACCCCCAC	52795	0.5	16.688113683815505
CCACACCCCCACGGGAAACA	52780	2.5	14.365775635326269
CACACCCCCACGGGAAACAG	52779	2.5	14.365748300943773
CCTTTAGCAATAAACGAAAG	52777	6.5	12.98718200737131
ACACCCCCACGGGAAACAGC	52777	2.5	14.365693630625039
GCCACACCCCCACGGGAAAC	52776	2.5	14.365666294688761
AGCCACACCCCCACGGGAAA	52776	4.5	13.517669388133811
CCCCCACGGGAAACAGCAGT	52774	4.5	13.517614714707339
CTTTAGCAATAAACGAAAGT	52773	6.5	12.987072660518324
CACCCCCACGGGAAACAGCA	52771	2.5	14.365529607237487
CCCCACGGGAAACAGCAGTG	52770	6.5	12.986990644939388
ACCCCCACGGGAAACAGCAG	52767	4.5	13.517423341396473
TTTAGCAATAAACGAAAGTT	52765	8.5	12.599830818836635
CCCACGGGAAACAGCAGTGA	52765	6.5	12.986853941945881
ATACAACCCCCGCCCATCCT	52763	0.5	16.68723897526243
GGACAAGCATCAAGCACGCA	52761	2.5	14.365256193477641
GGGACAAGCATCAAGCACGC	52760	2.5	14.365228849251544
AGGGACAAGCATCAAGCACG	52749	2.5	14.364928028553646
TCATCAATACAACCCCCGCC	52736	0.5	16.686500527183217
CCACGGGAAACAGCAGTGAT	52705	6.5	12.98521249486536
TAGCCACACCCCCACGGGAA	52705	0.5	16.685652213006453
CTCATCAATACAACCCCCGC	52701	0.5	16.685542716769685
TTAGCAATAAACGAAAGTTT	52655	8.5	12.596820071120966
TAGCAATAAACGAAAGTTTA	52623	8.5	12.595943036171018
AGCAATAAACGAAAGTTTAA	52609	8.5	12.595559165662207
GCAATAAACGAAAGTTTAAC	52604	6.5	12.982445167404135
CAATAAACGAAAGTTTAACT	52603	6.5	12.982417741566675
AATAAACGAAAGTTTAACTA	52600	6.5	12.982335460925935
CAATCAACCTTCAACTATCA	52592	2.5	14.360627646192947
TCTCATCAATACAACCCCCG	52585	0.5	16.68236370545843
ATAAACGAAAGTTTAACTAA	52575	6.5	12.981649606365412
TAAACGAAAGTTTAACTAAG	52571	4.5	13.512054556070368
AAACGAAAGTTTAACTAAGC	52566	4.5	13.511917335582625
AACGAAAGTTTAACTAAGCT	52565	4.5	13.511889889918816
ACGAAAGTTTAACTAAGCTA	52554	4.5	13.511587953151768
CGAAAGTTTAACTAAGCTAT	52550	6.5	12.98096342559581
CAAGTACAGCAATCAACCTT	52533	2.5	14.35900825943719
GAAAGTTTAACTAAGCTATA	52530	6.5	12.980414245900985
AAGTTTAACTAAGCTATACT	52508	8.5	12.59278678357424
AAAGTTTAACTAAGCTATAC	52508	8.5	12.59278678357424
AGTTTAACTAAGCTATACTA	52501	6.5	12.979617563830947
TTTTCCAAGGACAAATCAGA	52485	0.5	16.67961754484837
AGTACAGCAATCAACCTTCA	52483	2.5	14.357634473395155
GTTTAACTAAGCTATACTAA	52478	6.5	12.978985399560544
AAGTACAGCAATCAACCTTC	52474	0.5	16.67931514780747
TTTAACTAAGCTATACTAAC	52460	0.5	16.678930187152346
TTAACTAAGCTATACTAACC	52436	0.5	16.67827001552358
TAACTAAGCTATACTAACCC	52369	0.5	16.676425435953764
TACAACCCCCGCCCATCCTA	52253	0.5	16.673226248530074
AGGGTTGGTCAATTTCGTGC	51995	2.5	14.344157180569118
GGGTTGGTCAATTTCGTGCC	51986	2.5	14.343907437723782
ACTAAGCTATACTAACCCCA	51982	0.5	16.665724521912345
GGTTGGTCAATTTCGTGCCA	51977	2.5	14.343657651638338
GTACAGCAATCAACCTTCAA	51975	0.5	16.665530232633095
AACTAAGCTATACTAACCCC	51972	0.5	16.665446957788724
TACAGCAATCAACCTTCAAC	51972	1.5	15.080484457067568
GTTGGTCAATTTCGTGCCAG	51966	2.5	14.343352298790933
CAGCAATCAACCTTCAACTA	51960	2.5	14.34318571544788
CTAAGCTATACTAACCCCAG	51959	0.5	16.665086044574586
TTGGTCAATTTCGTGCCAGC	51952	2.5	14.342963574398725
TGGTCAATTTCGTGCCAGCC	51934	2.5	14.342463631942652
CAGGGTTGGTCAATTTCGTG	51930	0.5	16.664280604975158
TAAGCTATACTAACCCCAGG	51904	0.5	16.663558104217273
AAGCTATACTAACCCCAGGG	51886	0.5	16.663057699342115
GCTATACTAACCCCAGGGTT	51884	0.5	16.66300208808487
CTATACTAACCCCAGGGTTG	51882	0.5	16.662946474683906
GGTCAATTTCGTGCCAGCCA	51881	2.5	14.340990572292117
CCAGGGTTGGTCAATTTCGT	51876	0.5	16.66277962161706
ATACTAACCCCAGGGTTGGT	51875	0.5	16.662751810896374
CTAACCCCAGGGTTGGTCAA	51874	0.5	16.662723999639574
TATACTAACCCCAGGGTTGG	51874	0.5	16.662723999639574
TACTAACCCCAGGGTTGGTC	51872	0.5	16.66266837551754
AGCTATACTAACCCCAGGGT	51871	0.5	16.66264056265227
TAACCCCAGGGTTGGTCAAT	51869	0.5	16.662584935313113
ACTAACCCCAGGGTTGGTCA	51868	0.5	16.662557120839185
AACCCCAGGGTTGGTCAATT	51859	0.5	16.66230676643964
CCCAGGGTTGGTCAATTTCG	51858	0.5	16.662278946602182
ACCCCAGGGTTGGTCAATTT	51854	0.5	16.662167661887466
CCCCAGGGTTGGTCAATTTC	51851	0.5	16.662084192717725
AGCAATCAACCTTCAACTAT	51822	2.5	14.339348980118384
GTCAATTTCGTGCCAGCCAC	51814	2.5	14.339126247470462
TCAATTTCGTGCCAGCCACC	51771	2.5	14.337928469986819
CAATTTCGTGCCAGCCACCG	51754	0.5	16.659382750512133
GCAATCAACCTTCAACTATC	51746	2.5	14.337231630303995
AATTTCGTGCCAGCCACCGC	51739	2.5	14.337036454862112
ATTTCGTGCCAGCCACCGCG	51720	2.5	14.336506559810255
TTTCGTGCCAGCCACCGCGG	51685	2.5	14.33552992757082
TTCGTGCCAGCCACCGCGGT	51641	0.5	16.656229317473258
TCGTGCCAGCCACCGCGGTC	51583	0.5	16.654608060378443
CGTGCCAGCCACCGCGGTCA	51538	0.5	16.653348932151196
TTTTTCCAAGGACAAATCAG	51532	0.5	16.65318096532758
GTGCCAGCCACCGCGGTCAC	51412	0.5	16.649817515620537
ACAGCAATCAACCCTCAACT	51284	0.5	16.64622117183188
TGCCAGCCACCGCGGTCACA	51282	0.5	16.646164907766163
AACCTTTAGCAATAAACGAA	51250	4.5	13.47533938272522
ACCTTTAGCAATAAACGAAA	51245	4.5	13.475198625123188
CTTTTTCCAAGGACAAATCA	51234	0.5	16.64481391149196
CCTTTTTCCAAGGACAAATC	51187	0.5	16.643489833975018
CCTGTCCTTGTAGTATAAAC	51154	0.5	16.642559435835476
CAGCAATCAACCCTCAACTA	51026	0.5	16.6389449308085
TGTCCTTGTAGTATAAACTA	50992	0.5	16.637983303777855
CTGTCCTTGTAGTATAAACT	50970	0.5	16.63736073279274
AAAACCTTTTTCCAAGGACA	50944	0.5	16.63662462054365
GCCAGCCACCGCGGTCACAC	50893	0.5	16.635179616208557
CTAATACACCAGTCTTGTAA	50865	0.5	16.63438566463395
ACTAATACACCAGTCTTGTA	50844	0.5	16.633789914085046
AACTAATACACCAGTCTTGT	50831	0.5	16.63342099280383
GCCTGTCCTTGTAGTATAAA	50823	0.5	16.6331939174236
AAACTAATACACCAGTCTTG	50823	0.5	16.6331939174236
TAAACTAATACACCAGTCTT	50740	0.5	16.6308358989513
TATAAACTAATACACCAGTC	50715	0.5	16.630124896501897
ATAAACTAATACACCAGTCT	50714	0.5	16.630096449114248
ACCTTTTTCCAAGGACAAAT	50686	0.5	16.629299694436305
AACCTTTTTCCAAGGACAAA	50675	0.5	16.628986563241625
AAACCTTTTTCCAAGGACAA	50671	0.5	16.628872680499995
GTCCTTGTAGTATAAACTAA	50635	0.5	16.627847331090123
CACGGGAAACAGCAGTGATT	50599	0.5	16.626821252427593
GGGCCTGTCCTTGTAGTATA	50594	0.5	16.6266786837675
GGCCTGTCCTTGTAGTATAA	50582	0.5	16.626336461490048
ACGGGAAACAGCAGTGATTA	50580	0.5	16.626279416550602
AGTATAAACTAATACACCAG	50525	0.5	16.62470979615446
TAGTATAAACTAATACACCA	50525	0.5	16.62470979615446
GTATAAACTAATACACCAGT	50517	0.5	16.624481345404252
CCTTGTAGTATAAACTAATA	50512	0.5	16.624338545312984
CCAGCCACCGCGGTCACACG	50504	2.5	14.302181940875625
GTAGTATAAACTAATACACC	50502	0.5	16.62405290271976
TGTAGTATAAACTAATACAC	50485	0.5	16.623567180479732
GTACAGCAATCAACCCTCAA	50485	0.5	16.623567180479732
CTTGTAGTATAAACTAATAC	50479	0.5	16.623395710049568
TTGTAGTATAAACTAATACA	50475	0.5	16.623281385106196
TACAGCAATCAACCCTCAAC	50471	0.5	16.62316705110254
TCCTTGTAGTATAAACTAAT	50466	0.5	16.623024120854755
AAGCATCAAGCACGCAGCAA	50450	0.5	16.622566648881083
GCACGCAGCAATGCAGCTCA	50449	0.5	16.622538052065636
ATCAAGCACGCAGCAATGCA	50445	0.5	16.6224236591351
GCATCAAGCACGCAGCAATG	50443	0.5	16.622366459268274
AAGCACGCAGCAATGCAGCT	50442	0.5	16.622337858484393
TCAAGCACGCAGCAATGCAG	50442	0.5	16.622337858484393
AGCATCAAGCACGCAGCAAT	50442	0.5	16.622337858484393
AGCACGCAGCAATGCAGCTC	50441	0.5	16.622309257133505
CAAGCACGCAGCAATGCAGC	50440	0.5	16.622280655215583
CATCAAGCACGCAGCAATGC	50435	0.5	16.622137637119714
CACGCAGCAATGCAGCTCAA	50434	0.5	16.62210903179913
GAAAACAAAATACTCAAATG	50388	2.5	14.298864478668811
CAGCCACCGCGGTCACACGA	50360	2.5	14.298062567719017
TGAAAACAAAATACTCAAAT	50345	0.5	16.619560884029877
TTGAAAACAAAATACTCAAA	50345	0.5	16.619560884029877
TCCCTAATTGAAAACAAAAT	50318	0.5	16.618786959806712
ACGCAGCAATGCAGCTCAAA	50315	0.5	16.618700942593197
CGCAGCAATGCAGCTCAAAA	50308	0.5	16.618500215814972
GCAGCAATGCAGCTCAAAAC	50302	0.5	16.618328142059767
CAGCAATGCAGCTCAAAACG	50298	0.5	16.618213414819877
ATTGAAAACAAAATACTCAA	50294	0.5	16.61809867845582
AGCAATGCAGCTCAAAACGC	50293	0.5	16.618069992938985
CTCCCTAATTGAAAACAAAA	50285	0.5	16.617840488268946
GCAATGCAGCTCAAAACGCT	50285	0.5	16.617840488268946
AGTACAGCAATCAACCCTCA	50285	0.5	16.617840488268946
AATTGAAAACAAAATACTCA	50283	0.5	16.61778310639634
TAATTGAAAACAAAATACTC	50283	0.5	16.61778310639634
CTAATTGAAAACAAAATACT	50279	0.5	16.61766833580374
CCCTAATTGAAAACAAAATA	50275	0.5	16.617553556080075
CCTAATTGAAAACAAAATAC	50274	0.5	16.617524859722263
TCTCCCTAATTGAAAACAAA	50222	0.5	16.616031862014463
ATGAAAACCTTTTTCCAAGG	50211	0.5	16.615715837490388
AGCAATCAACCCTCAACTAT	50168	0.5	16.61447980424533
AAAACAAAATACTCAAATGG	50142	2.5	14.291803826357206
ACAAGCATCAAGCACGCAGC	50123	0.5	16.613185146076663
CAAGTACAGCAATCAACCCT	50117	0.5	16.61301243717292
AAGTACAGCAATCAACCCTC	50115	0.5	16.61295486294349
CAAGCATCAAGCACGCAGCA	50114	0.5	16.612926074967135
GAAAACCTTTTTCCAAGGAC	50083	0.5	16.612033362656497
TGAAAACCTTTTTCCAAGGA	50058	0.5	16.611313030789
ATCTCCCTAATTGAAAACAA	50051	0.5	16.6111112733985
TATCTCCCTAATTGAAAACA	50015	0.5	16.61007321804078
AACCTTCAACTATCACACAT	50008	2.5	14.287943192291465
AATACACCAGTCTTGTAAAC	49964	0.5	16.608601359881227
ATACACCAGTCTTGTAAACC	49953	0.5	16.608283703315998
AGCCACCGCGGTCACACGAT	49914	2.5	14.285228807594429
ATACCAACTATCTCCCTAAT	49908	0.5	16.606983470367513
GCCACCGCGGTCACACGATT	49901	2.5	14.284853011659196
AATACCAACTATCTCCCTAA	49892	0.5	16.60652088277529
CCAACTATCTCCCTAATTGA	49892	0.5	16.60652088277529
CTATCTCCCTAATTGAAAAC	49889	0.5	16.606434131086612
ACTATCTCCCTAATTGAAAA	49875	0.5	16.606029220884434
ACCAACTATCTCCCTAATTG	49874	0.5	16.606000294378084
TACCAACTATCTCCCTAATT	49866	0.5	16.60576886144542
CAACTATCTCCCTAATTGAA	49865	0.5	16.605739929718258
CCACCGCGGTCACACGATTA	49864	2.5	14.283782902523521
AACTATCTCCCTAATTGAAA	49859	0.5	16.60556632717011
TACACCAGTCTTGTAAACCG	49818	0.5	16.60437948366534
CACCGCGGTCACACGATTAA	49796	2.5	14.281814143181665
CCGCGGTCACACGATTAACC	49795	2.5	14.281785170783738
ACCGCGGTCACACGATTAAC	49774	2.5	14.281176615986404
CAATCAACCCTCAACTATCA	49772	0.5	16.60304673988383
CGCGGTCACACGATTAACCC	49742	2.5	14.280248800501465
TAATACACCAGTCTTGTAAA	49735	0.5	16.601973856187747
GATGAAAACCTTTTTCCAAG	49708	0.5	16.601190437202778
GCGGTCACACGATTAACCCA	49703	2.5	14.279117218029159
AGATGAAAACCTTTTTCCAA	49697	0.5	16.60087114450091
CAACCTTCAACTATCACACA	49696	2.5	14.27891401949994
CGGTCACACGATTAACCCAA	49655	2.5	14.27772328161035
GGTCACACGATTAACCCAAG	49599	2.5	14.276095318387455
GCAATCAACCCTCAACTATC	49596	0.5	16.597936149095695
ACCTTCAACTATCACACATC	49490	2.5	14.272921326867003
TCAACCTTCAACTATCACAC	49410	1.5	15.007552934613717
CCTTCAACTATCACACATCA	49392	4.5	13.422064766172813
ATCAACCTTCAACTATCACA	49367	1.5	15.00629685494584
GACAAGCATCAAGCACGCAG	49287	2.5	14.266991454414567
ACAGCAGTGATTAACCTTTA	49211	0.5	16.586693212830802
CAGCAGTGATTAACCTTTAG	49200	0.5	16.586370695113963
AGCAGTGATTAACCTTTAGC	49190	0.5	16.58607743461069
AATCAACCTTCAACTATCAC	49175	2.5	14.263709337165892
TAACCTTTAGCAATAAACGA	49153	0.5	16.584991852128326
AAAATACTCAAATGGGCCTG	49152	0.5	16.584962500721158
AAACAAAATACTCAAATGGG	49142	0.5	16.584668953801533
GCAGTGATTAACCTTTAGCA	49136	0.5	16.584492796975873
CAGTGATTAACCTTTAGCAA	49134	0.5	16.58443407325384
AACAAAATACTCAAATGGGC	49131	0.5	16.58434598318873
AGTGATTAACCTTTAGCAAT	49130	0.5	16.58431661863838
GTGATTAACCTTTAGCAATA	49124	0.5	16.584140418783797
TGATTAACCTTTAGCAATAA	49119	0.5	16.583993569131188
CAAAATACTCAAATGGGCCT	49116	0.5	16.58390545216424
ACAAAATACTCAAATGGGCC	49115	0.5	16.583876078645883
AATACTCAAATGGGCCTGTC	49114	0.5	16.583846704529464
AAATACTCAAATGGGCCTGT	49112	0.5	16.583787954502338
GATTAACCTTTAGCAATAAA	49109	0.5	16.583699824975575
TCAAATGGGCCTGTCCTTGT	49106	0.5	16.58361169006494
CTCAAATGGGCCTGTCCTTG	49103	0.5	16.583523549769772
AAATGGGCCTGTCCTTGTAG	49101	0.5	16.583464786581263
AATGGGCCTGTCCTTGTAGT	49101	0.5	16.583464786581263
ATACTCAAATGGGCCTGTCC	49101	0.5	16.583464786581263
ATGGGCCTGTCCTTGTAGTA	49100	0.5	16.583435404089418
TTAACCTTTAGCAATAAACG	49100	0.5	16.583435404089418
ATTAACCTTTAGCAATAAAC	49100	0.5	16.583435404089418
CAAATGGGCCTGTCCTTGTA	49095	0.5	16.58328848265328
TACTCAAATGGGCCTGTCCT	49090	0.5	16.58314154625341
ACTCAAATGGGCCTGTCCTT	49084	0.5	16.582965202817142
TGGGCCTGTCCTTGTAGTAT	49035	0.5	16.581524257375783
GGGAAACAGCAGTGATTAAC	49033	0.5	16.581465412694907
GGAAACAGCAGTGATTAACC	49023	0.5	16.581171153282757
GAAACAGCAGTGATTAACCT	49022	0.5	16.581141724040247
CGGGAAACAGCAGTGATTAA	49022	0.5	16.581141724040247
AAACAGCAGTGATTAACCTT	49017	0.5	16.580994568822206
AACAGCAGTGATTAACCTTT	49011	0.5	16.580817962745247
AATCAACCCTCAACTATCAC	48941	0.5	16.578755959518073
CTTCAACTATCACACATCAA	48895	2.5	14.255471227467067
TCAACCCTCAACTATCACAC	48837	0.5	16.575686959521477
ATCAACCCTCAACTATCACA	48763	0.5	16.57349926580256
TTCAACTATCACACATCAAC	48691	4.5	13.40144250862229
TAATACCAACTATCTCCCTA	48301	0.5	16.55976543776384
CTAATACCAACTATCTCCCT	48290	0.5	16.559436843060016
CCTAATACCAACTATCTCCC	48279	0.5	16.55910817349694
TCCTAATACCAACTATCTCC	48264	0.5	16.55865986702651
GTCACACGATTAACCCAAGT	48129	2.5	14.232690732688983
TTTGATTCCTGCCTCATCCT	48072	0.5	16.552909206533865
TCACACGATTAACCCAAGTC	48071	2.5	14.23095110020436
TACACATGCAAGCATCCCCG	48069	2.5	14.230891075447085
CACACGATTAACCCAAGTCA	48058	2.5	14.230560894633806
ACGATTAACCCAAGTCAATA	48051	2.5	14.230350740219462
ACACGATTAACCCAAGTCAA	48050	2.5	14.230320715661113
CGATTAACCCAAGTCAATAG	48048	2.5	14.230260664669787
CACGATTAACCCAAGTCAAT	48048	2.5	14.230260664669787
GATTAACCCAAGTCAATAGA	48028	2.5	14.229660017239949
ATTAACCCAAGTCAATAGAA	48022	2.5	14.229479774236168
ACACATGCAAGCATCCCCGT	48006	0.5	16.55092711099324
CACATGCAAGCATCCCCGTT	47903	0.5	16.54782838936463
ACATGCAAGCATCCCCGTTC	47890	0.5	16.547436815123362
CATGCAAGCATCCCCGTTCC	47886	0.5	16.54731630935643
ATGCAAGCATCCCCGTTCCA	47864	0.5	16.546653347654956
TGCAAGCATCCCCGTTCCAG	47853	0.5	16.546321752525152
GCAAGCATCCCCGTTCCAGT	47840	0.5	16.54592976908547
CAAGCATCCCCGTTCCAGTG	47826	0.5	16.54550751393282
AAGCATCCCCGTTCCAGTGA	47812	0.5	16.54508513515625
CCGGCGTAAAGAGTGTTTTA	47797	2.5	14.222704354312736
CTCATCCTATTATTTATCGC	47750	0.5	16.543213112697835
TCATCCTATTATTTATCGCA	47749	0.5	16.54318289887275
CCTCATCCTATTATTTATCG	47748	0.5	16.543152684414892
ACGTGATCTGAGTTCAGACC	47521	1.5	14.951315074391662
AAGTCGTAACATGGTAAGTG	47520	3.5	13.728892293630524
AGTCGTAACATGGTAAGTGT	47520	3.5	13.728892293630524
CCCTGTACGAAAGGACAAGA	47520	0.5	16.536247215688128
CCTGTACGAAAGGACAAGAG	47520	0.5	16.536247215688128
CGTGATCTGAGTTCAGACCG	47520	1.5	14.951284714966972
GTGATCTGAGTTCAGACCGG	47520	2.5	14.214319120800766
TACGTGATCTGAGTTCAGAC	47520	1.5	14.951284714966972
TCCCTGTACGAAAGGACAAG	47520	0.5	16.536247215688128
TGATCTGAGTTCAGACCGGA	47520	4.5	13.366322214245816
CAAAAACATCACCTCTAGCA	47519	15.5	11.58202054523768
CTACGTGATCTGAGTTCAGA	47519	1.5	14.9512543549034
CTCCCTGTACGAAAGGACAA	47519	0.5	16.536216855624556
GATCTGAGTTCAGACCGGAG	47519	4.5	13.366291854182244
TATGAAAAACCATCGTTGTA	47519	2.5	14.214288760737192
TGTTTACCAAAAACATCACC	47519	14.5	11.678235860496983
ACTGGGATTAGATACCCCAC	47519	6.5	12.835777137483463
CTGGGATTAGATACCCCACT	47519	6.5	12.835777137483463
GGGATTAGATACCCCACTAT	47519	4.5	13.366291854182244
TGGGATTAGATACCCCACTA	47519	7.5	12.629326260016036
AAAAACATCACCTCTAGCAT	47518	15.5	11.581990184535197
CCTACGTGATCTGAGTTCAG	47518	1.5	14.951223994200916
CCTGTTTACCAAAAACATCA	47518	11.5	12.01262453886506
CTGTTTACCAAAAACATCAC	47518	12.5	11.892330305147349
GGTTCGTTTGTTCAACGATT	47518	1.5	14.951223994200916
GTTCGTTTGTTCAACGATTA	47518	1.5	14.951223994200916
GTTTACCAAAAACATCACCT	47518	14.5	11.6782054997945
TACCAAAAACATCACCTCTA	47518	14.5	11.6782054997945
TTACCAAAAACATCACCTCT	47518	15.5	11.581990184535197
TTCGTTTGTTCAACGATTAA	47518	0.5	16.536186494922074
TTTACCAAAAACATCACCTC	47518	15.5	11.581990184535197
AAACTGGGATTAGATACCCC	47518	8.5	12.448723653671733
AACTGGGATTAGATACCCCA	47518	7.5	12.629295899313554
CCCAAACTGGGATTAGATAC	47518	9.5	12.288258981478487
GATTAGATACCCCACTATGC	47518	5.5	13.076754876284776
GGATTAGATACCCCACTATG	47518	4.5	13.36626149347976
AAAGGTTCGTTTGTTCAACG	47517	1.5	14.951193632859496
AAAGTCCTACGTGATCTGAG	47517	1.5	14.951193632859496
AAGGTTCGTTTGTTCAACGA	47517	1.5	14.951193632859496
AAGTCCTACGTGATCTGAGT	47517	1.5	14.951193632859496
ACCAAAAACATCACCTCTAG	47517	14.5	11.67817513845308
AGGTTCGTTTGTTCAACGAT	47517	1.5	14.951193632859496
AGTCCTACGTGATCTGAGTT	47517	1.5	14.951193632859496
ATTAAAGTCCTACGTGATCT	47517	2.5	14.214228038693289
CCAAAAACATCACCTCTAGC	47517	14.5	11.67817513845308
CCCCGCCTGTTTACCAAAAA	47517	3.5	13.728801211523049
CCCGCCTGTTTACCAAAAAC	47517	3.5	13.728801211523049
CCGCCTGTTTACCAAAAACA	47517	3.5	13.728801211523049
CGCCTGTTTACCAAAAACAT	47517	3.5	13.728801211523049
CGTAACATGGTAAGTGTACT	47517	3.5	13.728801211523049
CGTTTGTTCAACGATTAAAG	47517	0.5	16.53615613358065
GATTAAAGTCCTACGTGATC	47517	2.5	14.214228038693289
GCCTGTTTACCAAAAACATC	47517	9.5	12.288228620137067
GTAACATGGTAAGTGTACTG	47517	2.5	14.214228038693289
GTCCTACGTGATCTGAGTTC	47517	1.5	14.951193632859496
TAAAGTCCTACGTGATCTGA	47517	2.5	14.214228038693289
TAACATGGTAAGTGTACTGG	47517	3.5	13.728801211523049
TCGTTTGTTCAACGATTAAA	47517	0.5	16.53615613358065
TTAAAGTCCTACGTGATCTG	47517	2.5	14.214228038693289
AGCCTATATACCGCCATCTT	47517	0.5	16.53615613358065
CAAACTGGGATTAGATACCC	47517	9.5	12.288228620137067
CCAAACTGGGATTAGATACC	47517	9.5	12.288228620137067
CCTATATACCGCCATCTTCA	47517	0.5	16.53615613358065
CTATATACCGCCATCTTCAG	47517	0.5	16.53615613358065
GCCTATATACCGCCATCTTC	47517	0.5	16.53615613358065
AAAAAAGTAAAAGGAACTCG	47516	2.5	14.214197676712905
AAAAAGTAAAAGGAACTCGG	47516	5.5	13.07669415296297
AAAAGTAAAAGGAACTCGGC	47516	5.5	13.07669415296297
AAAGTAAAAGGAACTCGGCA	47516	5.5	13.07669415296297
AACAAGTTACCCTAGGGATA	47516	3.5	13.728770849542663
AACATGGTAAGTGTACTGGA	47516	3.5	13.728770849542663
AAGTAAAAGGAACTCGGCAA	47516	4.5	13.366200770157954
ACAAGTTACCCTAGGGATAA	47516	3.5	13.728770849542663
ACATGGTAAGTGTACTGGAA	47516	3.5	13.728770849542663
AGTAAAAGGAACTCGGCAAA	47516	3.5	13.728770849542663
CGATTAAAGTCCTACGTGAT	47516	1.5	14.95116327087911
CTTTAGATTTACAGTCCAAT	47516	2.5	14.214197676712905
GTCGTAACATGGTAAGTGTA	47516	3.5	13.728770849542663
GTTCAACGATTAAAGTCCTA	47516	1.5	14.95116327087911
GTTTGTTCAACGATTAAAGT	47516	1.5	14.95116327087911
TCAACGATTAAAGTCCTACG	47516	1.5	14.95116327087911
TCCTACGTGATCTGAGTTCA	47516	1.5	14.95116327087911
TCGTAACATGGTAAGTGTAC	47516	3.5	13.728770849542663
TTAGATTTACAGTCCAATGC	47516	2.5	14.214197676712905
TTCAACGATTAAAGTCCTAC	47516	1.5	14.95116327087911
TTGTTCAACGATTAAAGTCC	47516	1.5	14.95116327087911
TTTAGATTTACAGTCCAATG	47516	2.5	14.214197676712905
TTTGTTCAACGATTAAAGTC	47516	1.5	14.95116327087911
TATATACCGCCATCTTCAGC	47516	0.5	16.53612577160027
AACATGGCTTTCTCAACTTT	47515	6.5	12.8356556908398
AACGATTAAAGTCCTACGTG	47515	1.5	14.951132908259735
ACATGGCTTTCTCAACTTTT	47515	5.5	13.076663790343595
ACCCTAGGGATAACAGCGCA	47515	1.5	14.951132908259735
ACGACCTCGATGTTGGATCA	47515	6.5	12.8356556908398
ACGATTAAAGTCCTACGTGA	47515	1.5	14.951132908259735
ACTGTCAACCCAACACAGGC	47515	0.5	16.53609540898089
AGATTTACAGTCCAATGCTT	47515	2.5	14.21416731409353
AGGGATAACAGCGCAATCCT	47515	1.5	14.951132908259735
AGTTACCCTAGGGATAACAG	47515	5.5	13.076663790343595
CAACGATTAAAGTCCTACGT	47515	1.5	14.951132908259735
CAAGTTACCCTAGGGATAAC	47515	4.5	13.36617040753858
CATGGCTTTCTCAACTTTTA	47515	5.5	13.076663790343595
GGCTTTCTCAACTTTTAAAG	47515	6.5	12.8356556908398
GTCTTTAGATTTACAGTCCA	47515	2.5	14.21416731409353
GTTTACGACCTCGATGTTGG	47515	5.5	13.076663790343595
TACGACCTCGATGTTGGATC	47515	5.5	13.076663790343595
TAGATTTACAGTCCAATGCT	47515	2.5	14.21416731409353
TCTTTAGATTTACAGTCCAA	47515	2.5	14.21416731409353
TGGCTTTCTCAACTTTTAAA	47515	6.5	12.8356556908398
TGTCTTTAGATTTACAGTCC	47515	2.5	14.21416731409353
TGTTCAACGATTAAAGTCCT	47515	1.5	14.951132908259735
TTTACGACCTCGATGTTGGA	47515	5.5	13.076663790343595
CAGCCTATATACCGCCATCT	47515	0.5	16.53609540898089
GACCCAAACTGGGATTAGAT	47515	7.5	12.629204813372374
AAGTTACCCTAGGGATAACA	47514	8.5	12.44860220447216
ATGGCTTTCTCAACTTTTAA	47514	6.5	12.835625327581406
CCCTAGGGATAACAGCGCAA	47514	1.5	14.951102545001342
CCTAGGGATAACAGCGCAAT	47514	1.5	14.951102545001342
CGACCTCGATGTTGGATCAG	47514	6.5	12.835625327581406
CTGTCTTTAGATTTACAGTC	47514	6.5	12.835625327581406
CTTTCTCAACTTTTAAAGGA	47514	4.5	13.366140044280186
GAACAAGTTACCCTAGGGAT	47514	3.5	13.728710123664895
GACCTCGATGTTGGATCAGG	47514	6.5	12.835625327581406
GCTTTCTCAACTTTTAAAGG	47514	4.5	13.366140044280186
GGTTTACGACCTCGATGTTG	47514	5.5	13.0766334270852
GTTACCCTAGGGATAACAGC	47514	4.5	13.366140044280186
TACCCTAGGGATAACAGCGC	47514	1.5	14.951102545001342
TAGGGATAACAGCGCAATCC	47514	1.5	14.951102545001342
TTACCCTAGGGATAACAGCG	47514	1.5	14.951102545001342
TTACGACCTCGATGTTGGAT	47514	5.5	13.0766334270852
AAGACCCAAACTGGGATTAG	47514	7.5	12.629174450113979
ACCCAAACTGGGATTAGATA	47514	8.5	12.44860220447216
AGACCCAAACTGGGATTAGA	47514	7.5	12.629174450113979
ATTAGATACCCCACTATGCT	47514	5.5	13.0766334270852
AATGATTTCGACTCATTAAA	47514	4.5	13.366140044280186
AGGGTTTACGACCTCGATGT	47513	5.5	13.076603063187763
ATAGGGTTTACGACCTCGAT	47513	5.5	13.076603063187763
ATTTCGGTTGGGGCGACCTC	47513	2.5	14.214106586937698
CTAGGGATAACAGCGCAATC	47513	1.5	14.951072181103903
GGGTTTACGACCTCGATGTT	47513	5.5	13.076603063187763
TTTCTCAACTTTTAAAGGAT	47513	4.5	13.366109680382747
CTAAGACCCAAACTGGGATT	47513	7.5	12.629144086216542
CTCAGCCTATATACCGCCAT	47513	0.5	16.53603468182506
CTTGCTCAGCCTATATACCG	47513	0.5	16.53603468182506
GCTCAGCCTATATACCGCCA	47513	0.5	16.53603468182506
TAAGACCCAAACTGGGATTA	47513	7.5	12.629144086216542
TCAGCCTATATACCGCCATC	47513	0.5	16.53603468182506
TTGCTCAGCCTATATACCGC	47513	0.5	16.53603468182506
AAAAAAAGTAAAAGGAACTC	47512	3.5	13.728649395230946
AACGGAACAAGTTACCCTAG	47512	4.5	13.366079315846237
AAGTATAGGCGATAGAAATT	47512	2.5	14.214076222401188
AATGATATGAAAAACCATCG	47512	2.5	14.214076222401188
ACCAATGATATGAAAAACCA	47512	1.5	14.951041816567393
ACGGAACAAGTTACCCTAGG	47512	2.5	14.214076222401188
ATATGAAAAACCATCGTTGT	47512	2.5	14.214076222401188
ATGATATGAAAAACCATCGT	47512	2.5	14.214076222401188
CAACGGAACAAGTTACCCTA	47512	4.5	13.366079315846237
CAAGTCGTAACATGGTAAGT	47512	2.5	14.214076222401188
CAATGATATGAAAAACCATC	47512	1.5	14.951041816567393
CCAATGATATGAAAAACCAT	47512	1.5	14.951041816567393
CGGAACAAGTTACCCTAGGG	47512	2.5	14.214076222401188
CGGTTGGGGCGACCTCGGAG	47512	2.5	14.214076222401188
GACCAATGATATGAAAAACC	47512	1.5	14.951041816567393
GATATGAAAAACCATCGTTG	47512	2.5	14.214076222401188
GGAACAAGTTACCCTAGGGA	47512	1.5	14.951041816567393
TAGGGTTTACGACCTCGATG	47512	5.5	13.076572698651253
TGATATGAAAAACCATCGTT	47512	2.5	14.214076222401188
TTGACCAACGGAACAAGTTA	47512	2.5	14.214076222401188
TTTCGGTTGGGGCGACCTCG	47512	2.5	14.214076222401188
AGCTAAGACCCAAACTGGGA	47512	6.5	12.835564599147457
TGCTCAGCCTATATACCGCC	47512	0.5	16.53600431728855
ACCAACGGAACAAGTTACCC	47511	2.5	14.214045857225578
CGACCAATGATATGAAAAAC	47511	1.5	14.951011451391784
GACCAACGGAACAAGTTACC	47511	2.5	14.214045857225578
GCATAAAACTTAAAACTTTA	47511	2.5	14.214045857225578
TCGGTTGGGGCGACCTCGGA	47511	2.5	14.214045857225578
TGACCAACGGAACAAGTTAC	47511	2.5	14.214045857225578
TTCGGTTGGGGCGACCTCGG	47511	2.5	14.214045857225578
GCTAAGACCCAAACTGGGAT	47511	7.5	12.629083356504422
ATTTCGACTCATTAAATTAT	47511	2.5	14.214045857225578
TTCGACTCATTAAATTATGA	47511	2.5	14.214045857225578
TTTCGACTCATTAAATTATG	47511	2.5	14.214045857225578
AAAGTATAGGCGATAGAAAT	47510	3.5	13.728588664240602
AAGGAAAGGTTAAAAAAAGT	47510	3.5	13.728588664240602
AGGAAAGGTTAAAAAAAGTA	47510	3.5	13.728588664240602
ATGGTAAGTGTACTGGAAAG	47510	3.5	13.728588664240602
CAACATGGCTTTCTCAACTT	47510	6.5	12.835503868157113
CAATAGGGTTTACGACCTCG	47510	5.5	13.07651196766091
CATGGTAAGTGTACTGGAAA	47510	3.5	13.728588664240602
CCAACGGAACAAGTTACCCT	47510	2.5	14.214015491410844
GAAAGGTTAAAAAAAGTAAA	47510	3.5	13.728588664240602
GCGTACACACCGCCCGTCAC	47510	0.5	16.535943586298206
GGAAAGGTTAAAAAAAGTAA	47510	3.5	13.728588664240602
TGGTAAGTGTACTGGAAAGT	47510	3.5	13.728588664240602
ATGATTTCGACTCATTAAAT	47510	4.5	13.366018584855894
GATTTCGACTCATTAAATTA	47510	2.5	14.214015491410844
TGATTTCGACTCATTAAATT	47510	4.5	13.366018584855894
ACTACGAAAGTGGCTTTAAC	47510	4.5	13.366018584855894
AAAGGTTAAAAAAAGTAAAA	47509	3.5	13.728558297786716
AATAGGGTTTACGACCTCGA	47509	5.5	13.076481601207021
ACAACATGGCTTTCTCAACT	47509	5.5	13.076481601207021
ACCTCGATGTTGGATCAGGA	47509	7.5	12.629022624235802
AGGCCTAAAAGCAGCCACCA	47509	0.5	16.535913219844318
ATAGTAGGCCTAAAAGCAGC	47509	0.5	16.535913219844318
CATAGTAGGCCTAAAAGCAG	47509	0.5	16.535913219844318
CCGCCCGTCACCCTCCTCAA	47509	2.5	14.213985124956956
CCTAAAAGCAGCCACCAATT	47509	3.5	13.728558297786716
CCTAAAGTAAGGTCAGCTAA	47509	3.5	13.728558297786716
CCTCGATGTTGGATCAGGAC	47509	7.5	12.629022624235802
CTCGATGTTGGATCAGGACA	47509	7.5	12.629022624235802
GCCTAAAAGCAGCCACCAAT	47509	3.5	13.728558297786716
GGCCTAAAAGCAGCCACCAA	47509	2.5	14.213985124956956
GGTAAGTGTACTGGAAAGTG	47509	3.5	13.728558297786716
GTAAGTGTACTGGAAAGTGC	47509	3.5	13.728558297786716
TCCTAAAGTAAGGTCAGCTA	47509	3.5	13.728558297786716
AAGGTTAAAAAAAGTAAAAG	47508	3.5	13.728527930693648
AGGTTAAAAAAAGTAAAAGG	47508	3.5	13.728527930693648
AGTAGGCCTAAAAGCAGCCA	47508	0.5	16.535882852751254
GATAACAGCGCAATCCTATT	47508	3.5	13.728527930693648
GATTTACAGTCCAATGCTTC	47508	1.5	14.950920352030098
GGATAACAGCGCAATCCTAT	47508	2.5	14.21395475786389
GGGATAACAGCGCAATCCTA	47508	1.5	14.950920352030098
TAGTAGGCCTAAAAGCAGCC	47508	0.5	16.535882852751254
ATAGCTAAGACCCAAACTGG	47508	7.5	12.628992257142734
TAGCTAAGACCCAAACTGGG	47508	7.5	12.628992257142734
AATTTCGGTTGGGGCGACCT	47507	1.5	14.950889984297824
AGAAAGCGTTCAAGCTCAAC	47507	2.5	14.213924390131618
ATAACAGCGCAATCCTATTC	47507	3.5	13.728497562961376
CACTGTCAACCCAACACAGG	47507	0.5	16.53585248501898
CCCCGAAACCAGACGAGCTA	47507	1.5	14.950889984297824
CCCGAAACCAGACGAGCTAC	47507	1.5	14.950889984297824
CCGAAACCAGACGAGCTACC	47507	1.5	14.950889984297824
GAAAGCGTTCAAGCTCAACA	47507	2.5	14.213924390131618
GGTTGGGGCGACCTCGGAGC	47507	0.5	16.53585248501898
GTAGGCCTAAAAGCAGCCAC	47507	0.5	16.53585248501898
GTTGGGGCGACCTCGGAGCA	47507	0.5	16.53585248501898
TAGGCCTAAAAGCAGCCACC	47507	0.5	16.53585248501898
ATACCGCCATCTTCAGCAAA	47507	1.5	14.950889984297824
TACCGCCATCTTCAGCAAAC	47507	2.5	14.213924390131618
TATACCGCCATCTTCAGCAA	47507	1.5	14.950889984297824
AAAATTTCGGTTGGGGCGAC	47506	1.5	14.95085961592632
ACAATAGGGTTTACGACCTC	47506	5.5	13.076390498010177
CCATAGTAGGCCTAAAAGCA	47506	0.5	16.535822116647473
CGTACACACCGCCCGTCACC	47506	0.5	16.535822116647473
GCTGGTTGTCCAAGATAGAA	47506	6.5	12.835382398506383
GGTTAAAAAAAGTAAAAGGA	47506	4.5	13.365897115205161
GTTAAAAAAAGTAAAAGGAA	47506	3.5	13.72846719458987
TAAAAAAAGTAAAAGGAACT	47506	3.5	13.72846719458987
TTAAAAAAAGTAAAAGGAAC	47506	3.5	13.72846719458987
TTGTCCAAGATAGAATCTTA	47506	6.5	12.835382398506383
ACCGCCATCTTCAGCAAACC	47506	1.5	14.95085961592632
ATATACCGCCATCTTCAGCA	47506	1.5	14.95085961592632
CCGCCATCTTCAGCAAACCC	47506	2.5	14.213894021760112
CGCCATCTTCAGCAAACCCT	47506	2.5	14.213894021760112
AAAAATTTCGGTTGGGGCGA	47505	1.5	14.950829246915552
AAATTTCGGTTGGGGCGACC	47505	1.5	14.950829246915552
ACACACCGCCCGTCACCCTC	47505	2.5	14.213863652749346
ACACCGCCCGTCACCCTCCT	47505	2.5	14.213863652749346
ACACTTAGGAGATTTCAACT	47505	1.5	14.950829246915552
ACCGCCCGTCACCCTCCTCA	47505	2.5	14.213863652749346
AGCTGGTTGTCCAAGATAGA	47505	7.5	12.62890115202819
ATTAAAAATTTCGGTTGGGG	47505	1.5	14.950829246915552
CACACCGCCCGTCACCCTCC	47505	2.5	14.213863652749346
CACCGCCCGTCACCCTCCTC	47505	2.5	14.213863652749346
CCAAGATAGAATCTTAGTTC	47505	7.5	12.62890115202819
CCCATAGTAGGCCTAAAAGC	47505	0.5	16.535791747636708
CGAAACCAGACGAGCTACCT	47505	1.5	14.950829246915552
CGATGTTGGATCAGGACATC	47505	8.5	12.448328906386369
CTAAAGTAAGGTCAGCTAAA	47505	3.5	13.728436825579104
CTGGTTGTCCAAGATAGAAT	47505	6.5	12.835352029495617
GAAACCAGACGAGCTACCTA	47505	1.5	14.950829246915552
GATAGCTGGTTGTCCAAGAT	47505	9.5	12.287864234193123
GGTTGTCCAAGATAGAATCT	47505	6.5	12.835352029495617
GTCCAAGATAGAATCTTAGT	47505	7.5	12.62890115202819
GTTGTCCAAGATAGAATCTT	47505	6.5	12.835352029495617
TAGCTGGTTGTCCAAGATAG	47505	7.5	12.62890115202819
TGGTTGTCCAAGATAGAATC	47505	5.5	13.076360128999411
TGTCCAAGATAGAATCTTAG	47505	6.5	12.835352029495617
AAAACTGCTCGCCAGAACAC	47505	1.5	14.950829246915552
AACAAAACTGCTCGCCAGAA	47505	1.5	14.950829246915552
ACAAAACTGCTCGCCAGAAC	47505	1.5	14.950829246915552
AACTTACACTTAGGAGATTT	47504	1.5	14.9507988772655
ACTTACACTTAGGAGATTTC	47504	1.5	14.9507988772655
AGACGAGAAGACCCTATGGA	47504	3.5	13.72840645592905
ATAGCTGGTTGTCCAAGATA	47504	7.5	12.628870782378137
CAGGGTTTGTTAAGATGGCA	47504	3.5	13.72840645592905
CATTAAAAATTTCGGTTGGG	47504	1.5	14.9507988772655
CTGCATTAAAAATTTCGGTT	47504	1.5	14.9507988772655
CTTGACCAACGGAACAAGTT	47504	0.5	16.535761377986656
GCATTAAAAATTTCGGTTGG	47504	1.5	14.9507988772655
GTACACACCGCCCGTCACCC	47504	0.5	16.535761377986656
TACACACCGCCCGTCACCCT	47504	0.5	16.535761377986656
TAGCATAATCACTTGTTCCT	47504	4.5	13.365836376544344
TCCAAGATAGAATCTTAGTT	47504	7.5	12.628870782378137
TCGATGTTGGATCAGGACAT	47504	8.5	12.448298536736317
TGCATTAAAAATTTCGGTTG	47504	1.5	14.9507988772655
CAAAACTGCTCGCCAGAACA	47504	1.5	14.9507988772655
AACAACGTAAAAATAAAATG	47503	1.5	14.950768506976132
AAGACGAGAAGACCCTATGG	47503	3.5	13.728376085639685
AAGCAGCCACCAATTAAGAA	47503	8.5	12.44826816644695
AAGTGTACTGGAAAGTGCAC	47503	2.5	14.213802912809927
ACCAAGAGCCTTCAAAGCCC	47503	0.5	16.53573100769729
AGCAGCCACCAATTAAGAAA	47503	8.5	12.44826816644695
AGGGTTTGTTAAGATGGCAG	47503	3.5	13.728376085639685
AGTGTACTGGAAAGTGCACT	47503	2.5	14.213802912809927
CAGCCACCAATTAAGAAAGC	47503	6.5	12.835291289556196
CATTAACCTTTTAAGTTAAA	47503	6.5	12.835291289556196
CTGTCAACCCAACACAGGCA	47503	0.5	16.53573100769729
CTTACACTTAGGAGATTTCA	47503	1.5	14.950768506976132
GATGTTGGATCAGGACATCC	47503	8.5	12.44826816644695
GCAGCCACCAATTAAGAAAG	47503	9.5	12.287803494253703
GTCAACCCAACACAGGCATG	47503	0.5	16.53573100769729
GTGTACTGGAAAGTGCACTT	47503	2.5	14.213802912809927
TAAGTGTACTGGAAAGTGCA	47503	2.5	14.213802912809927
TGTCAACCCAACACAGGCAT	47503	0.5	16.53573100769729
TTACACTTAGGAGATTTCAA	47503	1.5	14.950768506976132
ACAGCTTAAAACTCAAAGGA	47503	13.5	11.78084350553382
CAGCTTAAAACTCAAAGGAC	47503	14.5	11.677750012569716
AAAACATCACCTCTAGCATC	47502	0.5	16.53570063676858
AACAATAGGGTTTACGACCT	47502	0.5	16.53570063676858
ACCCCGCCTGTTTACCAAAA	47502	3.5	13.728345714710976
ACTAAACCCACACTCAACAG	47502	0.5	16.53570063676858
AGACCAAGAGCCTTCAAAGC	47502	1.5	14.950738136047425
AGCATTAACCTTTTAAGTTA	47502	4.5	13.365775635326269
AGCCACCAATTAAGAAAGCG	47502	3.5	13.728345714710976
CAAGATAGAATCTTAGTTCA	47502	7.5	12.628810041160062
CAATGCTTCACTCAGCCATT	47502	1.5	14.950738136047425
CCAATGCTTCACTCAGCCAT	47502	1.5	14.950738136047425
CCACCAATTAAGAAAGCGTT	47502	3.5	13.728345714710976
CCCCCGAAACCAGACGAGCT	47502	1.5	14.950738136047425
CCCTTATTTACCGAGAAAGC	47502	0.5	16.53570063676858
CCTGCATTAAAAATTTCGGT	47502	1.5	14.950738136047425
GACCAAGAGCCTTCAAAGCC	47502	0.5	16.53570063676858
GCATAATGAATTAACTAGAA	47502	4.5	13.365775635326269
GCATTAACCTTTTAAGTTAA	47502	5.5	13.076269018131283
GCCACCAATTAAGAAAGCGT	47502	3.5	13.728345714710976
TAAAAATTTCGGTTGGGGCG	47502	1.5	14.950738136047425
TAACAGCGCAATCCTATTCT	47502	3.5	13.728345714710976
TACACTTAGGAGATTTCAAC	47502	1.5	14.950738136047425
TCAACCCAACACAGGCATGC	47502	0.5	16.53570063676858
TCCAATGCTTCACTCAGCCA	47502	1.5	14.950738136047425
TTAAAAATTTCGGTTGGGGC	47502	1.5	14.950738136047425
AAACTGCTCGCCAGAACACT	47502	2.5	14.213772541881218
AAACCCACACTCAACAGAAA	47501	0.5	16.535670265200505
AACAGCGCAATCCTATTCTA	47501	3.5	13.728315343142901
AAGAAATGGGCTACATTTTC	47501	6.5	12.835230547059414
AATGCTTCACTCAGCCATTT	47501	1.5	14.950707764479349
ACAGCGCAATCCTATTCTAG	47501	3.5	13.728315343142901
AGAAATGGGCTACATTTTCT	47501	6.5	12.835230547059414
AGCAAGACGAGAAGACCCTA	47501	0.5	16.535670265200505
AGCGCAATCCTATTCTAGAG	47501	3.5	13.728315343142901
AGTCCAATGCTTCACTCAGC	47501	1.5	14.950707764479349
ATAATCACTTGTTCCTTAAA	47501	3.5	13.728315343142901
ATGCTTCACTCAGCCATTTT	47501	1.5	14.950707764479349
ATGTTGGATCAGGACATCCC	47501	1.5	14.950707764479349
ATTAGAGGCACCGCCTGCCC	47501	2.5	14.213742170313143
CAATTAAGAAAGCGTTCAAG	47501	2.5	14.213742170313143
CAGCAAGACGAGAAGACCCT	47501	0.5	16.535670265200505
CCACAAACACTTAGTTAACA	47501	0.5	16.535670265200505
CCCACAAACACTTAGTTAAC	47501	0.5	16.535670265200505
CGTAAAGACGTTAGGTCAAG	47501	0.5	16.535670265200505
CTAAACCCACACTCAACAGA	47501	0.5	16.535670265200505
GTCCAATGCTTCACTCAGCC	47501	1.5	14.950707764479349
TAAACCCACACTCAACAGAA	47501	0.5	16.535670265200505
TAATCACTTGTTCCTTAAAT	47501	3.5	13.728315343142901
TATTAGAGGCACCGCCTGCC	47501	2.5	14.213742170313143
TGTACTGGAAAGTGCACTTG	47501	2.5	14.213742170313143
AACTGCTCGCCAGAACACTA	47501	1.5	14.950707764479349
ACTGCTCGCCAGAACACTAC	47501	0.5	16.535670265200505
CCACAGCTTAAAACTCAAAG	47501	0.5	16.535670265200505
GCCACAGCTTAAAACTCAAA	47501	0.5	16.535670265200505
AAAGACGTTAGGTCAAGGTG	47500	0.5	16.535639892993036
AAGACGTTAGGTCAAGGTGT	47500	0.5	16.535639892993036
AATTAAGAAAGCGTTCAAGC	47500	2.5	14.213711798105672
ACAGTCCAATGCTTCACTCA	47500	1.5	14.95067739227188
AGACGTTAGGTCAAGGTGTA	47500	0.5	16.535639892993036
AGCATAATCACTTGTTCCTT	47500	4.5	13.365714891550722
AGCTGTCTCTTACTTTTAAC	47500	0.5	16.535639892993036
CAAGACGAGAAGACCCTATG	47500	0.5	16.535639892993036
CAGTCCAATGCTTCACTCAG	47500	1.5	14.95067739227188
CATAATCACTTGTTCCTTAA	47500	4.5	13.365714891550722
CATAATGAATTAACTAGAAA	47500	2.5	14.213711798105672
CTAATTAATCCCCTGGCCCA	47500	0.5	16.535639892993036
CTCACATGACAAAAACTAGC	47500	4.5	13.365714891550722
GCACCGCCTGCCCAGTGACA	47500	2.5	14.213711798105672
GCATAATCACTTGTTCCTTA	47500	4.5	13.365714891550722
[truncated: 421,659 more rows]
