# Supplementary material for: Comprehensive Identification of Mitochondrial Pseudogenes (NUMTs) in the Human Telomere-to-Telomere Reference Genome
Source: Genes (Basel). 2023 Nov 17;14(11):2092. doi: 10.3390/genes14112092 (PMC10671835; doi:10.3390/genes14112092)
Supplement: Supplementary file 1 [file genes-14-02092-s001.zip › Sup_files/Table S1-S3.xlsx]

## Sheet: Table_S1
Table S1. Mitochondrial haplogroups in HPMT
L		M		N		Total
L0	1274	C	1571	A	1418
L1	785	D	2239	B	3685
L2	1209	E	312	F	1452
L3	1677	F	0	H	9470
L4	95	G	478	HV	807
L5	33	M	4439	I	829
L6	10	Q	357	J	2318
		Z	232	K	1831
				N	814
				O	8
				P	338
				R	1011
				S	47
				T	2346
				U	4502
				V	704
				W	553
				X	526
				Y	155
	5083		9628		32814	47525

## Sheet: Table_S2
Table S2. Statistics of blastn results from complete mtDNA and control region
hg19	NUMTs	Total length	Min	Median	Mean	Max	E-value_max	Iden_min
blastn_Complete mtDNA	814	584137	35	214.5	717.6	14855	9.14e-05	65
blastn_Control Region	313	89226	33	166	285.1	2141	0.0001	63.89
hg38	NUMTs	Total length	Min	Median	Mean	Max	E-value_max	Iden_min
blastn_Complete mtDNA	815	586493	35	214	719.6	14855	9.14e-05	65
blastn_Control Region	313	89180	33	166	284.9	2141	0.0001	63.89
T2T-CHR13	NUMTs	Total length	Min	Median	Mean	Max	E-value_max	Iden_min
blastn_Complete mtDNA	863	620968	35	234	719.5	14855	9.08e-05	65
blastn_Control Region	345	95474	29	158	276.7	2141	0.0001	63.37

## Sheet: Table_S3
Table S3A. Homologous reads between the nuclear genome and HPMT in ATAC-seq sequencing data
ATAC-seq samples	hg19	hg38	T2T-CHR13	Total sequencing reads
mtDNA-WT_rep1	7728	11701	3785	77316829
mtDNA-WT_rep2	8268	12035	3472	80927235
mtDNA-WT_rep3	8040	11805	3552	80010158
mtDNA-Reduction_rep1	5666	7595	2621	88246069
mtDNA-Reduction_rep2	6499	8782	2737	87675428
mtDNA-Reduction_rep3	6509	8596	2727	108404900
Table S3B.Homologous reads aligned to mito-blacklist regions in ATAC-seq data
Reference Genome	mito-blacklist	Total length	Min	Median	Mean	Max
hg19	1735	467226	20	172	269.3	5105
hg38	1717	463798	20	174	270.1	6008
T2T-CHR13	919	251932	20	179	274.1	5105
